# Supplementary material for: Fucose as a potential therapeutic molecule against the immune-mediated inflammation in IgA nepharopathy: An unrevealed link
Source: Front Immunol. 2022 Aug 17;13:929138. doi: 10.3389/fimmu.2022.929138 (PMC9428610; doi:10.3389/fimmu.2022.929138)
Supplement: Supplementary file 1 [file Table_1.xlsx]

## Sheet: after_merge
Tag	GSM2462533	GSM2462534	GSM2462535	GSM2462536	GSM2462537	GSM2462538	GSM2462539	GSM2462540	GSM2462541	GSM2462542	GSM2462543	GSM2462544	GSM2462545	GSM2462546	GSM2462547	GSM2462548	GSM2462549	GSM2462550	GSM2462551	GSM2462552	GSM2462553	GSM2462554	GSM2462555	GSM2462556	GSM2462557	GSM2462558	GSM2462559	GSM2462560	GSM2462561	GSM2462562	GSM2462563	GSM2462564	GSM2462565	GSM2462566	GSM2462567	GSM2462568	GSM2462569	GSM2462570	GSM2462571	GSM2462572	GSM2462573	GSM2462574	GSM920350	GSM920351	GSM920352	GSM920353	GSM920401	GSM920402	GSM920403
A1CF	7.07464	6.99314	6.36056	6.69648	6.78219	7.31339	7.67574	8.14555	7.01732	7.71575	7.01732	6.81037	7.01732	7.11282	7.96047	7.05282	7.02332	6.25745	7.89716	7.38489	7.284	6.2928	5.45049	5.81031	6.0101	6.29655	5.71503	6.6468	5.28732	6.37734	6.30634	6.33859	6.45718	5.97149	6.37126	6.16441	5.73164	5.48383	6.13113	6.50558	6.07697	6.60112	6.37243	5.3923	6.98984	6.69359	7.08352	6.20792	5.42544
A2M	12.1716	12.4004	12.4341	11.5757	12.3158	11.8618	12.1077	11.6716	11.5732	12.2588	12.4022	12.2591	11.8582	12.4851	11.9723	12.3881	12.4201	12.1966	11.7501	11.7079	11.7677	12.2601	12.7783	12.5726	12.6188	12.6653	12.5637	13.0141	12.8187	12.9766	12.9017	12.876	12.7335	13.122	12.7732	12.4847	12.9877	13.0702	12.6411	12.6274	13.0272	12.8414	12.4389	11.9303	11.1932	12.0558	12.5892	12.78	13.0886
A4GALT	6.26256	6.11997	6.32601	6.13714	6.06932	6.37539	6.06312	6.69264	6.3514	6.34636	6.55603	5.95694	6.12592	6.24411	6.20827	6.4128	6.25545	6.2364	6.50575	6.32512	6.11495	6.03187	5.99647	5.9978	6.19093	5.76892	6.64885	6.28647	6.23786	6.48795	6.41471	6.35193	6.21951	6.07763	6.13132	6.1455	6.32048	6.06116	6.0483	6.61252	5.94093	6.41933	6.03222	6.12107	6.1641	6.42103	6.40666	6.24816	6.45528
A4GNT	5.00948	5.20467	4.95124	4.73592	4.98539	4.91659	5.11066	4.67157	4.94853	4.94853	5.25699	4.87092	4.72051	4.7997	4.52233	5.15891	4.93688	5.40762	4.77715	4.99571	4.79756	5.19012	4.79873	4.96452	4.85957	4.82398	5.02692	4.8038	4.59695	4.80731	4.91933	4.83387	4.83068	4.84253	4.84378	4.65654	5.26537	4.93465	4.66966	4.67294	4.81782	4.83422	4.88208	4.7311	4.85413	4.84716	4.77256	4.82063	4.68276
AAAS	8.05194	8.0518	7.62763	7.77921	7.52023	8.1081	7.93228	7.96819	7.76143	8.32325	8.0148	7.78241	7.47926	8.18463	7.45834	7.96631	8.06186	7.71196	7.98895	8.57752	7.51071	7.56353	8.05415	7.97849	7.70599	8.05508	7.85872	7.80526	7.48022	7.57271	8.36091	8.24313	8.0073	8.20759	7.74255	8.19265	7.25841	7.84199	8.26796	8.03055	7.84809	8.16016	8.02412	7.67732	8.30317	7.68202	7.99609	7.78951	7.35636
AACS	8.20227	8.14113	8.73783	8.29046	8.11662	8.12022	8.01949	8.01375	8.12265	8.12265	8.12265	8.0735	8.56831	7.8761	8.02917	8.29908	8.08618	8.71826	8.64706	8.35584	7.5234	8.52788	8.43155	8.65258	8.47658	8.17262	8.17121	8.13634	7.71733	8.23755	8.80908	8.47634	8.12751	8.94679	8.6703	7.91497	8.56849	8.05031	9.11451	7.93345	8.58243	8.6271	7.86095	8.50101	8.3887	7.99935	8.14995	8.46634	7.97865
AADAC	4.9886	4.70424	5.17192	5.01835	4.78318	5.07785	4.94012	4.56935	4.8761	4.8761	5.062	4.8761	4.86596	4.8278	5.14462	4.86132	5.01842	4.81082	4.58567	4.94645	4.75072	5.12319	5.20788	5.22645	4.47643	4.71043	4.72654	4.73727	4.52303	5.01003	4.82803	4.84107	4.61877	4.65385	4.89378	4.8437	5.13405	4.61682	5.07235	4.8437	4.45517	4.61682	4.64861	4.71746	4.81236	4.86752	4.81986	4.67618	4.58302
AAGAB	7.76797	7.54909	7.29928	7.55887	7.52649	7.7643	7.74394	7.74605	7.76157	7.36	7.63342	7.66707	7.66707	7.43928	7.54563	7.57607	7.60012	7.67001	7.79969	7.4731	7.57236	7.92169	7.4177	8.01496	7.58062	7.13183	7.57481	7.76058	7.51645	7.35572	7.51228	7.49143	7.80684	7.88846	7.29231	7.2499	7.49654	7.48996	7.6056	7.72386	7.77178	7.60884	7.7379	7.75889	7.85559	7.51012	7.36793	7.56378	7.73292
AAK1	4.95894	5.14664	5.2594	5.52738	5.1924	5.16165	5.16122	4.94928	5.1715	5.1715	5.16831	5.1715	5.1715	4.86066	5.25692	5.22271	5.25522	4.81413	4.90389	5.25147	5.26443	5.4988	5.20973	5.35065	5.28446	5.19646	5.32545	5.4282	4.9319	4.88296	5.06305	5.20634	4.98507	5.35931	5.17534	5.19213	5.19213	5.19213	4.9442	5.19213	5.20764	5.19213	5.12408	4.88874	5.25688	5.01144	4.98817	5.14406	5.08213
AAMDC	7.86472	8.27047	7.91102	7.69464	8.24909	8.0758	7.78349	7.84351	7.50036	8.18236	8.07859	7.96116	8.1122	8.1643	7.90534	7.88858	7.9808	7.65462	8.06234	8.25925	7.82102	7.90026	8.45981	8.24753	7.96731	8.0028	8.05449	8.32322	7.75579	8.08786	8.60445	8.18743	8.08394	8.07265	8.39355	7.93216	8.02364	8.4984	8.38353	8.04885	8.22879	8.08078	8.28118	7.74631	8.05161	7.97769	8.25758	8.45364	8.08186
AAMP	9.3742	9.32589	8.89758	9.03219	9.00035	9.14317	9.23818	9.12214	9.05887	9.32787	8.76962	9.26077	9.32491	8.6775	9.02057	9.39217	9.17532	9.30661	9.00211	9.45726	9.19062	8.99534	8.91747	9.51909	9.07169	9.01257	9.36189	9.37026	8.85116	9.31958	9.13799	9.28133	8.95147	9.29029	8.9407	8.91282	9.3304	9.02934	8.93653	9.60717	9.11395	9.11395	9.16737	9.03618	9.05722	9.38124	9.31191	9.13681	9.3863
AANAT	5.03139	4.57622	4.56425	4.44902	5.01586	4.73091	4.86965	4.973	4.81166	4.63256	5.11587	4.75292	4.57614	4.36922	4.88171	5.10255	4.95761	5.06942	4.61229	4.30187	4.8918	4.89219	4.36514	4.72469	4.36958	4.58321	4.79948	4.65236	4.69591	4.43307	4.44148	4.78476	4.58778	4.83455	4.94965	4.91229	5.13442	4.45425	4.31519	4.50523	4.6868	4.50523	4.67691	4.59449	4.67894	4.68333	4.51529	4.71696	4.58701
AAR2	8.97217	9.00461	8.74512	8.79877	8.71634	8.61907	8.6543	8.81216	8.49449	8.88679	8.72001	8.88679	8.9841	8.8132	8.75795	8.8413	8.89568	9.08408	8.71399	8.70736	8.90544	8.48826	8.86083	8.8357	8.86503	9.00925	8.6679	8.59446	8.65135	8.87314	8.97772	8.83002	9.13893	8.79969	8.81592	8.79059	8.71569	8.79059	8.97039	8.79059	8.78595	9.03085	8.9682	8.76528	9.04037	8.97742	8.83687	8.79525	8.76313
AARS	10.3207	10.4192	9.89968	9.94338	10.085	10.3219	10.1013	10.3588	10.1184	10.2027	10.0068	10.4508	10.1106	10.0229	10.1846	9.98492	10.2515	10.3519	10.0906	10.3701	10.0789	10.217	10.2414	10.273	10.0021	10.315	10.5121	10.4722	10.2737	9.9247	10.2523	10.0855	10.1695	10.6812	10.3823	10.0445	9.99731	10.2516	10.0595	10.341	10.5386	10.6479	10.6129	9.95439	10.464	10.6412	10.3709	10.2866	10.3278
AASDHPPT	9.49801	9.10596	9.65226	9.13313	9.16139	9.04532	9.19596	9.43867	9.42102	9.31724	8.83548	9.57058	9.21641	9.60505	9.44251	9.05498	9.13037	9.28041	9.33917	9.38599	9.40787	8.91505	9.1744	8.8714	9.15691	9.01395	8.53534	9.00898	9.02798	9.05271	9.28272	8.92753	8.75734	8.98655	8.96833	9.02258	8.75348	9.02258	9.02258	8.73991	9.25414	9.06869	8.98379	9.29693	9.0404	9.26041	9.46971	8.99609	9.30606
AASS	6.94253	6.3334	7.39295	6.84257	6.84765	6.50957	6.55731	6.90638	6.84817	6.62922	6.36431	6.84955	7.23891	7.15364	6.92863	6.70418	6.5557	6.78054	6.54133	7.05911	6.83679	6.67112	7.08472	6.48144	6.42923	6.43915	5.9284	6.50117	6.03323	6.48937	6.29018	6.39172	6.66958	6.71171	6.71813	6.81972	6.6693	6.5124	5.87625	6.53652	6.52474	6.47776	6.74371	7.13557	6.09088	6.65819	6.95564	6.82868	6.54444
AATF	9.49108	9.54171	9.38458	9.10831	9.8108	9.57359	9.52836	9.55612	9.38125	9.6716	9.06821	9.65195	9.74299	10.0034	9.56571	9.69057	9.48691	9.47548	9.46974	9.153	9.51593	9.39127	9.61895	9.35541	9.30216	9.65825	9.53377	9.67008	9.21594	9.57548	9.51077	9.90593	9.7638	9.78739	10.0313	9.41528	9.39143	9.73564	9.61916	9.64679	9.64679	9.96681	9.87782	9.51716	9.70345	9.54735	9.91388	9.55031	9.68494
AATK	7.76611	7.79306	7.96089	7.69209	7.26225	7.58069	7.57093	7.49274	7.49141	7.67026	7.94901	7.49646	7.60412	7.39109	7.56452	7.81406	7.83842	7.49832	7.70931	7.46433	7.79799	7.65232	7.36383	7.98917	7.73619	7.65945	7.88287	8.17744	7.93796	7.76235	7.94509	7.55597	7.53233	7.68426	8.00668	8.01054	7.84725	7.68702	7.84725	7.82995	7.62893	7.61291	7.69895	7.68587	7.73553	7.70433	7.4566	7.737	7.55658
ABAT	9.11498	9.7709	8.1506	9.22634	9.43187	9.8548	10.1876	10.1427	8.96885	9.42763	10.1453	9.09077	9.73169	9.8596	10.1883	9.49971	9.91209	9.27276	10.0798	8.52748	9.62454	9.01772	7.96221	8.14052	8.53953	8.9596	7.63627	8.85422	8.05745	9.40316	8.86656	9.49841	8.79604	8.4902	8.92386	8.40316	8.71066	8.19488	8.71066	8.72827	8.71066	9.3454	8.51239	9.2804	9.08501	9.85477	10.2397	9.11829	7.79971
ABCA1	7.51125	6.57117	6.0183	6.33645	6.26859	6.93694	6.95068	8.15347	7.07415	6.48876	6.21087	6.92611	7.50484	7.6821	6.9377	6.41682	7.43344	5.53768	6.51788	7.3034	7.10103	6.71026	6.44933	7.06782	6.78168	6.95818	7.32599	7.88912	7.04642	6.86163	5.68546	7.34202	6.63386	7.44904	7.44203	6.08894	7.41533	7.76613	7.29504	6.02423	7.07905	7.33242	6.50064	7.39433	6.35517	6.655	7.3715	6.81981	6.66764
ABCA11P	6.01297	5.75499	6.13655	5.35431	5.83171	5.60476	5.72442	5.59448	5.70336	5.659	5.41909	5.79984	6.17519	5.82709	5.75345	5.53748	5.1633	5.78613	5.85173	6.11514	5.98368	5.53756	6.10064	5.79542	5.59898	5.8195	5.86846	5.7885	5.23821	5.99645	5.79466	5.82508	5.68712	5.54134	5.5587	5.36123	6.12014	5.94792	5.88215	5.72173	5.3653	5.64899	5.66821	5.5478	5.77592	5.43254	5.60074	5.56918	5.26469
ABCA2	6.10018	6.13435	5.85487	6.43175	6.00655	6.08637	5.8189	6.138	6.11441	6.04557	6.36255	6.04557	5.83942	6.14182	6.43116	6.10051	6.05568	6.18252	5.92053	5.90001	6.08764	5.91428	6.47084	6.11758	6.08256	5.96628	6.19374	6.13263	6.21082	6.43419	6.41883	6.08414	6.35072	6.32028	6.12621	6.52407	6.46045	6.14997	6.14997	6.18961	5.9479	6.14997	6.02347	6.042	6.14003	6.23115	6.01386	5.88251	6.06686
ABCA3	7.47038	7.86619	8.19285	7.32216	7.94952	7.52509	7.18024	7.20815	7.20746	7.50846	8.05927	7.41285	7.76491	7.44732	7.40203	7.90969	7.82289	7.90392	7.64421	7.24261	7.68672	7.49012	7.8898	8.26814	7.63946	7.28241	8.02645	8.3589	8.28981	7.72137	8.28307	7.38465	8.37936	8.46696	7.90932	8.01799	8.52722	8.09871	7.72661	8.1905	7.53608	7.96392	7.41694	7.52939	8.11316	7.42744	8.08359	7.88957	8.19013
ABCA4	6.73132	6.42556	6.10519	6.42437	6.50673	6.21463	6.19618	5.8243	6.54137	6.12322	6.4056	6.21309	6.24771	6.00096	6.45271	6.09763	6.29551	6.15711	6.53064	6.43779	6.32423	6.32749	6.59124	6.45801	5.9896	6.32671	6.5977	6.89471	6.3501	6.14205	6.17768	6.4855	6.99362	6.41183	6.13458	7.18699	6.33562	6.27109	6.33562	6.33562	6.10061	6.33562	6.28152	6.14224	6.26657	6.41133	6.32055	6.34771	6.02863
ABCA5	6.10152	5.79294	5.67374	6.33468	6.48911	5.94172	6.52033	6.50093	6.12464	6.1844	6.1844	6.28005	6.03499	6.53117	6.11326	5.96181	6.17397	6.00603	6.52349	5.7436	6.13212	6.51488	6.52674	6.50215	6.19486	5.98351	6.15241	5.62058	5.77542	6.23209	6.20464	6.1295	7.27584	6.13033	5.94531	6.74841	6.01812	6.11612	6.14757	6.01402	6.17737	6.38705	5.99212	6.66347	6.18667	6.16538	6.16493	5.81149	5.51767
ABCA7	5.45603	5.74551	5.55576	5.8325	5.84945	5.57553	5.62608	5.49702	5.58345	5.6999	5.92439	5.23356	5.77904	5.21231	5.61733	5.89619	5.5609	5.73694	5.31696	5.79836	5.95348	5.66082	5.73236	6.32179	5.61194	5.92258	5.98165	6.38896	5.84969	5.77157	6.19039	5.58136	5.83524	6.02828	5.72615	6.12756	6.41918	5.63877	5.51286	6.1087	5.95083	5.70589	5.6562	5.73028	5.65496	6.26502	5.6882	5.86059	6.14888
ABCA8	4.90543	4.51965	3.88588	4.55488	4.7295	4.26545	6.41393	6.07381	6.55885	4.48228	4.50723	4.26318	4.69121	4.71088	4.58428	4.23673	6.23119	4.15306	5.33434	5.3133	4.7321	5.15911	4.68012	5.33527	4.75698	5.96541	8.05507	4.65493	5.20971	6.08956	4.99745	6.43948	4.91894	4.56263	6.35608	5.16553	5.49821	5.076	5.61851	6.55759	5.24081	5.83446	4.31153	5.63772	4.54448	4.98564	5.16279	4.34996	4.34047
ABCB1	7.74428	7.65379	5.78652	8	6.82589	7.00581	7.87994	8.07827	7.87227	6.69196	6.8562	7.65077	7.74448	7.00693	7.75211	6.57293	8.33989	6.3289	7.31666	7.60645	7.65679	7.67947	5.85407	6.48378	6.32424	6.30264	6.57259	8.12071	5.83587	7.00969	6.07381	7.18962	5.24474	6.01387	7.30898	6.04644	5.43672	6.3595	7.77214	6.18222	6.61246	7.13573	6.07362	7.62635	6.21943	7.22662	7.83751	6.9155	5.25538
ABCB4	4.74434	4.55469	4.08787	4.98265	4.57177	5.18636	4.92906	5.05029	4.77023	4.76374	5.07784	4.76374	4.44153	5.02847	4.80937	4.47227	5.12007	4.53127	4.72682	4.45107	4.92433	4.84825	4.47645	5.00837	4.73857	4.6707	5.14414	5.88401	4.82057	4.79574	4.4857	5.42708	5.40942	5.54402	4.71347	4.68382	5.80439	4.8216	4.67612	4.99153	4.99153	5.1541	4.98961	4.83533	5.3184	4.40202	4.98752	4.88733	4.54427
ABCB6	7.82346	7.33071	7.08048	6.83166	6.84457	7.04292	7.30524	7.75815	7.12292	7.60632	7.17104	7.14981	7.19926	7.68947	7.32833	7.14995	7.10235	7.11976	7.38622	7.41458	7.35875	6.8896	7.08152	7.40845	7.35014	7.08118	7.31484	7.52273	7.7929	7.5563	6.96148	7.45941	7.00913	7.89068	6.85868	7.4935	7.53401	7.40953	6.53546	7.41224	7.49054	7.54894	7.33936	7.19512	7.53771	7.27003	7.49857	7.04097	7.13509
ABCB7	7.59036	7.77486	7.9435	7.65317	7.59271	7.49645	7.94242	8.05994	7.75623	7.86418	7.78368	7.98137	7.36584	7.89477	7.91392	7.51431	7.67536	7.43738	7.7174	8.03829	7.88418	7.58366	7.66657	7.70177	7.54544	7.59337	7.56392	7.12373	7.32152	7.29072	7.58556	7.51152	6.99857	7.60466	7.80862	7.7196	7.47464	7.45342	7.17973	7.44611	7.40756	7.64722	7.56205	7.53914	7.68657	7.42352	7.63565	7.39696	7.26994
ABCB8	5.64364	5.49104	5.62908	5.39161	5.58164	5.63264	5.80822	5.57925	5.59561	5.59561	5.59561	5.59561	5.59561	5.78029	5.44267	5.72706	5.76658	5.57968	5.73789	5.61056	5.30488	5.58879	5.46441	5.71231	5.47761	5.61553	5.71113	5.83191	5.81915	5.69799	5.82818	5.40521	5.80899	5.90605	5.8323	5.63638	6.05161	5.80385	5.86709	5.65896	5.49389	5.47841	5.70909	5.43219	5.72197	5.77225	5.69671	5.41076	5.22094
ABCB9	5.26153	5.31976	5.39497	5.27848	5.29094	5.60387	5.55647	5.62641	5.52685	5.39537	5.4247	5.4247	5.31259	5.54127	5.42686	5.71829	5.40608	5.67525	5.23588	5.33124	5.49742	5.15402	5.29563	5.13717	5.45306	5.21303	5.36106	5.33589	5.67307	5.55285	5.25393	5.15337	5.36578	5.75044	5.28401	5.52267	5.72643	5.18776	5.32292	5.52003	5.15148	5.30249	5.50383	5.2715	5.50304	5.37436	5.2897	5.39008	5.19562
ABCC1	7.47413	7.83976	8.06401	7.83533	7.83726	7.57237	7.90685	7.4717	7.58765	7.66315	8.01513	7.66315	7.80431	7.81777	7.96615	7.86728	7.78639	7.55456	7.90802	7.2991	7.93322	7.8463	8.38585	7.99855	8.14642	8.08082	7.90284	8.27674	8.18433	8.2155	8.08907	8.3133	8.47989	8.15063	8.1515	8.05766	7.85895	8.56646	8.25546	8.19668	8.2246	8.20482	7.76088	8.00616	8.04591	7.85813	7.7232	7.7445	8.4087
ABCC10	7.44775	7.65874	7.94762	7.6742	7.47458	7.60758	7.71266	7.32754	7.52894	7.14689	8.1652	7.44544	7.75609	7.6256	7.7501	7.41039	7.47616	7.88528	7.62636	7.6341	7.78308	7.3322	7.81365	7.75753	7.89382	7.63651	8.49972	8.54702	8.21133	8.17637	7.50902	8.33303	7.94854	7.9445	8.15854	7.27364	8.14199	8.12479	8.48043	7.89121	8.14704	8.12479	8.03573	7.6415	8.10973	7.54735	7.78566	7.85122	8.82497
ABCC2	6.95841	5.99884	5.61949	5.97191	5.51528	6.38	6.85644	7.01998	6.21376	6.55799	6.50924	6.15392	6.01473	5.85944	6.53418	6.28982	6.97578	5.66543	6.56779	7.18682	6.29497	5.42192	5.16378	5.45213	5.77979	5.15426	5.40046	5.92799	5.25226	5.93488	5.70559	5.71117	4.95763	5.53438	5.63611	5.85551	5.50096	4.62987	5.554	5.50215	5.50215	6.17632	5.57564	5.48118	5.97457	5.55898	6.34072	5.91441	4.94544
ABCC3	7.55937	6.46652	6.35672	6.83704	5.97759	6.13081	6.22653	6.2645	6.65572	6.4292	6.84065	6.4292	6.03097	5.88298	6.09725	6.36414	6.53279	6.33664	6.44661	7.90683	6.26209	6.23381	6.10967	6.95972	7.36475	6.8209	7.72227	8.10039	6.4522	6.86014	7.05835	6.59654	7.00824	6.97023	7.02928	7.26208	6.97813	6.80302	6.97813	6.75338	7.17022	6.97813	6.6146	6.373	6.72848	6.79969	6.44873	6.45954	6.19977
ABCC4	7.20432	6.52913	6.77454	6.32237	6.27883	6.54214	7.17134	6.77663	6.62901	6.62901	6.43313	7.18123	6.62901	6.32088	7.16422	6.23567	6.68964	6.46395	6.38288	7.54516	6.8999	6.33681	6.04138	6.60787	6.23288	6.37505	7.07976	6.3325	6.28336	6.6996	6.23273	6.45324	5.92036	5.85394	6.15947	5.75638	6.3418	5.98867	6.67366	6.39213	6.39213	6.65835	6.21906	6.68967	6.42642	6.57734	6.68067	6.30014	5.73088
ABCC5	7.46326	7.14457	7.01152	7.25092	7.78767	7.43109	7.20342	7.46529	7.4308	7.2862	7.31031	7.61141	7.06378	7.45467	7.42416	7.36916	7.36458	7.46675	7.28254	6.88851	7.57904	7.40833	7.42642	7.32374	7.67458	7.52743	8.16248	7.56992	7.3651	7.8596	7.38264	8.0608	8.11288	7.71325	7.29107	8.14157	7.55387	7.82068	7.24182	7.28295	7.90071	7.70339	7.36234	7.40836	7.64527	7.75719	7.21763	7.57483	7.60988
ABCC6	5.81653	5.93799	5.27064	5.59635	5.33989	6.12733	6.89913	6.40623	5.64665	5.78163	6.78002	5.67633	5.72591	5.69004	6.48479	6.26086	6.39814	5.47319	6.12471	5.76089	6.15542	5.19571	4.55391	4.98569	5.36648	5.63235	4.64289	5.76638	5.25219	5.90114	5.45393	5.40459	5.28388	5.18601	5.41769	5.78479	5.55321	4.80449	5.1669	5.32935	5.24921	5.32935	5.93438	5.23419	5.61437	5.44477	6.48372	5.41385	5.00999
ABCC8	5.40263	5.39082	5.41067	5.24701	5.79301	5.66536	5.76924	5.65596	5.57163	5.5497	5.75393	5.36449	5.47996	5.22142	5.32196	6.41827	5.51573	5.3468	5.42453	5.30163	5.51521	5.87614	5.9759	5.60555	5.85927	5.85572	5.66666	6.11516	5.60274	6.19506	6.05905	5.3213	6.11246	5.5553	5.93387	6.05371	5.69158	5.59907	6.03553	6.06956	5.57044	5.81205	5.72019	5.20394	5.65387	5.74874	5.23816	5.96232	5.36844
ABCD1	7.45593	7.16038	6.3605	6.93366	7.28081	7.56145	7.3327	7.15592	7.34732	7.50281	7.13016	7.13016	6.67661	6.90608	7.0706	7.23688	7.12181	7.23048	7.05561	6.65743	7.79354	7.35173	7.0659	7.00592	7.32148	7.15474	7.09719	8.52204	7.41321	7.1323	7.44879	7.36767	7.01513	7.56357	7.0693	7.05445	7.52729	6.72269	7.05874	7.5295	7.27256	8.1309	6.92677	6.76363	7.20256	7.1991	6.83634	7.10325	6.94027
ABCD3	9.41333	8.88611	9.36429	9.56635	9.43576	8.99942	9.50077	9.3371	9.15628	9.29199	8.99022	9.52697	9.54322	9.6483	9.23911	8.66687	9.35282	9.30382	9.22572	9.57769	9.81343	8.87557	9.0958	9.13792	8.96792	9.12809	8.8336	8.76613	8.91634	9.13542	8.7783	8.73355	8.79009	8.70303	8.92693	9.2619	8.6705	8.73203	8.90403	8.92601	8.90403	8.88766	8.87223	9.24505	8.89208	8.96417	9.28542	8.86057	9.0138
ABCD4	6.75012	6.87417	6.76824	6.60495	6.7914	6.78868	7.06166	6.80857	6.67324	6.74912	7.13059	6.74912	6.74912	6.81354	6.71362	6.61095	6.85535	6.84753	6.71369	6.72433	6.97383	6.86601	6.78845	6.85074	6.85968	6.80935	7.18857	6.75755	6.92256	6.50302	6.68708	7.00811	6.47187	6.90262	7.10048	6.91453	6.5987	6.74334	6.64814	7.12354	6.75707	6.93864	6.93007	6.6949	6.85883	6.80656	6.89165	6.75356	6.83132
ABCE1	7.54055	7.224	7.51566	8.30596	7.86894	7.27445	7.4189	7.6174	7.83451	7.76646	7.01302	7.72897	7.62421	7.6762	7.58889	7.16548	7.45374	7.72375	7.52908	8.27846	7.41539	7.40011	7.54355	7.86094	8.09572	7.73953	7.39005	7.26998	7.79199	7.35498	7.40135	7.50167	7.30011	7.24531	8.17441	7.6805	7.14108	7.62111	7.89448	7.13056	7.63871	7.91434	7.19392	8.1617	7.26972	7.384	7.42546	7.3146	7.61502
ABCF1	9.79077	9.85697	9.71858	9.91247	10.078	9.76898	9.96675	10.224	9.6688	9.96946	9.76791	9.94173	10.2132	9.39213	9.81156	10.274	9.72964	9.72027	9.78297	10.2428	10.2873	9.82383	9.65754	9.83764	9.61305	9.80103	10.1121	10.3044	9.79328	9.66688	9.27614	9.79981	9.34337	9.97452	9.81529	9.84908	9.24747	9.48419	9.99564	9.80017	9.83645	10.0972	10.1205	9.674	9.92257	10.0436	9.76481	9.54333	10.1672
ABCF2	6.73308	6.90716	6.71491	6.90661	6.68698	6.75737	6.78021	6.82202	6.70708	6.77909	6.80047	6.86499	6.79716	6.5689	6.60885	6.88979	6.76807	6.79618	6.85493	6.72631	6.76991	7.02639	6.9541	7.10214	6.75933	6.92952	6.9893	6.99567	7.0464	7.02279	6.90327	6.60625	6.82327	6.95053	6.88264	6.93998	6.77855	6.9237	6.91425	6.9237	6.94859	6.9237	6.94452	6.80079	7.05022	7.00323	6.78901	7.0151	7.14112
ABCF3	7.75859	7.9409	7.54112	7.55917	7.49426	7.88022	8.03545	7.84445	7.78528	7.9226	8.04151	7.40148	7.64904	7.53518	7.56958	7.96191	7.75261	7.91419	7.95759	7.89849	7.72627	7.49175	7.65188	7.89229	7.55596	7.47207	7.65088	8.09835	7.38501	7.79758	8.01679	7.59767	7.67924	7.93686	7.97205	7.61116	7.5793	7.761	7.85323	7.92818	7.761	7.74223	7.95402	7.46997	7.97942	7.93234	8.0435	7.69786	7.73832
ABCG1	7.91173	7.05703	6.60536	6.58946	6.88006	6.51052	6.82882	6.18415	6.95447	6.48029	7.27749	6.94802	6.44021	6.80919	6.6691	7.13999	7.09251	5.71669	7.23004	7.3448	6.83471	6.58192	6.76814	6.93338	7.43437	7.14601	7.02546	7.66078	7.40612	6.75808	7.16907	6.99565	6.40952	7.62182	7.2743	7.86153	7.30433	7.27464	6.89563	7.0317	6.28204	7.28328	6.92788	6.82881	6.73331	6.7634	6.80601	6.76665	6.75761
ABCG2	5.91024	6.20629	5.40497	5.92539	6.24901	6.4088	6.60131	6.95048	5.98264	6.62503	6.54898	5.88511	5.99788	5.67011	5.87187	5.7365	7.06089	6.96904	6.40967	5.7069	6.05515	6.57161	5.60296	5.66283	5.85656	5.80188	6.14242	5.37763	5.30917	5.49487	6.06267	6.16842	5.52208	6.02393	6.518	5.65828	6.54305	5.75655	5.5925	5.70493	5.75655	5.75655	5.81241	5.57819	5.73998	5.90161	5.90248	6.42631	5.51504
ABCG4	6.11939	6.14366	6.09418	6.0139	5.79846	5.73732	5.60198	5.97627	6.03741	5.84288	6.16873	5.78294	5.86267	6.06615	6.08668	5.95874	5.93799	6.31705	5.64156	5.86233	5.90283	5.57117	5.70434	5.71478	6.05106	5.95829	5.90707	6.00086	5.89945	6.06319	5.84424	5.88232	6.20339	6.24879	5.88232	6.0624	6.15427	5.86329	6.03818	5.89607	5.79613	5.89607	5.91073	5.73436	6.01827	5.90766	5.73821	5.87313	5.80533
ABCG5	5.05624	4.38831	4.35997	4.61977	4.51315	4.77902	4.83287	4.9188	4.6996	4.6996	4.77005	4.79657	4.44423	4.99612	4.59867	4.4891	4.61352	4.77802	4.40828	4.45379	4.68044	5.01681	4.19473	4.83664	4.8846	4.56719	4.58063	4.39576	4.23572	4.65476	4.84675	4.29205	4.60379	4.43456	4.55927	4.64939	4.37984	4.52439	4.44067	4.97617	4.21244	4.5435	4.56363	4.12398	4.96329	4.4618	4.22589	4.57384	4.23794
ABHD10	9.46239	9.48321	8.89693	9.15528	9.06904	9.30138	9.88957	9.57674	9.25638	9.42677	9.55558	9.71656	8.80038	9.49178	9.36998	9.18223	9.56396	9.30965	9.7149	9.65026	9.12039	8.96586	9.15685	8.85132	9.04131	9.56184	9.28117	8.53474	9.2933	9.2084	9.28478	9.55337	8.8989	8.86634	9.39086	9.09986	9.03073	9.28537	9.06332	9.0673	9.24936	9.32964	9.04023	9.21022	9.11864	9.28757	9.33752	9.20749	9.0035
ABHD11	6.85161	6.60556	7.12837	6.3919	6.45959	6.77612	6.72069	6.61692	6.73651	6.73651	6.73651	6.56448	6.73651	6.38281	6.64522	6.83775	6.62937	7.00896	6.44032	7.06767	6.51351	6.72096	6.44583	6.85775	6.60434	6.69536	6.99305	7.27767	6.19348	6.96355	6.74899	7.05482	6.79117	6.74376	6.75018	7.07295	6.71487	6.71487	6.71487	6.71487	6.71487	6.71487	6.5455	6.34386	6.53567	6.65058	6.69096	6.85722	6.60531
ABHD14A	7.48284	8.4307	7.64383	7.73554	7.96538	8.4243	8.18472	8.32139	7.93015	8.12288	8.30371	7.58227	8.14857	7.79714	8.05125	7.60271	8.54146	8.46107	8.41894	7.45775	7.85612	8.16557	8.07698	8.50768	8.27697	8.24002	8.83357	8.32135	8.73309	8.79117	8.25043	8.78566	8.90634	8.07004	8.51588	8.37399	8.55	8.55644	8.55644	8.11384	8.56351	8.79503	8.00967	8.06513	7.99668	8.81145	8.66023	8.18419	8.24495
ABHD17B	6.80843	6.97739	6.8374	6.96473	7.0689	7.15034	7.0794	7.2576	6.7613	7.07577	7.07577	7.07577	7.07577	6.89744	6.91439	6.96157	6.90877	6.89311	6.97795	6.96863	7.23241	7.13858	6.89724	6.56607	7.05699	6.83898	6.47334	6.56805	6.59084	6.03345	6.6707	6.8303	6.46983	6.69241	6.87754	6.36305	6.26716	6.90153	6.60216	6.88867	6.56449	6.89839	6.91418	6.63087	6.76459	6.61462	6.62664	6.7694	6.41018
ABHD18	5.14541	5.09466	5.61962	5.58721	5.01892	5.41293	5.55574	5.38342	5.59733	5.31968	5.25839	5.2607	5.31968	5.04799	5.37294	5.42207	5.04915	5.44693	5.49804	5.93814	5.21178	5.07757	5.87215	5.29603	5.93485	5.43393	5.74571	5.28683	5.79338	5.46518	5.0254	5.30944	5.41945	6.03683	5.58504	6.07514	5.54184	5.64701	5.54184	5.36466	5.26004	5.39517	5.57812	5.12064	5.77309	5.07804	5.37043	5.32819	5.2496
ABHD2	5.85269	5.87183	5.99258	6.18463	5.92909	5.84617	5.85053	5.73563	5.84142	5.73819	6.04482	5.91373	6.01312	5.82401	5.93015	6.06102	5.83886	5.80858	5.74694	5.89477	5.95562	6.19602	6.03229	6.15802	5.94553	5.85076	5.8256	6.31725	5.93	5.95942	5.95096	6.03002	5.91348	5.75973	6.09639	5.98204	5.97096	5.98204	6.093	5.98204	5.99697	5.86342	6.15139	5.7773	6.20131	5.9541	5.86611	5.92625	5.92013
ABHD3	8.93476	8.47481	8.72684	9.08047	9.03917	8.75064	9.17951	8.52756	9.30105	8.74772	8.31157	8.74772	9.06196	9.1992	8.93089	8.55236	8.42955	8.75197	8.77659	8.44324	9.4007	8.92819	9.17989	8.71146	8.84827	8.51442	8.99079	8.32208	8.57587	8.22274	8.79158	8.32771	8.75134	8.71359	9.10867	8.56383	8.62694	9.03183	8.62694	8.76342	8.45203	8.72313	8.67256	9.1183	8.85473	8.61905	8.73975	8.74594	9.18291
ABHD4	8.49362	8.75064	8.27986	8.81641	8.66941	8.47243	8.66252	8.8329	8.62036	8.90325	8.81958	8.66906	8.09646	8.58864	8.92871	8.51233	8.65366	8.53451	8.51976	8.54173	8.20913	9.0971	9.06622	8.50351	8.70231	8.91027	8.94677	8.58953	8.92447	9.0684	8.5729	8.37204	8.7692	8.70952	9.02261	8.28159	8.99029	9.17108	8.86703	9.01077	8.43875	8.70706	8.4059	8.55078	8.6497	8.42386	8.9108	8.37636	8.88855
ABHD5	6.14728	6.08738	6.20809	6.67449	6.80163	6.34728	6.30644	6.38089	6.26445	6.18821	6.26445	6.26445	6.84755	5.89316	6.452	6.8515	6.28237	6.34988	6.46437	6.0591	6.76091	6.2982	6.42796	6.27906	6.18988	6.32473	6.18342	6.45559	6.32197	6.3294	6.6397	6.51546	5.94712	6.39528	6.16521	6.32477	5.86926	6.43503	6.4386	6.01152	6.65507	6.52637	6.43728	6.41201	6.42737	6.78215	6.39911	6.55375	6.32988
ABHD6	7.30018	7.56234	6.67094	7.20795	7.33376	7.81667	7.65343	7.99242	7.09732	8.19323	7.22699	7.32684	7.32684	7.47538	7.71277	7.20134	8.15298	7.15815	7.49443	8.13928	6.84754	7.07099	6.76174	6.9853	7.1104	6.92818	6.39232	7.03316	7.18377	7.08011	7.26063	7.16886	6.7717	6.86868	6.80006	7.16204	7.2335	6.53688	6.93994	7.49856	6.47932	6.99008	6.86766	6.97841	6.65655	7.58409	8.24437	7.42971	6.97175
ABHD8	5.26918	5.57332	5.20894	5.62409	5.40411	5.70605	5.56216	5.90708	5.70921	5.61969	5.59644	5.45141	5.27822	5.42922	5.34191	5.53642	5.68491	5.57742	5.72796	5.52627	5.61121	5.34642	5.90753	5.13672	5.46224	5.74264	5.78109	5.70664	5.57385	5.6305	5.6931	5.74666	5.92123	5.66661	5.37883	5.5488	6.10616	5.5488	5.53472	5.50295	5.55933	5.68573	5.38878	5.38426	5.7051	5.48917	5.7501	5.48598	5.18429
ABI1	9.28832	9.51111	9.86718	9.27682	10.0612	9.3365	9.26309	9.21539	9.19052	9.818	8.99861	9.74765	9.58415	9.52768	9.62236	9.14661	9.23451	9.74575	9.64249	9.04947	9.53346	9.86022	8.96835	9.29927	9.24509	9.46506	9.15759	8.67328	9.19441	9.17252	9.22758	8.71906	9.10565	9.49595	9.05436	9.47397	9.19523	8.92648	9.29116	9.14811	8.98055	8.95549	9.46034	9.92933	9.0259	8.90138	9.75806	9.00194	9.60783
ABI2	8.42789	8.58715	8.0911	8.52294	8.44116	8.49846	8.52422	8.54046	8.65547	8.52845	8.11426	8.59486	8.37184	8.80301	8.57158	8.26158	8.42162	8.37964	8.32325	8.15786	8.58546	8.58815	8.47302	8.03503	8.27879	8.53758	8.35803	8.04346	8.08948	8.24084	8.20558	8.39824	8.48672	8.22258	8.4299	8.44893	7.87495	8.34933	8.39244	8.17278	8.39225	8.39689	8.38132	8.04538	8.46915	8.37913	8.15743	8.29191	8.09324
ABITRAM	8.59379	8.59758	9.19124	8.91225	8.74441	8.87577	8.39472	8.96555	8.77457	8.77457	8.52413	8.89866	8.92475	9.0671	8.47938	8.49186	8.74314	9.02293	9.06943	8.74306	8.97895	8.478	8.67667	8.44921	8.39669	8.74378	8.30139	8.2427	8.72114	8.34553	8.26514	8.25942	9.14779	8.30082	8.42986	8.77144	8.28122	8.45393	8.35319	8.49099	8.74574	8.28122	8.70454	9.12197	8.69681	8.64008	8.87716	8.64563	8.18395
ABL1	8.97483	9.45547	9.22789	9.1152	9.23812	9.20168	9.54784	9.45098	8.78058	9.33826	9.30052	9.53446	9.39984	8.91225	9.38254	9.66777	8.85891	9.04581	9.34764	9.34131	9.19757	9.47829	9.37852	9.39505	8.91847	9.01075	9.39985	9.13128	9.42081	8.83985	8.45074	9.72669	9.32963	9.20314	8.57559	9.16003	8.8502	9.18522	9.25418	8.72872	9.48826	9.15068	9.27674	9.4562	9.66452	9.47846	8.79291	8.7702	9.2431
ABL2	5.87793	5.69442	5.77692	6.28209	6.0388	5.87782	5.90834	5.82832	5.89444	5.88862	6.03478	6.10322	5.6235	5.8714	5.95187	5.65947	5.93101	5.65456	5.9844	5.75143	5.95779	6.26116	5.85926	6.06002	5.85829	6.06945	6.26728	6.26755	6.3496	5.68035	5.9526	5.91305	6.02107	5.89588	5.92025	6.0009	5.94363	5.88002	6.0009	6.14639	6.0009	6.0009	6.02179	5.56821	5.91754	5.99297	5.94704	5.81929	6.06977
ABLIM1	9.21838	8.7002	7.48387	8.63654	8.69532	8.60045	8.72648	8.47585	9.15868	7.91423	8.55527	8.9011	8.25786	8.09141	8.51523	8.47937	9.22506	8.02141	9.0847	9.10171	8.409	8.25231	7.59693	8.9367	8.6322	8.63523	9.13101	9.05953	8.41303	9.30339	9.02162	9.38587	8.33454	8.11486	8.31139	8.73692	8.6416	8.31084	8.72558	8.85842	8.65978	8.93392	8.26214	8.11697	8.72229	8.54369	8.68599	7.97207	7.4058
ABLIM3	7.03196	6.85108	6.46442	6.09354	6.29013	6.84405	6.94631	6.75773	6.83934	6.82297	7.05371	6.35361	6.19825	6.14724	6.51048	6.80858	6.47091	6.59102	6.61195	7.41429	6.68413	6.44262	6.25307	7.14619	6.30569	6.25843	6.73513	6.64122	6.0225	6.1511	6.31589	6.86318	6.17045	6.53221	6.56723	6.18866	6.52002	6.70466	6.48452	6.48452	6.18496	6.53896	6.57876	5.89575	6.21376	6.3913	6.65236	6.57506	6.53062
ABO	5.6289	5.74857	5.31758	5.66713	5.41793	5.74666	5.68793	5.77945	5.6884	5.63819	5.81773	5.49926	5.48519	5.58203	5.65786	5.73036	5.53581	5.4238	5.66273	6.44799	5.29795	5.25003	5.53158	5.32691	5.54961	5.49846	5.72557	5.93485	5.38913	5.27012	5.64596	5.64207	5.61121	5.57562	5.90371	5.5738	5.5738	5.5738	5.5738	5.50169	5.5738	5.69679	5.72658	5.3364	5.779	5.68507	5.43814	5.52364	5.46866
ABR	7.68108	8.00084	7.8789	7.34725	7.62009	7.78584	7.48998	7.24474	7.36124	7.62523	7.69877	7.80618	7.68291	7.46215	7.71689	7.3353	7.43637	7.93469	7.55076	7.75534	7.73566	7.67812	8.16058	7.70612	7.68987	8.06189	8.01734	8.06606	7.76465	7.61915	7.99328	7.66287	7.97855	7.75704	8.12195	7.65931	7.95833	7.82385	8.1816	8.09	7.82568	7.65152	7.78724	7.50629	7.43951	7.84798	7.75105	7.74853	8.2146
ABRAXAS2	8.18709	8.40373	8.51556	8.28598	8.6101	8.26228	8.29448	8.38728	8.14421	8.32344	8.57546	8.40346	8.38977	8.52915	8.47206	8.10166	8.30543	8.25213	8.47912	8.32828	8.10306	8.67332	8.50079	8.19954	8.15353	8.31937	7.9659	8.29438	8.15544	8.45088	8.10869	8.14773	7.96832	8.43838	8.1544	7.96594	8.22167	8.53249	8.12288	8.16843	8.18869	8.28242	8.24496	8.25652	8.36183	8.05355	8.07695	8.189	8.0873
ABT1	7.97048	8.32141	7.67324	8.16233	8.01608	8.34273	7.82728	8.22389	7.71608	8.33672	8.20299	7.80801	8.28635	7.75945	8.13428	8.20682	8.26261	8.37819	7.83635	7.8859	8.27553	7.90637	8.01555	8.27602	7.92522	7.91986	7.68605	8.25809	8.36139	8.11777	7.57654	8.07214	8.25084	8.26477	7.61052	7.97288	8.07137	7.9609	8.30131	8.01349	7.89417	7.97437	8.07634	7.9659	8.22028	8.22232	7.90992	8.25929	8.11211
ABTB2	6.53274	6.94891	6.36371	6.75077	6.59594	6.65091	6.19206	6.43039	6.5363	6.50281	6.79036	6.21032	6.74171	6.37505	6.57786	6.55623	6.91597	6.36335	6.41094	6.51954	6.81902	6.38777	6.42535	6.34339	6.44928	6.40077	6.39329	6.26852	6.39287	5.9855	6.64586	6.81276	5.95904	6.2281	6.34453	6.30459	6.80415	6.01999	6.58291	6.15646	6.30459	6.30459	6.41658	6.13665	6.24547	6.50707	6.27618	6.30025	5.99825
ACAA1	9.66539	10.1035	9.22742	9.2073	9.5093	9.78766	10.5274	10.3104	9.3811	10.2667	10.2044	9.31593	9.74366	9.83664	10.2347	9.64825	10.0271	9.69633	9.91774	10.0859	9.7645	9.14537	8.36741	9.23467	9.23106	9.42094	8.71773	9.42212	8.68369	9.33042	9.76897	9.41247	9.21786	9.06942	9.05573	9.38887	8.65962	8.85101	9.22593	9.52591	8.90708	9.63246	9.12136	9.44549	9.53771	10.0739	10.6576	9.82263	9.03059
ACAA2	8.20113	8.62605	7.97498	7.93707	8.24056	8.42137	8.44644	8.71283	8.23449	8.34646	8.65271	8.10687	8.29756	8.05906	8.51797	8.39204	8.2612	8.44557	8.62771	8.5086	8.05687	8.23684	7.7596	8.12148	7.70152	7.58126	8.13207	7.91094	7.4663	8.03585	8.0374	8.3707	8.05	8.09172	7.89135	7.9054	8.26421	7.70721	7.94946	8.17466	7.51312	8.16589	7.98789	8.39722	8.18394	8.58577	8.71631	8.03195	7.64821
ACACA	8.96127	8.66706	8.4444	8.81916	8.65923	8.99131	8.37939	8.77158	8.68773	8.91029	8.73537	8.73537	8.48288	8.80512	8.65777	8.74855	9.05634	8.67199	8.83414	8.36743	8.71546	8.78535	9.02285	9.10508	8.6349	8.82406	9.30965	8.79916	9.37471	8.3735	9.22399	8.91504	9.06543	9.26826	9.19727	9.03088	8.83301	8.92373	8.81741	9.45144	8.92373	9.21104	9.43801	8.92886	8.91168	8.99446	8.9196	8.96615	9.08712
ACACB	8.37263	7.42298	8.60149	8.16525	8.2668	8.44023	8.33411	8.03104	8.23577	7.79645	8.16206	8.61202	8.2201	7.86892	8.10208	8.09105	8.46647	8.54982	8.37166	8.23548	8.13205	8.13714	8.23381	8.56515	8.12098	7.50037	8.20177	8.69823	8.26822	8.36466	8.79826	7.87751	7.83918	8.78306	8.12411	8.26802	8.6531	7.85598	8.26802	8.14271	8.43135	8.26802	8.44682	8.13891	8.02671	7.41457	8.39246	8.37191	8.3509
ACAD10	6.50262	6.61439	6.2942	6.05429	6.24997	6.16855	6.59538	6.72057	6.38525	6.46579	6.75655	6.36503	6.05458	6.29078	6.52981	6.57734	6.44055	6.24454	6.40297	6.80559	6.21654	6.08497	5.81833	6.07607	6.25004	6.05405	6.51013	6.52269	6.31135	5.89301	6.2818	6.49309	6.18703	6.18956	6.4258	6.20085	6.55419	5.96339	6.20085	6.20085	6.20085	6.31982	5.92733	6.24642	6.33744	6.50234	6.62081	6.26624	5.98718
ACAD8	7.72597	8.1037	7.05598	7.63509	7.73364	7.75726	8.29539	8.13605	7.52983	8.44789	7.31124	8.144	7.50239	7.87641	7.9931	7.01464	7.96408	7.73532	8.04348	8.15303	7.96346	7.50219	7.80942	7.33629	7.47052	8.27336	7.22384	7.23617	7.16438	7.16887	7.78163	7.42891	7.26241	7.64854	8.18354	8.00517	7.18892	7.45985	7.72191	7.46636	7.51057	7.49396	7.32419	7.86412	7.74223	7.78618	8.12448	7.98383	7.90809
ACADL	7.08881	6.32399	5.70069	6.04888	6.09843	6.54497	6.80836	7.30058	6.47577	6.47577	6.89949	6.47577	6.07281	6.71915	6.2561	5.91085	7.20569	5.97639	6.86735	7.29267	6.47934	5.70089	4.79678	5.01889	5.35818	6.04166	5.841	5.77229	5.07211	5.71482	5.37018	6.06714	5.09938	5.12156	5.923	5.78245	5.45806	5.13148	5.45806	5.45806	5.45806	5.6997	5.15735	5.84626	5.82745	5.88232	7.15381	5.85445	4.79347
ACADM	9.30006	9.49955	9.00485	9.55486	9.64105	9.68043	10.075	9.93847	9.77439	9.85067	9.38222	9.47604	9.40659	9.59298	9.78166	8.85531	9.69816	9.78656	9.62989	9.56291	9.69538	9.56166	8.82316	8.81974	9.37101	9.23537	8.81711	8.81062	8.995	9.16886	8.87795	9.35036	8.7607	8.45502	8.71423	9.29364	8.67477	8.61402	9.01357	8.88597	8.73946	9.2773	9.06979	9.52095	8.64873	9.87145	9.62968	9.11119	9.00501
ACADS	7.33074	7.36052	6.69597	7.24445	7.09345	7.10819	7.38666	7.43574	7.29471	7.27725	7.41018	7.24455	6.82806	7.4279	7.55609	6.87028	7.20521	7.1846	7.4856	7.12196	7.27779	6.81852	6.8494	6.9941	6.8563	6.62	6.88607	7.03878	7.00576	6.93918	7.25462	7.21088	6.90513	6.89259	7.09579	7.10708	7.21882	6.46342	6.98444	7.14992	6.96125	6.96916	7.03289	6.81515	7.11712	7.20247	7.14023	7.0083	6.61569
ACADSB	7.77162	7.93794	7.49752	7.62946	7.83973	8.0497	8.62845	8.44502	7.49646	8.24594	8.02753	8.02753	8.02753	7.89092	8.53601	7.83895	7.96133	7.75978	8.28969	8.03173	8.10518	7.52241	7.26413	7.24892	7.0803	7.50372	6.81474	7.27441	7.09601	7.83223	7.57432	7.49197	6.71728	7.16507	7.27624	7.32697	6.73996	7.29669	7.32697	7.43786	7.21279	7.5735	7.17708	7.88791	7.39227	8.01361	8.71436	7.56483	6.37983
ACADVL	10.5368	11.3151	11.1078	10.5829	10.8328	10.3471	10.951	11.0228	10.4132	11.2083	11.2752	10.4982	10.7969	10.926	10.7778	11.003	10.7195	11.1998	10.6329	11.2043	10.3754	10.6874	10.418	10.8059	10.5741	10.6734	11.442	11.5994	11.2189	11.0093	10.8178	11.0543	10.6897	10.813	11.2951	11.2755	10.4105	10.611	11.0324	10.9403	11.3492	11.0522	10.9822	10.53	11.067	11.024	11.4288	10.9148	10.8583
ACAN	5.97938	5.9204	5.92889	5.72843	5.62972	5.77537	5.7825	5.84405	5.88521	5.83823	5.9072	5.66676	5.83823	6.00949	5.80767	5.89327	5.77776	5.87778	5.67387	5.79541	5.79335	5.80249	5.89011	5.91496	5.96248	5.917	6.1086	6.39044	5.98897	6.02041	6.05687	5.84786	5.97379	6.09911	6.4118	6.13016	6.04755	5.87429	6.26149	6.05086	6.04755	5.90794	5.99151	5.61058	5.83325	5.89167	5.87901	5.89563	5.73964
ACAP1	5.46363	5.71045	5.59583	5.44575	5.24965	5.42148	5.59057	5.85203	5.50527	5.50527	5.94787	5.44476	5.31189	5.75488	5.61062	5.74053	5.40194	5.43886	5.68209	5.57928	5.34095	5.40302	5.17667	5.36	5.38589	5.44746	5.90835	5.51245	5.35779	5.47048	5.90072	5.70603	5.70448	5.6834	5.30442	5.77797	5.54912	5.47578	5.16788	5.60395	5.6899	5.53398	5.90977	5.45155	5.44628	5.50207	5.53159	5.4971	5.39677
ACAP2	7.3624	7.48201	7.88571	8.45025	7.95321	7.52995	7.73926	7.6102	7.77924	7.77924	7.24838	8.06181	7.88369	8.39058	7.94166	7.9452	7.77844	7.84805	7.31027	6.81008	7.86935	8.17778	8.07047	7.48118	7.99589	7.86486	7.24609	7.36511	7.99304	7.62206	7.97527	7.69997	7.81128	7.85455	8.05278	7.7719	7.4512	8.02582	7.8935	7.83731	7.82038	7.7697	7.55934	7.98826	7.33752	7.55999	7.68344	7.5725	8.38708
ACAT1	10.6233	10.6514	10.0046	9.90168	10.1026	10.7516	11.1077	11.0669	10.3941	11.0798	10.4805	10.4026	10.2288	10.5711	10.7193	9.99758	11.0342	10.2226	11.0456	11.0488	10.5293	9.78522	9.43553	9.6855	9.76767	10.1287	9.52725	9.88411	9.15777	10.305	10.1918	10.0944	9.67831	9.7464	9.8614	9.99429	9.42167	9.24017	10.0633	9.88945	9.81861	10.3731	9.77785	10.3582	10.2105	10.9378	10.9276	10.2735	9.26474
ACAT2	8.39347	7.48848	7.70659	7.26425	7.32619	7.54126	7.32953	7.54475	7.74527	7.50176	7.64188	7.31868	7.64188	7.3173	7.33205	7.25696	7.37705	7.28993	7.50072	8.41167	7.47096	7.72815	7.50376	8.15287	7.44966	7.75593	7.49747	7.19814	6.97312	7.23295	7.36713	7.63352	7.02897	6.96577	7.53167	7.44177	7.26125	7.34312	7.13506	7.00597	7.85013	7.5773	7.61866	7.14593	7.58216	7.85718	7.34205	7.35875	7.12623
ACBD3	8.84459	8.97284	9.07851	9.01233	9.25957	8.76841	8.66667	8.89729	8.90163	8.78571	8.89014	8.90163	9.24305	8.87003	9.05423	8.847	8.95655	9.10227	9.063	8.75527	8.95742	8.9268	8.89559	8.62036	8.58107	8.66281	8.55543	8.82941	8.96578	8.70676	8.63611	8.42896	8.87684	8.88453	8.68324	8.51242	8.76293	8.94334	8.76293	8.68164	8.51103	8.85434	8.81692	8.88068	8.76486	8.68398	8.72176	8.91564	8.70827
ACBD4	6.98215	7.34278	6.74075	6.84546	7.26012	7.39397	7.22808	7.51577	7.18845	7.47046	7.46027	6.89885	6.84636	7.69201	7.24697	7.42194	7.05791	7.22322	7.21879	6.64471	7.09758	7.12017	6.89181	6.86562	6.84989	7.07002	7.32485	7.03766	7.16782	7.43255	7.34291	7.24807	7.30316	7.2695	6.90166	6.98348	6.69394	7.2277	7.34763	7.38274	7.2277	7.12132	7.09556	6.85518	7.19285	7.19037	7.16413	7.05031	7.0208
ACD	7.19145	8.01455	7.61563	8.05429	7.83027	7.891	7.61967	8.03162	7.43698	7.72456	7.75497	7.60897	8.37365	7.6305	7.22817	8.27601	7.54136	7.97958	7.72938	8.15822	7.74128	7.63532	7.99729	8.21939	7.84687	7.94923	8.048	7.90734	7.75103	8.17957	8.31682	7.80601	8.20652	7.62449	7.45481	7.97136	7.79875	7.79875	7.65747	7.77555	8.50886	8.03361	8.16164	7.86827	7.89594	8.11619	8.00724	7.79891	8.08685
ACE	5.00646	5.35018	4.93094	4.91111	4.90544	4.94801	5.27289	5.34637	4.99133	4.91319	5.46989	4.99133	4.99133	4.7658	4.76176	5.42944	5.41578	5.35137	5.02216	5.27864	4.92561	4.81691	4.95541	4.81369	4.82149	4.76506	4.92816	4.93623	4.91058	5.23156	4.95335	4.73338	4.92527	5.02552	4.71777	5.03894	5.23948	4.7004	4.84862	4.87711	4.84862	4.72642	4.86068	4.8005	4.99315	5.00746	4.89559	4.88083	4.93181
ACE2	7.69946	8.10504	6.67509	7.28489	7.23296	8.48121	8.99933	9.49025	7.68028	8.54106	8.09016	7.40523	8.23463	7.74824	8.36153	7.77113	8.92568	7.36149	8.55265	8.3676	7.92306	7.42456	5.22178	6.49438	6.90111	7.32532	4.75022	7.01169	4.28674	7.18505	7.1322	7.36938	6.18412	6.51985	6.92917	6.74833	5.73029	5.25476	6.75655	6.56452	6.53627	7.68454	6.04986	7.35226	6.6596	8.24748	9.15624	7.43481	5.28912
ACIN1	6.87576	7.11425	7.22877	7.12576	6.90543	7.20219	7.17312	7.37455	7.16745	7.50845	6.81112	7.16745	6.94885	6.98892	7.21913	7.19385	7.16877	7.17108	7.0601	7.22381	7.05831	7.10287	7.33756	6.56354	6.71779	7.16344	7.31416	7.13429	7.55223	7.32448	6.94043	6.82965	6.56614	7.54421	6.84009	6.92765	6.72748	7.14942	6.63753	7.14942	7.50961	7.43608	7.11161	7.29741	7.12702	7.41615	7.10027	6.97625	7.53446
ACKR1	6.11675	5.84567	5.38654	5.61527	5.56627	5.90413	5.87892	4.97032	6.04864	5.38068	5.96122	5.68122	5.23996	5.66774	5.68125	5.81117	5.63692	5.83165	5.40551	5.65655	5.88753	5.38839	5.21253	6.04856	5.99352	5.88539	6.34254	5.46455	5.97976	5.55441	6.48234	5.96232	5.94147	5.36161	5.63199	5.80591	6.51839	5.38497	5.81436	5.80591	5.75864	5.80591	5.69798	5.31605	5.70701	5.65805	5.4967	5.38824	5.0745
ACKR2	5.50002	5.49053	5.64151	5.48183	5.21782	5.52811	5.68291	5.71461	5.44867	5.43065	5.83782	5.44867	5.50134	5.89865	5.66723	5.66196	5.73	5.33256	5.66706	5.39409	5.31475	5.5965	5.49619	5.6592	5.88449	5.59113	5.66343	5.5166	5.60402	5.36122	5.70368	5.66034	6.07816	6.63564	5.71556	5.74115	6.43584	5.88511	5.56172	5.58663	5.64713	5.54413	5.76283	5.26407	5.80871	5.52852	5.48158	5.4779	5.501
ACKR3	7.71579	9.17951	5.70499	8.08232	7.77625	8.28285	7.94662	7.1774	9.07792	6.38904	8.44779	7.74364	6.917	8.16312	7.12658	7.01676	8.067	7.49313	9.21259	7.5288	8.50712	6.68342	6.2868	5.28998	5.72407	7.84233	6.61049	8.63318	7.64416	6.52925	7.40762	6.80756	6.59337	6.31503	7.41684	7.40552	6.12566	8.28016	6.06719	7.56591	5.79913	7.04802	6.71075	9.62887	8.17475	7.01004	7.40967	6.03914	7.80487
ACLY	8.36818	8.03508	7.85142	8.52991	8.22687	7.85962	8.09326	8.52845	7.97867	8.1595	8.27173	8.40659	8.12158	8.34147	8.02357	7.65742	8.58049	8.12733	8.33283	8.60298	8.33525	7.73867	8.36111	8.11873	8.21984	8.71065	8.25472	8.08433	8.70112	8.23815	8.56194	8.20032	7.98215	8.0144	8.49393	8.36811	8.07513	8.0025	8.37631	8.14926	8.63211	8.58817	8.13388	8.23091	8.05806	8.17257	8.28705	8.08252	8.08296
ACO1	10.5449	10.1073	9.76113	9.74461	9.49607	10.0584	10.5318	10.0664	9.68014	10.3327	10.2676	9.80927	10.0503	9.60262	9.99195	10.0538	9.87207	9.84523	10.219	10.7943	9.84569	9.85501	8.7816	9.61178	9.65141	9.49562	8.89631	9.75523	9.10086	9.24424	9.57016	9.45256	8.59547	8.9922	9.43922	9.27729	9.27729	8.86113	9.19796	9.42009	9.48824	9.30157	9.0381	9.45418	9.5032	10.2985	9.89875	9.38532	8.96204
ACO2	9.75186	9.95577	9.19946	9.29687	9.61458	9.7903	10.0927	10.2581	9.25964	10.3183	9.62462	9.7401	9.75373	9.24435	9.70069	9.48324	10.2796	9.74015	9.95803	9.85615	9.77662	9.65108	9.31338	9.72115	9.38023	9.34028	9.08516	9.43565	8.82082	9.46467	9.41432	9.57639	9.4377	9.31175	9.41468	9.00152	9.20583	9.37335	9.38714	9.5918	9.3332	9.60778	9.38606	9.47748	9.55474	9.92747	10.3605	9.60241	9.27131
ACOT11	7.03924	6.78796	6.32103	6.359	6.32514	6.72177	6.86821	7.19074	6.82492	6.59881	7.09631	6.42456	6.59881	6.5155	6.89684	6.45374	6.39815	6.58154	6.74946	7.29975	6.86828	6.31552	6.24343	6.66593	6.51356	6.15653	6.43031	6.99464	6.01352	6.26391	6.76005	7.11656	5.92264	6.20012	6.45209	6.43389	6.44119	6.02605	6.17492	6.50995	6.90279	6.47673	6.22724	6.50539	6.34078	7.44998	6.8949	6.34397	6.02667
ACOT13	8.19714	9.02535	7.78886	8.18695	8.39414	8.5155	8.95986	9.08375	8.38579	9.11926	8.27743	7.79035	8.90502	7.65723	9.22448	8.66784	8.57443	8.47745	9.16273	8.59949	7.92144	8.4948	7.83524	8.09306	8.43675	8.32317	8.26541	8.78374	9.20693	8.42818	8.64206	8.67378	8.08076	8.35103	8.37533	8.36688	8.52048	8.03418	8.2942	8.8065	8.36688	8.72922	8.29254	8.55174	8.5017	8.56865	9.04685	7.86283	7.85038
ACOT7	7.95051	8.68931	7.93152	7.97346	8.42493	8.40348	8.89287	9.21077	8.16827	8.48122	9.2002	7.99425	8.31396	8.2799	8.63026	8.57047	8.75406	8.92602	8.33411	7.90675	8.87592	8.08663	8.04634	7.98238	8.08344	7.62007	8.18886	8.44578	8.24747	8.70842	7.77663	8.25349	7.8855	8.80026	8.32143	8.48393	8.60497	7.67752	8.38598	8.31344	7.67752	8.38598	8.34019	8.36047	8.6442	8.95402	9.25168	8.48088	7.68868
ACOT8	8.23767	9.0926	8.7531	8.39372	8.64976	8.7625	8.67704	8.79843	8.25718	9.16862	8.56975	8.48016	8.88136	8.59119	8.63638	8.48399	8.90176	9.13043	8.90712	8.69717	8.81044	8.00168	8.90928	9.42411	8.59339	8.67753	8.50254	8.56062	9.13325	8.67265	9.16198	8.80178	9.15498	8.89961	8.73363	9.02479	8.81463	8.68908	9.47921	8.56921	8.76227	8.76227	8.78935	8.88227	8.96813	8.93422	9.2492	9.22589	9.04011
ACOT9	9.16367	9.00262	9.50084	8.8625	9.20747	8.63475	8.85631	8.79677	8.77875	8.82963	8.95034	9.15463	9.29443	8.56638	8.8364	8.78721	9.0282	8.98471	8.97671	9.43487	9.18165	8.84116	9.20405	9.3499	9.48897	9.63343	9.38569	9.59167	9.32552	8.88271	9.46963	8.96134	9.74502	9.07052	9.14021	9.12106	8.8071	9.53348	9.4728	9.11185	9.63098	9.3983	9.48064	9.247	8.62061	9.41105	9.24796	9.51335	9.85942
ACOX1	7.63326	7.78478	7.35887	7.45135	7.47616	7.95069	8.30497	8.27525	7.46448	7.81722	7.71674	8.08944	7.77396	7.46043	8.45305	7.30516	8.06475	7.50905	8.0023	7.80973	7.71302	7.75072	7.66524	7.46458	7.73861	7.81019	7.41459	7.71853	7.29612	8.00794	7.71364	7.9086	7.30628	7.67225	7.88518	7.10887	7.95169	7.63511	7.72052	7.5406	7.7733	7.9759	7.34245	7.76454	7.61112	7.76311	8.25676	7.70491	7.12524
ACOX2	8.57473	9.57566	8.46812	8.82623	8.6737	9.50033	9.73294	9.7522	8.56316	9.42789	9.80924	8.56823	9.25537	8.94022	9.13015	8.62128	9.17053	9.09507	9.60091	10.1651	9.05402	8.3226	8.56501	8.71611	8.87904	8.67425	7.96735	8.3739	8.55559	8.61835	8.34438	8.55559	8.74008	7.83313	8.55559	8.75229	8.44657	8.65425	8.44657	7.74549	8.33285	9.02908	8.53461	9.06634	8.48991	9.58358	9.62914	8.94118	8.3317
ACOX3	6.89742	6.76825	6.91979	7.31114	7.01965	6.91992	7.33317	6.94903	7.07657	7.11578	6.62111	7.08946	7.15331	6.63617	7.22953	6.87844	7.17662	7.11126	6.92507	6.81536	7.19941	7.16878	6.54822	7.53175	7.43166	7.13235	7.22433	7.20899	7.64371	6.91104	7.14109	7.19958	6.974	7.17291	6.92117	7.18731	6.7945	7.19003	7.16476	7.17726	7.27846	7.3029	7.20538	6.61565	7.29171	6.84489	7.29755	7.07362	7.02846
ACP1	8.52225	8.12314	8.12933	8.04334	8.13989	7.9861	8.2055	8.36438	8.21198	8.44429	7.94244	8.34551	7.97744	8.35427	8.19857	7.80021	8.4028	8.07992	8.31737	8.57573	8.18332	7.82351	8.24392	8.04792	8.08151	8.48792	7.92218	7.94475	8.31731	8.26157	8.09692	8.23222	8.218	8.00155	7.99782	8.19485	8.10755	8.2406	8.20033	7.71603	8.3433	8.2392	8.10703	8.33777	8.31822	8.29524	8.37037	8.11663	8.04325
ACP2	8.91215	8.72902	8.31654	8.33075	7.69317	8.52567	8.71465	8.91827	8.63024	8.20339	8.55676	9.04904	8.1132	8.06767	8.62435	8.41509	8.91484	8.42398	8.70658	8.72126	8.42219	8.39019	8.20295	9.18777	8.67255	8.02484	8.15247	9.17041	8.4358	8.96468	7.9476	8.72956	8.47773	8.55162	8.96952	8.88592	8.45975	8.45975	9.19753	8.30725	8.45975	8.29604	8.60818	8.43025	8.81463	9.04388	8.71245	8.69914	8.88841
ACP5	8.77512	8.5503	6.97779	7.37796	7.15527	8.36465	8.97086	8.97165	7.6912	8.25615	8.43294	7.69981	8.59952	6.94027	8.49401	8.3782	8.58631	7.81537	8.13408	9.2379	9.09576	6.54585	6.54363	9.11236	8.30178	7.30825	7.56957	8.15835	7.16929	8.58307	7.61504	7.92089	7.42658	8.14178	7.30411	7.18581	9.02435	7.15981	8.58479	7.45464	7.60438	7.54505	6.81969	7.5506	7.5136	8.60379	8.72139	7.83458	7.03685
ACP6	8.53918	7.84824	9.04432	8.18746	8.01621	8.81061	8.70024	8.6347	8.60567	8.5245	8.76712	8.71977	7.70289	8.34242	7.56182	8.59935	8.88779	9.18841	8.81315	9.23926	7.96876	7.82337	8.9103	8.97121	8.07611	8.82925	8.78313	8.35082	8.93109	8.91676	9.42553	8.8045	8.539	8.70539	8.3703	8.38995	8.6826	9.02117	8.75389	8.75282	8.52951	9.19248	8.37413	9.17756	9.33232	8.66107	8.13956	9.04642	8.17659
ACPP	6.78602	5.34913	6.50021	4.89773	6.9263	6.79721	5.41226	5.75416	6.49382	5.53455	5.8484	6.3753	5.9377	5.02047	6.78985	5.89342	7.12149	6.14803	5.55339	7.01218	5.73204	5.41355	5.97166	7.67303	7.11186	5.84136	5.84778	6.26407	4.89388	6.70703	7.42466	7.42536	7.59069	5.56722	6.15746	5.61264	6.30868	7.90352	6.90728	6.49319	6.45948	5.99739	5.57798	5.96817	7.2504	5.22546	5.89542	6.47837	5.50314
ACRV1	5.34942	5.03076	4.98321	4.91218	4.8582	5.12373	5.0683	5.16377	5.38158	5.10795	5.07167	4.83658	4.99451	4.94737	5.04224	5.25847	5.10012	5.02358	5.15971	5.08397	5.00814	4.89427	4.75609	4.76419	5.08891	5.25279	5.25491	5.15592	4.96107	5.07001	4.92104	4.92405	5.19022	5.02103	5.32276	4.98955	5.39445	4.98955	4.91991	4.98955	4.98955	4.927	5.02021	4.68331	5.08231	4.95332	4.8159	4.9577	4.7617
ACSBG1	5.05609	5.0542	4.99909	5.06016	5.11696	4.88034	5.20505	5.27476	5.03556	5.03556	5.2583	5.03556	5.03556	4.96275	4.90094	4.7782	5.01727	5.02896	4.74088	5.50789	5.04136	5.34508	5.04285	5.06053	5.10446	4.93592	4.75257	5.35656	4.82908	4.892	5.12619	4.27275	5.1349	4.74117	4.6699	5.04667	4.85551	4.90726	5.43023	4.69356	4.7946	4.51286	5.02171	4.96135	5.0947	4.93647	4.7739	5.23543	4.76456
ACSBG2	5.02546	5.32887	5.00524	4.71874	4.68716	5.34962	5.29635	5.62482	4.99823	5.23299	5.61054	4.9373	4.88507	5.13154	5.18748	5.09566	5.31728	5.32006	5.22068	5.25139	4.78724	5.00224	5.04783	4.486	5.2507	5.41137	4.9575	4.88168	5.01365	5.2914	4.74179	5.53788	5.66379	4.88221	4.79299	5.25473	4.82147	4.77574	4.82295	4.96807	5.75007	5.28977	5.23064	4.56154	5.17563	5.14788	5.05956	5.1224	4.72857
ACSF2	8.99934	9.33048	7.7683	8.39829	8.45733	9.0342	9.62289	9.86212	8.37412	9.62231	9.58494	8.49901	8.53483	8.85327	9.1731	9.29168	9.67586	8.94598	9.57925	8.81133	9.13837	7.69996	7.32656	7.83283	8.04627	7.80814	7.45887	8.85964	7.92254	8.88978	8.40394	8.70366	8.66488	8.73543	7.57734	8.37985	8.05628	7.68968	7.89735	8.69534	8.07465	8.94082	8.1765	8.48868	8.50078	9.56595	10.0652	8.6001	7.52664
ACSL1	10.2864	9.53571	9.8185	9.50383	9.53053	9.50889	10.1099	9.74328	9.62536	9.62973	9.52493	9.62973	10.3203	9.41988	9.96428	9.74271	9.57069	9.37333	9.76396	10.3903	9.67358	9.68883	9.06204	9.53346	9.51252	9.25464	8.73721	9.4672	8.74073	9.25248	9.24878	9.2613	8.78687	9.06356	9.12921	8.67251	9.55634	8.91571	9.55889	9.08275	9.08899	9.11852	8.99035	9.73853	9.24835	9.57381	9.80491	9.06561	8.66801
ACSL3	9.31676	9.06281	8.35443	9.0673	9.51243	9.33254	9.15376	8.93765	9.05112	8.69974	9.03414	9.20505	9.45241	9.17295	8.78985	9.0662	9.33087	8.97284	8.74988	9.40195	9.22663	9.18658	9.49889	9.29847	9.16423	9.02837	8.54633	8.62905	9.04804	8.84601	9.08262	8.7167	8.71732	8.83021	8.74164	8.87794	8.67773	9.42353	9.00496	8.49341	9.01774	9.00496	8.7181	9.42177	8.70541	8.71555	8.86244	8.91671	9.22492
ACSL5	8.25908	8.70692	8.1873	8.51645	8.91656	7.95641	8.22519	7.95868	7.7558	8.43259	8.43259	8.64307	8.43259	8.94937	8.76068	7.82442	8.30233	8.35493	8.42334	7.66903	8.17198	8.72183	8.46159	8.62824	8.66987	8.93974	7.91003	8.31354	8.71422	8.48166	8.74439	8.33137	8.87714	8.56217	8.66099	8.61345	8.34328	8.48242	8.63318	8.21323	8.53168	9.14938	8.7528	8.41308	8.05924	8.59472	8.29608	8.28558	8.95901
ACSM3	6.55109	7.28365	5.46932	6.36042	6.74311	6.91778	7.51671	7.80381	6.88932	7.0096	7.21352	6.88932	6.13615	6.31246	7.33031	6.37621	7.72871	6.26175	7.50965	6.84282	6.60282	6.90801	5.41273	5.74143	6.20572	6.40974	5.64042	6.04507	5.24268	6.97779	6.64597	6.51933	5.60811	5.07214	6.42028	6.12509	5.43247	5.92743	6.52531	6.12509	5.15446	6.97774	6.31055	6.30078	6.35393	7.05098	7.47015	5.88792	4.91405
ACSM5	6.67428	6.82388	6.54798	6.51378	5.96616	6.83817	7.98484	7.0092	6.90067	6.6835	7.11779	6.30448	6.96307	6.85828	7.32404	7.05739	6.81303	7.17588	7.42232	7.18081	6.60781	5.59405	5.35594	6.08812	6.34237	6.42914	5.68307	6.21374	6.02624	7.07761	6.45698	6.86982	6.50278	6.07578	6.61208	7.12737	6.20185	6.0549	6.8983	6.49853	5.29822	6.49853	6.62484	6.22768	6.74908	6.94126	7.1667	6.51703	5.51594
ACSS3	6.77763	6.96023	6.41159	6.4693	6.74977	6.69601	7.50138	7.57403	6.7385	6.58661	7.0529	7.13653	6.93736	6.72871	6.83205	6.98634	6.88267	7.18667	6.74394	6.98586	7.17665	6.58149	5.57069	6.26681	6.35024	6.33427	6.93809	6.89207	6.42981	6.67146	7.07305	6.65626	5.61389	6.06165	6.31084	6.61433	5.97753	6.49315	6.80851	5.87529	6.61362	6.49315	6.53504	6.01959	7.06228	7.28637	6.88161	6.74596	5.85417
ACTA2	11.191	10.2457	10.2569	8.88506	10.048	9.75058	9.8793	9.62245	9.35211	9.67105	10.0587	10.4492	10.3802	8.84639	10.2159	10.7847	10.1369	10.17	9.16623	10.6477	9.8053	10.2038	10.3921	11.2244	10.8524	10.3568	12.1885	11.7266	11.9339	10.699	11.3313	10.7862	10.7099	10.1275	10.9537	10.4729	10.6573	10.8377	10.6389	10.7038	12.4419	11.4866	10.0248	10.1386	10.2589	10.3006	10.2021	11.924	10.8567
ACTB	12.2894	11.4342	11.1911	11.8525	11.4803	11.3695	11.1652	11.6476	11.572	12.1667	11.14	11.6969	11.1307	11.6847	11.4011	10.728	12.0575	11.4456	11.6496	11.8901	11.6478	11.586	11.7843	11.4915	11.5783	11.9297	11.6466	12.1757	11.9548	11.646	11.7235	11.627	11.8854	11.6551	11.4535	11.4912	11.6638	11.6081	12.0595	11.7487	12.1455	11.5255	11.5865	12.0439	11.9223	11.759	11.7054	11.7022	11.8541
ACTC1	5.96106	5.89961	5.91869	5.34043	5.85602	5.64748	5.68923	5.8293	5.91693	5.72148	5.93772	5.89191	5.39143	5.58264	5.80379	5.91152	5.66958	5.56948	5.84734	5.91524	5.7057	5.89688	5.68672	6.40562	5.99165	6.62916	6.1292	6.28884	6.16638	5.96487	5.75561	5.88886	6.18868	6.36247	6.33081	6.04362	6.00642	6.01298	6.62515	6.08055	6.0975	6.03924	5.73047	5.72018	5.85937	5.83332	5.96283	5.9198	6.17814
ACTG1	13.4796	13.5491	13.7659	13.5222	13.7498	13.3404	13.6009	13.3423	13.6285	13.6357	13.2563	13.6116	13.5775	13.4527	13.6845	13.4973	13.4309	13.4575	13.4748	13.5788	13.5312	13.6273	13.6011	13.8109	13.5822	13.623	13.6994	13.7946	13.7882	13.5337	13.6585	13.4967	13.572	13.5941	13.5896	13.4704	13.5998	13.6676	13.7016	13.4767	13.7156	13.7262	13.6415	13.7803	13.7546	13.4301	13.5361	13.5539	13.5693
ACTG2	5.27033	5.13487	5.62809	4.98508	5.09392	5.4417	5.35689	5.3865	5.31749	5.61542	5.23691	5.02342	5.28294	5.38851	5.29003	5.4806	5.0873	5.31391	4.87359	5.55234	5.17737	5.28223	5.02773	5.48397	5.24068	5.26213	5.46767	5.47728	5.31368	5.62804	5.23432	4.88367	5.34033	5.0339	5.35411	5.61148	4.99795	5.10444	5.28771	5.42428	5.36406	5.14283	5.52455	5.09388	5.47271	5.28523	5.05231	5.343	5.13302
ACTL6A	7.53281	7.93474	8.18506	8.1902	8.12591	7.96821	7.62797	7.43704	7.71354	7.80964	8.019	8.09392	7.75672	7.96879	7.66266	7.54241	7.41014	7.94779	7.70877	7.97285	8.14922	8.42906	7.75503	7.67086	8.31342	8.12931	7.8356	7.46445	7.69334	7.64117	7.63398	7.25474	7.29582	7.68858	7.36126	7.57339	7.53179	8.08461	7.66649	7.49979	7.53355	7.6913	7.68644	8.55888	7.21541	7.54338	7.76704	7.88484	8.46671
ACTL6B	4.85618	4.7865	4.78878	4.67762	4.63736	4.70565	5.12809	4.90575	4.93778	4.82524	4.99455	4.7647	4.54929	4.62476	4.88214	4.85927	5.06224	5.0221	4.75076	4.69605	4.7385	4.77083	4.80255	4.62924	4.83553	4.6989	4.88456	4.87643	4.71415	5.02436	5.00822	4.60615	4.85002	5.17855	4.79156	5.00316	5.21203	4.77943	4.81142	4.7959	4.55825	4.77943	4.83976	4.65738	4.83882	4.79578	4.6845	4.68913	4.6667
ACTL7A	5.87943	5.56915	5.72091	5.35574	5.34189	5.60905	5.63426	5.47275	5.76618	5.7061	5.7061	5.42404	5.27674	5.30673	5.60022	5.81182	6.07649	5.62696	5.48688	5.22512	5.74776	5.30818	5.32284	5.78427	5.58685	5.79831	5.64123	5.65484	5.92475	5.60741	5.79484	5.62809	5.69897	5.89945	5.72023	5.49246	6.09846	5.60434	5.6701	5.6701	5.86285	5.4635	5.69365	5.40036	5.69531	5.59009	5.30706	5.76188	5.5214
ACTL7B	5.18528	5.14188	5.28839	5.16488	5.20465	4.86573	5.23791	5.05308	5.21072	5.40532	5.12489	4.98885	4.98455	5.14804	4.76627	5.35054	5.08016	5.26243	4.93092	5.19798	5.16142	5.34809	5.206	5.15978	5.30723	5.21754	5.10046	5.32388	5.24704	5.1529	5.23425	4.86566	5.22824	5.1117	5.14075	5.29496	5.44018	5.01323	5.04482	5.36146	5.04482	5.04047	5.16102	5.12409	5.22035	5.24525	4.94051	5.06279	5.126
ACTL8	6.34507	6.61797	6.33609	6.19049	6.04015	6.46089	6.75768	6.61099	6.42893	6.26454	6.86965	6.26003	6.28596	6.69775	6.38436	6.56007	6.44121	6.67813	6.12421	6.56389	6.37142	6.10729	6.3063	6.08082	6.04097	6.57973	6.13363	6.43488	6.34791	6.41811	5.91776	6.5336	6.8431	6.05205	6.34656	6.79774	6.35952	6.38853	6.09688	5.93442	6.33737	6.31383	6.467	6.0394	6.60207	6.48525	6.33725	6.36711	6.07883
ACTN1	7.33631	6.81991	6.45169	7.02	6.97181	6.29571	6.00068	6.14954	6.56492	6.15693	6.77094	6.8085	6.86725	6.30081	6.3908	7.3524	6.68096	6.55336	6.14985	7.15063	6.2839	7.01375	7.59724	7.98821	7.10632	6.87023	7.93005	8.40539	7.83383	7.47823	7.5503	7.50702	7.35279	7.39617	7.52768	7.17665	7.23235	7.6287	7.50325	7.71171	8.33165	7.55477	6.94664	7.23418	7.08932	6.91699	6.75146	7.41849	6.7462
ACTN2	4.52953	4.78419	4.66732	5.04153	4.727	4.90107	4.78419	4.8669	4.77761	4.77761	4.93293	4.77761	4.67081	4.63588	4.75107	5.07039	4.79543	4.87153	4.62211	4.73605	4.76822	4.73481	4.67906	4.57905	4.71517	4.73974	4.84324	5.08403	4.74557	4.55442	4.90275	4.85057	4.79428	4.95805	4.51333	4.80693	5.03606	4.66089	4.75885	4.75885	4.75885	4.47918	4.71396	4.56838	4.86504	4.66529	4.58269	4.71004	4.53091
ACTN3	5.13569	5.08876	5.36491	4.92408	5.05752	4.94138	4.87034	5.40477	5.09864	5.11938	5.52399	4.97465	4.7917	5.18382	5.16953	5.28655	5.20751	5.28097	5.05801	4.79568	4.93838	5.0863	4.99131	4.96568	5.07588	5.06481	5.19184	5.65583	5.19616	5.44529	5.49505	5.18551	5.48325	5.25351	5.25851	5.19093	4.89387	5.24576	5.37697	5.34965	5.5856	5.12747	5.06438	4.94735	5.2395	5.17868	5.14776	5.05405	4.95217
ACTN4	7.51923	8.1904	8.80432	8.00129	7.89245	7.58361	8.32879	7.69684	7.48309	8.75415	7.7288	7.91015	8.05745	8.15539	7.5316	7.72172	7.72858	8.20649	8.25964	7.55386	8.43401	8.58779	8.9799	8.92929	7.65772	8.17934	8.30321	8.67889	8.69798	8.34029	8.35749	8.55037	8.25022	8.38474	8.09059	8.16241	8.72927	8.59418	8.2857	8.56589	8.70195	7.94154	8.50508	8.25878	8.4979	7.64067	7.83006	8.03366	8.10754
ACTR10	10.9181	10.5871	10.5978	10.6591	10.6852	10.1851	10.8098	10.5654	10.542	10.6133	10.5319	10.7841	10.6133	10.8185	10.4708	10.4468	10.3253	10.7525	10.8312	10.8235	10.8036	10.2509	10.9997	10.9084	10.399	10.9761	10.9727	10.5691	10.804	10.4147	10.6064	10.6882	10.9092	10.8201	10.8149	10.6489	10.4996	10.5376	10.7279	10.8153	11.0293	10.9284	10.4992	10.9594	10.3907	10.7252	10.7281	10.4496	10.7773
ACTR1A	8.72707	8.9515	9.27411	8.7191	8.81216	8.55632	8.70969	8.7761	8.3918	9.11392	8.85318	8.85318	8.86891	8.69567	8.64971	8.77979	9.11828	9.09337	8.82729	8.98755	8.86028	8.43412	9.09812	9.40673	8.98035	8.95411	8.76294	9.22429	9.39405	9.29524	9.1504	8.98778	9.09862	9.00397	9.14519	8.77488	9.10724	9.13013	9.26248	9.31279	9.13844	9.13844	9.01763	8.93329	8.88992	8.98515	9.05541	8.98099	9.12558
ACTR1B	9.2069	8.96394	9.02831	8.99565	8.85301	9.42281	9.27558	8.99948	8.91207	9.47009	9.02487	9.12087	8.92481	8.82612	8.98277	9.21872	9.37173	9.21771	9.27567	8.98602	8.78026	9.21155	9.19399	9.53787	8.98849	9.08069	9.28412	9.16205	9.45858	9.31466	9.45108	9.10278	9.21499	9.11695	9.35939	9.22051	9.07995	9.32433	8.94424	9.4645	9.37059	9.32433	9.05912	9.00483	9.47469	9.43051	9.23065	9.17607	9.21562
ACTR2	9.73514	9.56202	9.69451	9.56141	10.1092	9.30162	9.03834	9.67461	9.74262	9.71053	8.82311	9.90175	9.62947	10.2732	9.87764	9.3165	9.59303	9.35808	9.50637	9.31758	9.54247	9.54888	9.62086	9.78192	9.27356	9.11269	8.86871	9.26559	9.31852	9.45714	9.48551	9.40954	9.35279	9.37814	9.71696	9.16532	9.51128	9.42859	9.59193	9.08896	9.35977	9.56088	9.61285	9.87794	9.40392	9.25571	9.43687	9.30185	9.53296
ACTR3	10.5588	10.1966	10.5079	10.7708	10.6332	10.1756	10.048	10.2786	10.4693	10.5404	9.88958	10.5417	10.5403	10.2695	10.8208	10.2136	10.2997	10.1906	10.2766	10.4306	10.5227	10.5149	10.5323	10.6227	10.5531	10.7886	9.93539	10.4732	10.4837	10.2017	10.3756	10.2672	10.1106	10.6541	10.3389	10.0336	10.4164	10.6113	10.4164	10.4833	10.4164	10.4164	10.28	10.7102	10.1802	10.4412	10.4546	10.365	10.7824
ACTR3B	5.92037	5.60606	5.70954	5.79408	6.14581	6.05276	6.2925	5.98378	6.03892	5.94614	5.71623	5.94614	6.01921	6.05161	6.19431	5.38708	5.87007	6.12081	5.96335	5.67461	6.04865	6.09747	5.97328	5.76363	5.96158	6.07776	6.15541	5.85489	6.21475	5.91268	5.95153	6.34199	5.55855	5.84494	5.88142	6.36175	6.36509	5.8564	5.72102	5.80503	5.8564	5.73601	5.50569	6.0664	5.68674	6.03353	6.14134	5.96176	5.54844
ACTR5	6.70165	6.74068	6.78791	6.65281	6.20702	6.4785	6.63781	6.48159	6.33106	6.6228	6.6228	6.6228	6.75911	6.2775	6.49993	6.79645	6.49442	6.78049	6.45588	6.8762	6.41314	6.68167	6.52272	6.47068	6.67276	6.47388	6.99606	6.48519	6.37056	6.4173	6.71074	6.5239	6.78907	6.51993	6.48933	6.60438	6.27772	6.52846	6.7309	6.86347	6.43955	6.52846	6.82564	6.47891	6.8501	6.65717	6.47273	6.73194	6.34444
ACTR6	7.90103	7.84455	7.95987	8.22783	8.3701	8.31657	7.93758	7.60532	8.19836	7.74911	7.84165	7.88118	8.43838	8.27127	7.95903	7.77349	7.84013	8.19718	8.0817	8.08169	8.33836	7.61698	8.26651	7.9416	8.22046	8.40432	8.04165	7.49042	8.23385	7.70669	8.32961	7.87266	7.73273	8.25938	8.2236	8.59585	7.86251	8.20445	7.92518	7.69595	8.02757	8.09272	7.98575	8.38895	7.98117	8.00074	8.26028	8.20537	8.41162
ACTR8	7.19414	7.33663	7.30999	6.90786	7.36098	7.19719	7.30341	7.31559	7.28936	7.28936	6.83683	7.32986	7.46679	7.16903	7.50717	7.47801	7.37852	7.33929	7.52084	7.08479	6.78754	7.26958	7.20515	7.3024	7.49814	7.21112	7.18487	7.2436	7.43503	7.51347	7.37674	7.65081	7.28432	7.85935	7.43345	7.41979	7.41979	7.57351	7.28091	7.41979	7.41979	7.45231	7.4789	7.58497	7.52403	7.55824	7.62973	7.76912	7.44406
ACVR1	9.19911	8.74945	8.66198	8.96957	8.62067	8.43905	9.12809	9.07807	8.85896	9.16718	8.27823	9.19824	8.74021	8.66822	8.80405	8.69082	8.91322	8.5138	9.15191	8.22346	9.31272	9.20179	8.99333	8.46516	8.7574	9.05008	8.48087	8.65213	8.45302	8.84667	8.49317	8.70664	8.86231	8.35866	8.62632	8.29827	8.39698	8.48355	8.99643	8.60904	9.18764	8.61507	8.64155	8.89616	8.54393	9.17225	8.89368	8.29707	8.5271
ACVR1B	6.3442	5.97457	6.33613	5.90362	5.91946	6.17327	6.38576	6.29424	6.16917	6.16917	6.14279	6.16917	6.16917	6.19687	6.14573	6.26364	6.15175	6.10866	6.557	6.41617	5.86942	6.05704	5.89131	6.17632	6.07972	6.07388	5.86643	6.13809	5.71463	5.97239	6.32705	6.25257	6.09329	5.96953	6.71052	5.6607	6.15992	6.19905	6.38624	6.15992	6.07342	6.17272	6.01617	5.94279	6.17451	6.01287	6.04904	5.99485	5.91777
ACVR2A	8.0393	8.17153	8.66259	8.21658	8.30163	8.51066	8.21639	8.06305	8.35185	7.8856	8.66293	8.26034	8.21282	8.50833	7.89857	8.43537	7.91709	8.14676	8.57657	8.86929	8.15823	7.89384	8.30027	8.02966	8.08247	8.06271	8.17752	8.12687	7.99005	8.29647	7.77673	8.21339	8.00224	8.11541	8.40784	8.37246	7.56995	8.21352	8.24469	8.07849	8.13849	8.26411	8.159	7.9516	8.32834	8.05236	8.00907	8.0906	7.86135
ACVR2B	6.34547	6.56251	6.44062	6.32075	6.6321	6.68334	6.77809	6.37961	6.52148	6.52148	6.53593	6.48247	6.52148	6.8473	6.5449	6.49339	6.6754	6.63476	6.77334	6.77559	6.35452	5.97391	7.04536	6.63124	6.6261	6.62842	6.5801	6.66054	7.16566	6.60125	6.95336	7.01519	6.8842	7.00733	6.7238	6.90578	6.45555	6.97388	6.63091	6.90578	6.94428	7.07412	6.88701	6.06941	6.73049	6.61667	6.43824	6.62401	6.44791
ACVRL1	7.08562	7.30632	7.23511	6.73326	7.25342	7.17453	6.94769	6.53693	6.90992	7.27555	7.33739	7.03102	6.63039	6.96349	6.92283	7.16768	7.33084	7.4913	6.86466	6.67133	6.79322	7.15734	7.48775	8.10547	7.3771	7.42574	7.16139	7.56499	7.70417	7.63585	7.71234	7.43497	7.70771	7.85954	7.77021	7.46502	7.49932	7.76413	7.644	7.65198	7.76108	7.50076	7.59269	6.72967	6.78829	7.20858	6.9624	7.51155	7.38871
ACYP1	6.62352	6.95413	6.45555	7.20145	7.40553	7.28425	7.01662	6.917	6.92231	6.91991	6.7928	6.98266	7.29436	7.33672	6.97458	6.93613	6.79975	7.38962	7.20958	6.5692	7.36972	6.61051	7.70016	7.16077	7.45323	6.93844	7.27879	7.41857	7.15308	7.65999	7.73256	7.25955	7.33353	7.47172	7.93301	7.51103	7.4976	7.50527	7.38658	7.1063	7.5183	7.60901	7.1429	7.95848	7.06517	7.14164	7.23848	7.46332	7.75943
ACYP2	7.7353	8.1725	8.79242	8.32672	8.16298	7.91313	7.82703	7.87849	8.18095	8.12317	7.46721	8.19559	8.4854	8.33612	7.9911	7.74996	8.34571	8.57749	8.25927	7.93585	8.25391	7.69	8.62628	7.75031	8.41887	8.06364	8.16132	7.9494	8.2976	7.92486	8.20664	8.40873	8.84809	8.09194	8.52063	7.81897	8.73007	8.42254	7.98539	8.37072	8.32307	8.21103	8.44291	8.33743	8.30494	7.85233	8.80699	8.62887	8.74251
ADA	5.87792	6.09022	5.98848	6.40552	6.91625	5.7417	5.51889	5.5774	6.02418	6.03484	5.55149	5.63619	6.83069	5.55491	6.16606	7.03816	5.95565	5.88587	5.29454	5.5767	6.22542	6.49327	5.88759	6.8088	6.51743	6.24993	5.92641	6.34163	5.63871	6.21304	6.39315	6.50434	6.14328	6.20397	6.44176	6.09368	6.13215	6.00374	6.42602	6.59671	6.27815	6.22997	6.37781	5.9317	5.9734	6.58691	5.62339	6.45473	7.44902
ADA2	8.3366	10.4291	10.1882	9.86705	8.39883	10.4373	9.91476	9.9091	8.37299	10.4503	9.58031	10.3672	9.58899	10.0793	9.81563	10.2035	9.34008	10.163	10.4675	8.95655	9.86015	9.12284	9.52617	10.2871	9.08416	10.3313	9.17853	10.2914	10.3338	9.83448	10.7687	10.4921	10.8872	10.58	9.18706	8.31547	10.6441	10.4566	10.5053	10.0985	10.3436	10.5903	8.28156	9.92289	10.3485	10.2004	9.01251	9.98761	10.5664
ADAM10	7.40848	6.81158	6.91613	6.78528	6.88026	6.50791	6.66873	6.33633	6.86315	6.26369	6.81955	7.11996	6.86315	6.57122	6.97436	6.44803	6.72104	6.57648	6.67092	7.27457	6.98594	6.76465	6.86399	6.87858	7.682	7.43797	7.1348	7.16187	6.99339	7.4428	6.89818	6.92444	6.55604	7.1843	7.07502	7.08947	7.08947	7.08947	6.99215	7.19105	7.04551	7.08947	6.67358	6.72675	6.81714	7.13897	6.74526	6.51855	6.87474
ADAM11	5.57242	6.18534	6.30864	6.0366	5.95509	6.00393	5.98006	5.70123	6.17393	6.11737	6.12307	5.83824	5.6484	6.71799	5.89108	5.98925	5.8401	6.10625	5.94003	5.94725	5.74324	5.58327	5.67396	5.64361	5.68516	5.94863	6.03712	5.83272	5.7975	6.1488	5.89894	5.7052	6.20535	6.17782	6.11215	5.9125	5.9125	5.89572	5.9125	6.05863	5.9125	5.73506	5.79692	5.59685	6.07376	5.75223	5.66637	5.93687	5.59358
ADAM12	5.07681	5.25599	4.90503	5.13775	4.99129	4.97092	4.94902	5.27816	5.08856	5.08562	5.09449	5.08562	5.01008	4.77611	5.27669	5.29598	4.97709	4.95349	4.88302	5.37824	5.06048	5.0745	5.60682	5.33948	5.72725	5.30172	5.53315	6.36696	5.69273	5.5692	5.16181	5.5692	5.39085	5.37458	6.13618	5.31508	5.51671	5.94711	5.40588	5.5558	5.89355	5.54666	5.3369	4.93353	5.4907	5.19017	5.13307	5.32156	4.95621
ADAM15	6.70023	6.69395	6.58637	6.47559	6.36135	6.79498	6.38055	6.68326	6.68692	6.60081	6.78631	6.47136	6.37945	6.6509	6.78062	6.82931	6.83721	6.71476	6.51635	6.31772	6.41582	6.41531	6.65157	6.93749	6.47078	6.65127	6.77753	6.82563	7.05283	7.01457	7.09415	6.94084	7.00768	6.78436	6.67786	6.85573	7.20398	6.53855	6.92867	6.92838	6.72947	6.74715	6.99194	6.63298	6.87258	6.57143	6.45542	6.41809	6.71054
ADAM17	6.06131	6.01969	6.62636	6.45546	6.50212	6.29145	6.17887	6.33722	6.50116	6.34042	6.19394	6.34042	6.14599	6.10357	6.19768	6.10898	6.31537	6.38879	5.93554	6.09198	6.35529	6.95882	6.74332	6.16722	6.41873	6.03095	5.79093	6.37541	5.87251	5.77542	6.32413	5.64788	6.42921	6.46357	6.05097	5.96311	5.87811	6.21535	6.38086	6.30761	6.02144	6.2194	6.48768	5.98103	6.1777	6.13679	6.02417	6.21853	6.37983
ADAM18	4.60639	4.2857	4.88009	4.51774	4.19887	4.49568	4.54733	4.28884	4.51213	4.35044	4.51213	4.51213	4.51213	4.30238	4.23407	4.4512	4.42077	4.55937	4.38801	4.58006	4.58006	4.50953	4.26863	4.13233	4.47809	4.62751	4.55075	4.62939	4.1454	4.49393	4.0805	4.38693	4.82181	4.24689	4.04629	4.61621	4.81983	4.13475	4.33626	4.33626	4.13475	4.13475	4.40629	4.19637	4.38644	4.32457	4.34921	4.34472	4.27882
ADAM19	5.46617	5.33576	5.66066	5.07229	5.05183	5.16993	5.16918	5.23143	5.50544	5.28258	5.40372	5.24497	4.92038	5.0675	5.23644	5.7332	5.03365	4.95159	5.33741	5.30412	5.46964	5.25669	5.29751	5.70991	5.43434	5.43323	5.41713	5.93597	5.96473	5.26223	5.39172	5.16727	5.84924	5.21458	5.40159	5.34145	5.8349	5.64226	5.2018	5.33296	5.72585	5.39669	5.47684	5.29955	5.5093	5.20369	5.11796	5.41031	5.04866
ADAM20	5.00492	5.09722	5.3757	4.99813	5.2319	5.15693	5.51038	5.00401	5.52357	5.17495	5.17495	5.15123	4.83493	5.24335	5.08961	5.74011	5.32615	5.10692	5.19322	5.25293	4.83699	5.048	5.45275	4.82288	5.48126	5.31681	5.37796	5.09925	4.90525	5.50805	5.47627	4.90413	5.8382	5.71964	5.64381	5.69291	5.96827	5.24271	4.67059	5.28421	5.26989	5.54504	5.21843	5.03589	5.18947	5.17785	5.02487	5.07139	4.92324
ADAM21	4.87974	5.04146	5.52848	5.37732	5.62506	5.83841	5.9361	5.19228	5.58324	5.62256	5.45588	5.47027	5.01004	5.5355	5.10746	5.46227	5.60566	5.62242	4.88428	5.38906	5.16449	5.97874	5.46533	5.09527	5.6118	5.49195	5.49947	4.47124	5.0859	4.95793	5.41441	4.85686	5.43842	4.91909	5.59969	4.83785	5.21028	5.19674	5.19674	5.70771	5.23734	5.19674	5.18886	5.32407	5.54948	5.33699	5.17518	5.32092	4.92822
ADAM22	4.64336	4.53643	4.45031	4.54687	4.48637	4.79667	4.81889	4.64264	4.73803	4.60449	4.62094	4.61064	4.50651	4.59989	4.48096	4.75262	4.72296	4.67016	4.54915	4.49149	4.6067	4.65882	4.52279	4.55894	4.74294	4.76305	5.15087	4.98357	4.80282	4.73103	5.12278	5.01383	4.72683	4.48187	4.83147	5.05467	4.8969	4.77336	4.56818	4.77336	4.77336	4.77336	4.70895	4.48225	4.68643	4.63253	4.61282	4.63952	4.53739
ADAM28	5.48938	5.4454	5.34671	6.09374	5.43163	5.52939	5.27242	5.72362	5.6387	5.43625	5.50463	5.47674	5.66336	5.21148	5.82899	5.29041	5.74688	5.75993	5.69395	5.52019	5.53312	5.34443	5.12456	5.5545	5.13032	5.24118	6.02162	5.57265	5.36438	5.58319	5.34208	5.16289	5.87932	5.51009	5.95557	5.48978	5.48681	6.08815	5.48681	5.20371	5.48681	5.30863	5.95606	5.2288	5.82074	5.4927	5.49208	5.43246	5.71885
ADAM30	4.92297	4.86612	4.52284	4.72237	4.76752	4.67907	4.95761	4.78607	4.77539	4.76456	4.87463	4.76456	4.76456	4.72668	4.94226	4.9441	4.59046	4.52355	4.88208	4.55498	4.629	5.13201	4.83927	4.62231	4.68768	4.48014	4.66269	4.75215	4.66972	4.46508	4.53556	4.63969	4.91061	4.70259	4.67516	4.73786	5.15522	4.51486	4.50841	4.81015	4.46113	4.40662	4.65999	4.54918	4.75368	4.56003	4.46044	4.65556	4.51791
ADAM5	4.66862	4.92399	4.88989	4.72234	4.53187	4.90294	4.94897	5.46993	5.08863	4.94517	4.94517	4.90406	4.55308	5.01508	4.66739	5.00842	5.00192	5.11234	4.72143	5.01568	4.7229	4.65291	4.83559	4.30187	4.54274	5.0243	5.07092	4.60119	4.78633	4.39667	5.02973	4.75243	5.12764	4.97799	4.48689	4.54314	5.05314	4.58507	4.72419	5.25826	4.63194	4.58754	4.89826	4.51288	4.92215	4.63143	4.51939	4.65792	4.47451
ADAM8	5.46255	5.55763	5.79946	5.41906	5.7698	5.43836	5.34922	5.57899	5.44185	5.57519	5.68348	5.33807	5.70797	5.57334	5.84448	5.72231	5.41622	5.45685	5.4108	5.60121	5.53978	5.3686	5.35968	5.79608	5.51699	5.41039	5.73517	6.00151	5.79373	5.6671	5.72761	5.61372	5.81855	5.64613	5.55722	5.89802	5.85852	5.41842	5.55638	5.93047	5.515	5.50999	5.54936	5.72928	5.73009	5.79573	5.43089	5.56162	5.8516
ADAM9	9.63488	9.00386	9.41527	9.54404	9.93113	9.41904	8.98513	9.44141	9.69417	9.68091	9.01918	9.64068	9.10413	9.54491	9.42933	8.98265	9.77967	9.78688	9.37021	9.05787	9.42239	9.65664	9.92935	9.68587	9.63745	10.0344	9.06863	9.64426	9.59342	9.81925	9.90589	9.42773	9.36709	10.1326	10.2434	9.31307	9.80836	10.0205	9.7782	9.69382	9.90359	9.70237	9.34954	9.59541	9.40554	9.04658	9.74689	9.69601	9.86468
ADAMTS1	9.47738	8.69254	8.83027	9.77606	8.68743	6.98055	8.54514	8.48943	9.49803	7.85735	7.7135	9.60315	8.66079	7.79655	8.80997	9.93937	7.79504	7.85896	8.59964	9.36966	8.36851	9.47959	9.68333	9.04829	9.31901	9.40331	8.86454	10.1167	9.89949	9.1547	8.95652	9.32881	7.74781	8.91926	9.41172	8.88981	9.02964	9.23131	9.52082	9.18337	9.36363	9.24022	7.97161	9.21818	8.79447	8.99744	8.77742	8.67053	9.17522
ADAMTS12	5.34408	5.596	5.39869	5.3918	4.99458	5.52132	5.92552	5.45344	5.61226	5.64702	5.60924	5.36958	5.04041	5.46574	5.29242	5.27777	5.59098	5.7526	5.3453	5.4089	5.29213	5.64488	5.26551	5.27187	5.61492	5.03188	5.80227	5.64173	5.83601	5.62944	5.4343	5.10958	4.992	5.69327	5.4471	5.46261	6.0068	5.30355	5.42306	5.36676	5.34546	5.24771	5.3084	5.2185	5.56853	5.24431	5.25176	5.4474	5.19703
ADAMTS13	6.03981	6.07894	5.91312	5.73545	5.78738	5.81859	6.05217	6.0088	5.96534	5.96534	5.96534	5.79793	5.96534	5.91865	5.82218	5.97832	5.91348	6.01939	5.90635	5.97266	5.99713	5.82181	6.18527	6.13068	5.79678	5.79827	6.18758	6.18638	5.87447	6.12897	5.99145	5.868	6.12394	6.28111	6.00561	6.28753	6.11994	5.83262	6.08885	5.88891	6.06986	5.94279	6.05531	5.85575	6.16459	6.10507	6.07522	6.05585	5.76823
ADAMTS2	5.51656	5.36333	5.39786	5.05366	5.07634	5.10671	5.12597	5.23945	5.24752	5.19777	5.24752	5.31463	5.17281	4.86379	5.23175	5.51473	5.24633	5.20838	4.93744	5.63258	5.21162	5.30695	5.67758	5.66698	5.17247	5.34682	5.94621	6.07702	5.49002	5.56524	5.29918	5.39	5.4008	6.00189	5.48127	5.27256	5.95689	5.59653	5.51389	5.64597	5.59653	5.47563	5.56385	5.03263	5.42999	5.48485	5.14125	5.55394	5.30974
ADAMTS3	5.662	4.26418	4.31326	6.65036	4.93677	4.57689	4.32948	3.98313	5.97116	3.94459	4.9485	4.43836	4.85276	3.97659	4.69301	5.34143	4.51522	3.38414	5.16641	5.99168	5.11306	5.42827	4.63146	4.80893	5.31596	4.62147	6.60054	6.23347	4.72844	5.2561	5.57406	4.53296	4.35253	4.43808	4.64775	5.1371	5.1371	5.1371	4.95002	5.1371	5.1371	4.88246	4.72343	5.37442	4.75628	4.66863	4.53417	4.31987	4.38357
ADAMTS5	8.63043	6.65579	6.43201	7.53601	6.01637	6.52968	6.72154	6.88165	6.96058	6.3343	7.6751	7.81212	5.78658	6.93782	6.6842	7.68779	6.8986	6.81065	6.29018	8.05351	6.0854	6.93889	8.87035	7.96567	7.19178	6.59912	6.46219	7.36485	8.16593	7.55155	7.94928	6.86941	6.33449	6.39656	8.08287	7.02167	6.42396	8.7052	6.94265	6.88614	8.02792	7.6503	6.80371	7.5952	6.92417	6.47335	6.13831	8.22087	7.00457
ADAMTS6	4.32795	4.74598	4.8613	4.54546	4.96901	4.60923	4.52149	4.65142	4.46026	4.67092	4.77666	4.67092	4.68634	4.47416	4.86992	4.50835	4.85821	4.72211	4.64667	4.55861	4.52947	4.79418	4.76223	4.57383	5.39401	5.32951	4.91676	4.88165	4.95605	4.77011	4.90895	5.6234	5.01146	4.68916	5.03555	4.88272	5.19055	4.92751	4.96412	5.05983	4.99623	4.91766	4.90437	4.46163	4.95744	4.68193	4.49346	4.93767	4.64168
ADAMTS8	4.79046	4.85211	4.78898	5.53515	5.18569	5.05061	5.10148	5.20347	5.07275	4.74403	5.12083	5.30088	5.10664	4.82204	4.92388	5.41478	4.85698	5.35309	4.82672	5.05551	5.30913	4.96014	4.98703	4.83588	5.17353	4.66771	5.28596	5.22308	5.13662	5.05819	5.14527	4.87429	4.75376	4.84235	5.17583	5.00736	5.24166	4.93959	4.92467	5.04102	4.88942	5.06506	5.08027	4.97122	5.08106	5.07471	4.80362	4.86735	5.14871
ADAMTSL2	5.28929	5.19628	5.39473	4.8303	5.25001	5.18677	5.26286	5.17164	5.14746	5.07641	5.42177	5.0449	5.30452	4.90912	4.95293	5.21048	5.37898	5.21335	5.0259	5.34526	5.31683	5.31084	5.64789	5.66685	5.36205	5.61041	5.96382	5.57366	5.67947	5.07348	5.45011	5.46435	5.63334	5.66431	5.58622	5.55041	5.90019	5.3028	5.65108	5.55877	5.40359	5.51084	5.10127	4.9418	5.0865	5.51518	5.28858	5.05612	5.38318
ADAMTSL3	5.05763	5.23904	4.819	4.66228	4.69408	4.57221	4.83374	4.82948	5.25489	4.64169	4.77574	4.77574	4.73068	4.43352	4.90916	4.84003	4.99892	4.72001	4.68459	5.07375	4.90233	4.97328	4.76089	4.94868	5.03705	4.96875	6.81105	5.2432	4.49075	6.12426	5.37087	5.82369	4.81371	4.90556	4.75903	5.23265	5.61164	5.49278	5.3952	4.9874	4.71205	5.23265	4.65876	4.66445	4.78288	5.14571	4.93726	4.8986	4.50856
ADAP1	7.35125	7.13523	7.08812	7.01599	7.17441	7.33959	7.30173	7.17589	7.28555	7.06887	7.60477	6.84226	7.20887	6.84047	7.33224	7.40883	7.41196	7.14479	6.95256	7.43726	7.23414	6.9719	7.04244	7.66414	7.25548	7.35607	7.57125	7.79184	7.18143	7.1952	7.58538	7.202	7.93789	7.39992	7.34155	7.65787	7.43308	7.23848	7.43308	7.54578	7.43308	7.18246	7.2092	7.02782	7.24993	7.41107	7.21329	7.28937	7.26432
ADAP2	6.85905	6.57369	6.5543	6.1755	5.93946	6.01246	6.45786	6.47469	6.43239	6.53289	6.43239	5.98859	6.50974	6.21095	6.62901	6.03327	6.24943	6.09913	6.06915	6.88077	6.38426	6.68024	6.44281	7.63474	7.3003	7.32609	7.69788	7.47656	6.81575	6.91005	7.1209	7.17168	6.97293	7.69753	6.62496	6.60062	8.00745	6.96726	7.1116	7.20729	6.94383	7.26149	6.46401	6.24437	6.56973	6.95537	6.32433	6.21637	7.58423
ADAR	11.2309	11.5392	10.8333	11.0519	11.2559	10.8809	11.0027	11.2799	10.8299	11.1451	11.5679	11.0668	11.0629	10.9312	10.9146	11.1861	11.5567	11.4124	11.2046	11.0561	11.1875	10.8745	11.2392	11.5842	11.3477	11.3553	11.3618	11.7927	11.4173	11.132	11.5037	11.8435	11.7218	11.4025	11.5972	11.2828	11.5016	11.1392	12.0483	11.5537	11.2793	11.5435	11.4122	11.3808	11.276	11.2603	11.3771	11.3058	11.7446
ADARB1	6.40554	6.58687	6.55882	6.29858	6.39695	6.57672	6.33518	6.33551	6.37281	6.35205	6.74535	6.48139	6.25237	6.37031	6.50812	6.54274	6.32965	6.36207	6.40306	6.42913	6.43284	6.51772	6.89396	6.55421	6.73002	6.80103	6.75502	6.89951	6.83491	6.99044	6.74929	6.86322	6.52125	6.39283	6.89079	6.84803	6.52152	6.61478	6.81824	6.82878	6.81824	6.81824	7.00382	6.34146	6.39377	6.72414	6.50645	6.72711	6.83484
ADARB2	4.94442	5.06028	4.68524	4.82124	4.82781	4.96223	4.50353	4.81691	4.83883	4.84448	4.83883	4.83883	4.79218	4.82897	4.96236	5.02152	4.87358	4.95203	4.7654	4.56985	4.66248	4.83152	5.06197	4.40115	4.52041	4.78753	4.93117	4.91173	4.8726	4.79738	5.00442	5.06916	4.81798	4.93965	4.70837	5.02475	5.11331	4.97526	4.50626	4.70498	4.63738	4.81514	4.81193	4.57152	4.78939	4.80284	4.71328	4.60535	4.73917
ADAT1	7.25796	6.64245	7.20728	6.85242	7.11487	6.683	6.34652	6.61621	6.83112	6.83112	6.69874	6.60777	7.20985	6.34316	6.91867	6.13841	7.2573	6.61546	7.2533	6.87083	6.80567	7.22726	6.97846	7.26463	7.03164	7.39681	6.84514	6.83348	6.98174	6.67151	7.24279	5.96887	7.09055	7.01475	7.4662	7.22794	6.96904	6.73542	6.68735	7.22981	7.06046	6.89128	7.3755	6.77212	7.03985	6.88024	6.84181	6.67661	7.21882
ADCK2	7.48712	8.07721	8.44083	7.81421	8.07322	7.86592	8.05944	7.97743	7.85963	7.85963	7.85963	7.85963	8.43532	7.80771	7.95939	8.03017	7.41233	7.80227	8.35356	8.26756	8.01208	7.93461	7.95629	8.35592	7.99154	7.71599	8.51009	7.85396	7.57262	7.86728	8.27079	7.85378	7.77717	8.66128	7.56863	7.8578	7.62261	8.03378	8.03378	8.24082	8.30796	7.80651	7.71125	7.4905	8.34374	8.14033	8.1241	8.04357	8.17371
ADCY1	6.20874	6.71336	6.74295	6.78167	6.98134	7.50117	6.48875	6.25482	6.86269	6.87541	7.06622	6.86269	5.91761	7.08142	6.54409	6.60166	7.41308	7.04266	6.40172	5.98581	6.51202	7.21844	6.84312	6.05693	6.20126	6.29323	5.87921	6.14014	6.23541	6.32713	6.34571	6.07153	6.83251	6.55172	6.69116	6.40435	6.68768	6.68775	6.14353	6.39055	5.85724	6.39552	7.02898	6.21429	6.46058	6.56708	6.59624	6.40331	6.47841
ADCY2	5.16533	5.38874	5.31821	5.40066	5.14012	5.68189	5.25395	5.39494	5.34819	5.34819	5.34819	5.34819	5.34819	4.96252	5.4233	5.48895	5.41935	5.3653	5.44744	5.48156	5.18781	5.29532	5.37623	5.07488	5.49215	5.42048	5.88098	5.67346	5.48654	5.18926	5.4722	5.40135	6.15397	5.21981	5.46422	5.44299	5.75206	5.44299	5.44299	5.65863	5.44299	5.19811	5.38131	5.21735	5.36102	5.31964	5.32974	5.21979	5.18741
ADCY3	6.31493	6.26449	6.111	6.11404	6.39377	6.08737	5.95937	5.95277	6.08128	6.19745	6.41699	6.28087	5.7702	5.91842	6.0118	6.52415	6.33982	6.436	5.62237	6.20398	5.93675	6.39887	6.94041	6.59455	6.26356	6.58961	6.72694	6.98631	6.2814	6.91581	6.36923	6.39163	6.77394	6.98572	6.85976	6.41704	7.07086	6.80228	6.54655	6.75105	6.6548	6.43231	6.50603	6.0917	6.78833	6.63539	6.12918	6.70179	6.54204
ADCY6	7.26477	7.94684	7.29665	7.76158	7.66342	7.67252	7.62988	7.66102	7.51264	7.56691	7.92755	7.53218	7.51815	7.28184	7.23518	8.18338	7.70138	7.51699	7.30571	7.16506	7.33067	8.61718	7.85287	7.94021	7.57811	7.49225	7.69241	8.10101	7.82236	7.88531	7.428	7.26744	7.51711	8.07159	7.70172	6.85436	7.51031	7.86761	8.25485	7.86761	7.80847	7.80847	7.82625	7.56272	7.6288	7.37683	7.36136	8.05868	7.51841
ADCY7	5.68384	6.07436	7.17805	7.14464	6.02809	6.22644	5.95192	5.86241	6.08079	6.08436	6.20551	5.88606	7.10697	5.55145	7.00114	6.46707	6.08844	6.29923	5.8669	5.95836	6.58523	6.64819	6.8051	7.2892	7.05782	6.4278	6.88407	6.27394	6.61026	6.70331	6.70054	6.35219	6.52877	6.43028	7.28352	6.56816	6.68454	7.12566	6.80316	6.51147	6.61731	6.68454	6.96577	7.2041	6.2299	6.61209	6.52984	6.31091	8.28027
ADCY9	7.60698	8.07193	7.89287	7.70237	7.65777	7.71314	8.12213	7.88783	7.79281	7.779	7.9123	7.81293	7.85418	7.73656	7.86972	7.86489	7.7283	7.64948	7.74232	7.92923	7.7499	8.02992	8.05471	7.71461	7.72069	7.47325	7.93065	8.2489	7.7968	8.0657	8.00324	7.9934	7.45244	7.19802	7.68747	7.58359	7.42781	8.09831	7.8412	7.82977	7.82977	7.80874	7.60326	7.5444	7.81282	7.83536	7.97052	7.73847	7.89454
ADCYAP1	7.40995	6.89439	6.91578	6.66705	5.84881	6.01007	8.35817	6.2357	6.85649	7.07671	6.85649	5.59702	7.50358	6.16971	5.79289	7.90126	6.74949	6.60385	6.91132	7.2415	7.4747	6.14527	6.82887	7.6226	7.09253	7.03343	6.21934	7.63456	8.06426	6.99527	7.31195	5.41295	7.89191	6.09951	6.88068	6.51812	5.97633	8.80741	6.47679	6.83093	7.25695	7.31309	6.66703	6.56986	7.01945	6.51572	7.19548	6.09949	5.94412
ADCYAP1R1	4.8028	5.04368	5.22998	5.08972	4.85282	5.34269	5.33364	4.93826	5.25651	5.07323	5.1275	5.0506	4.91824	4.96006	5.05208	5.13977	4.96618	5.5476	4.8889	5.05249	4.85241	5.2228	4.65408	5.04553	5.07337	5.37028	5.28271	5.13544	5.02422	5.02371	5.14784	5.09474	4.94004	5.38203	5.05389	5.19433	5.63825	4.90959	4.78457	5.0152	5.0152	5.0152	5.09696	4.80818	5.20371	5.20615	4.84763	5.10742	4.99541
ADD1	9.54423	9.96975	9.83364	9.54928	9.88464	9.67786	9.78164	9.66093	9.46871	9.68444	9.98069	9.76691	9.75651	9.67244	9.81463	9.78918	9.78232	10.022	9.6877	9.47153	9.97008	9.54555	10.109	9.92622	9.71847	9.92157	9.90952	9.97006	9.91025	10.0773	10.0872	10.0276	9.89224	9.96758	10.041	9.82317	9.96217	9.86451	10.0202	10.1507	9.97076	10.019	10.0851	9.59663	9.72746	10.149	9.99172	9.88139	9.93938
ADD2	5.80589	5.80039	5.55173	5.69403	5.15	5.61815	5.97591	5.61012	5.80916	5.63127	5.64197	5.57233	5.64197	5.84339	5.73136	5.7454	5.74935	5.9613	5.58496	5.44781	5.45141	5.40535	5.25663	5.2037	5.55372	5.56919	5.84967	5.79995	5.66466	5.88981	5.75452	5.65192	5.5135	6.0543	5.55925	5.67885	5.77776	5.2408	5.72796	5.89918	5.54302	5.64041	5.70054	5.42446	5.71846	5.49087	5.52506	5.62653	5.37616
ADD3	10.4334	10.5646	10.4912	10.8307	10.953	10.8547	10.8866	11.1188	10.8743	10.779	10.3026	10.7622	11.1017	11.3578	10.8838	10.7651	10.6754	10.6973	10.8501	10.5179	10.8592	10.4276	10.4104	10.5813	10.1467	10.2263	10.1259	10.1241	10.3213	10.369	10.4073	10.1156	10.4661	10.4858	10.6775	10.4221	10.0004	10.7354	10.3304	10.1275	10.3272	10.4544	10.7275	11.0109	10.5263	10.4444	10.7845	10.65	10.5086
ADGRA2	6.99137	7.00899	6.43816	6.71172	6.89431	6.69835	6.68371	6.83667	6.35686	6.72986	7.10033	6.8876	6.80901	6.7771	6.62942	7.03392	7.00199	7.05742	6.1698	7.20368	6.68019	6.55684	7.70246	7.38533	7.20635	7.34568	7.53082	7.67519	7.50237	7.41721	7.5919	7.35346	7.1847	7.4043	7.7683	7.47727	7.4682	7.62048	7.20657	7.36558	7.73924	7.38397	6.95827	6.19162	6.92403	6.95541	6.55046	7.30179	7.17041
ADGRA3	6.90993	7.13409	7.13238	7.2076	7.13972	7.40203	6.50633	7.33989	6.99803	7.16462	6.71262	7.32142	7.22179	6.94503	6.93269	7.26232	6.78092	7.08687	7.32616	6.4835	7.92846	7.00245	6.9179	7.02879	7.10402	6.86983	7.33629	6.83738	6.91661	7.01442	6.69147	7.2619	7.35928	6.83457	6.80696	6.91097	7.03743	7.34036	6.88672	6.79946	6.96851	6.96851	6.74431	7.52048	6.80681	6.9071	6.91009	6.65121	6.60787
ADGRB1	5.5436	5.07413	5.22385	5.22893	5.37013	4.9802	5.3527	5.08841	5.35677	5.40634	5.35677	5.09949	4.98717	5.03333	5.21267	5.18733	5.26823	5.29817	4.92896	5.39877	5.48405	5.18046	5.39836	5.24178	5.2758	5.35689	5.65562	5.34071	5.24067	5.32279	5.27208	5.04246	5.34404	5.36086	5.2029	5.55055	5.49997	5.06466	5.22065	5.46342	5.0931	5.22065	5.34138	4.86299	5.29436	5.3518	5.30177	5.27052	5.27177
ADGRB2	6.23066	6.34664	5.8574	6.60386	5.26733	6.10764	6.20353	5.6511	6.39001	5.74757	6.77093	5.81063	5.49879	5.99255	6.26707	6.12151	5.86392	5.38577	6.18224	6.84063	5.79379	5.80911	5.58822	5.95379	5.87478	5.6294	6.49196	7.20112	6.01416	6.17049	6.22937	5.69851	5.65526	6.3859	6.14597	5.73111	6.20677	6.12842	6.99897	6.29963	5.40114	5.80073	5.83944	5.75811	5.94196	5.55971	5.91298	5.53104	5.82305
ADGRE1	6.08151	6.79595	5.96656	5.60198	5.6415	5.76187	5.4825	5.1862	6.40884	6.50205	4.98131	5.31379	5.8245	6.39376	6.64875	5.63148	5.45598	5.68273	5.21848	6.59346	5.64773	5.21211	5.51704	6.76652	6.44372	6.60974	5.59262	6.08727	6.19406	5.94436	5.77541	5.86458	7.4046	6.55517	5.70901	6.15223	6.40026	5.72428	7.00562	6.25696	6.15223	5.72428	5.4493	5.64749	5.91683	6.58174	5.29726	6.47399	7.12322
ADGRE2	5.78781	5.56955	5.18071	4.87285	5.0506	4.84199	4.56576	4.76918	5.15229	5.5691	4.34187	4.73571	5.5448	5.66782	5.92509	4.58499	4.83678	3.89252	4.78739	5.79438	4.73148	5.39722	5.3852	6.34232	5.91942	6.24522	5.23593	6.18835	5.20766	5.47815	5.30437	5.3636	6.44776	6.87307	5.12817	5.0092	6.0718	5.73188	6.71139	5.36162	5.80776	5.72737	5.23889	6.26446	5.58478	5.15847	4.68464	5.03918	6.54819
ADGRE3	5.07724	5.48974	5.33509	4.91969	4.46447	4.96018	4.84342	4.9821	4.99978	5.03476	4.63388	4.84545	5.5519	5.37241	5.0726	5.00042	4.79887	4.58588	4.86458	5.43799	4.95784	5.04392	4.84269	5.13288	4.5913	5.14069	4.7611	5.82461	4.68205	5.05387	4.87317	5.03439	4.95027	5.07891	4.85652	4.8742	5.82187	4.90824	4.85954	5.01428	4.76635	4.72195	4.82087	4.91995	5.03823	4.90792	4.66122	5.13084	5.25513
ADGRE5	7.56959	7.86832	8.02062	7.19412	7.53685	6.91621	6.85727	6.61502	7.04246	7.2311	7.04398	7.2311	8.06181	6.89673	7.42955	8.21529	6.9564	6.96675	6.85115	7.34596	7.3651	7.97198	8.17817	8.28355	8.39152	8.09067	8.16669	9.05389	8.30649	7.95639	8.47537	7.86572	7.81881	8.19516	8.14634	8.74737	8.20255	7.92595	8.16102	8.16102	8.16102	8.16102	7.87233	7.93463	7.57555	8.03963	7.82118	8.10709	9.03533
ADGRF1	5.00976	4.65473	4.6131	4.59011	4.65061	4.84665	4.81474	4.91521	4.82848	4.78374	4.79792	4.80119	4.6001	4.71967	4.68492	4.93731	4.65969	4.61972	4.47729	5.35053	4.51578	4.71061	4.35779	4.496	4.65651	5.08035	4.53692	4.71007	4.48702	4.49049	4.51878	4.96659	4.30498	4.41153	4.60849	4.95547	4.83975	4.35143	4.54627	4.48474	4.25802	4.57511	4.42125	4.72475	4.82474	4.55885	4.54806	4.52952	4.63147
ADGRF5	10.0228	10.4833	10.7904	10.4798	11.3982	10.5591	10.6643	9.4332	10.3589	10.3617	11.2042	10.6889	9.78352	10.7859	10.6509	10.6074	10.8778	10.3747	10.4803	9.66003	10.2522	10.8755	11.0602	11.0734	10.0804	10.5156	9.21521	10.7482	10.5657	10.7972	10.9069	10.8953	10.3197	10.7901	10.5903	10.6391	10.4536	10.6156	10.7106	10.6669	10.6268	10.4233	10.8052	10.2084	8.34271	10.5165	10.5953	10.6386	10.9765
ADGRG1	9.01314	8.02068	8.52723	8.70491	7.93322	7.53607	8.25138	8.27743	8.3532	8.30928	8.49502	7.86785	8.3532	7.34889	8.27546	8.75439	8.12776	7.94752	8.22835	9.2502	8.0589	8.46291	7.40573	8.52983	8.38454	8.03748	8.49456	8.88258	8.00584	8.26179	7.93098	8.44587	7.43694	7.92008	8.00772	7.74046	8.23322	7.67642	8.21982	8.5725	8.32502	8.13663	7.83404	7.94255	8.07248	8.19308	8.07865	7.76588	7.62206
ADGRG2	4.35639	4.116	4.39422	4.39422	4.56684	4.38327	4.56566	4.45688	4.62696	4.23634	4.44983	4.34677	4.34677	4.34032	4.27389	4.30313	4.43388	4.37045	4.15574	4.62752	4.63547	4.71061	4.43367	4.49604	4.59676	4.50149	5.97359	6.3593	4.71187	4.94793	5.00894	4.7991	4.54134	4.62368	5.5666	4.57939	4.91439	5.22084	5.29606	4.89647	5.22084	4.86097	4.76567	4.40394	4.50468	4.62741	4.76486	4.71897	4.38752
ADGRG3	5.60161	5.24725	5.45468	5.1561	5.17442	4.97883	5.29482	5.43309	5.18951	5.15757	5.41547	5.18951	5.56061	5.20583	5.54494	5.3449	5.37525	5.23644	5.23748	5.33027	5.04566	5.31197	5.04002	5.70283	5.16437	5.11897	5.24136	5.56685	5.53811	5.17766	5.31385	5.07017	5.39247	5.48884	5.39207	5.42671	5.46054	5.11037	5.05747	5.47624	5.30539	5.30539	5.22662	5.22783	5.22412	5.19564	5.05777	5.35081	5.41065
ADGRG6	8.52212	8.28577	6.21161	8.68812	7.59334	7.54169	7.38702	6.8508	8.4412	6.14392	7.74681	8.36114	7.34917	7.33918	7.41099	7.11586	8.17542	6.12153	7.82636	8.42325	7.74569	8.11899	6.98932	6.6785	7.68675	6.6892	7.24221	8.10631	7.3097	6.86048	7.91414	6.24103	5.92524	6.08217	7.11944	7.53399	6.44787	6.94369	6.94369	6.91572	6.94369	7.05914	6.76337	8.45784	6.89612	6.79861	7.39627	7.02102	5.05512
ADGRL1	6.64233	7.01543	7.35689	6.92418	7.00647	6.84692	6.86672	6.7932	7.18544	6.89109	6.80095	6.89109	6.89109	6.78796	7.01833	7.11622	6.79002	7.23187	6.91373	6.62299	6.92288	7.1152	6.94614	6.98604	7.25824	6.89469	7.11419	7.17136	6.84843	6.90283	6.97024	7.31417	7.13899	7.33731	7.29608	7.10987	6.83139	7.4006	6.96592	7.03178	7.23813	7.10987	7.13299	6.92746	7.01333	6.81433	6.92723	6.94508	6.95386
ADGRL2	8.41719	8.18337	7.70501	8.36514	8.70056	8.31212	8.24063	7.69838	8.17253	8.30902	8.19585	8.7003	7.61403	8.35708	8.17453	8.08192	9.12077	8.6678	8.19872	7.4208	8.07363	8.19252	8.72706	7.95958	8.45331	8.69206	8.30131	8.45805	8.93144	8.84773	8.68135	8.73435	8.24861	9.35423	8.55167	8.26428	9.36555	8.43343	8.75865	8.4308	8.63688	8.54664	7.86957	8.33543	7.24516	7.60693	8.46493	8.02769	9.24177
ADGRL3	4.20845	4.7587	4.55458	4.42817	4.37724	4.54607	4.40461	4.34765	4.41095	4.41095	4.62693	4.41095	4.41095	4.41643	4.19677	4.30952	4.57129	4.44636	4.85764	4.43405	4.47678	4.36002	4.30508	4.21096	4.49377	4.34787	5.32786	4.64023	4.44901	4.94404	4.51283	4.52829	4.34295	4.72995	4.48321	4.51373	5.10205	4.51373	4.47781	4.43431	4.51373	4.38858	4.61069	4.23862	4.65519	4.43679	4.40674	4.45197	4.23698
ADH1B	8.09875	6.15787	6.52359	4.73223	4.95563	5.5869	5.51112	4.95244	7.2081	5.51761	5.54958	5.54958	5.16648	6.62613	5.43716	5.88428	6.48026	4.48848	5.34292	7.05523	6.0791	5.14681	5.81925	6.49288	5.33637	7.01634	9.71293	6.43468	5.81719	8.00068	6.81051	7.5489	5.42853	6.74088	6.08217	6.28168	6.3737	6.43327	7.72161	7.34627	5.68236	7.36771	5.53731	5.68437	5.23654	6.0914	6.45223	7.23509	5.53692
ADH1C	4.92847	4.37484	4.38696	4.18232	4.06037	4.41548	4.40399	4.89493	4.89374	4.68495	4.30897	4.3823	3.99554	4.34947	4.38259	4.2279	4.53209	3.9954	4.50145	4.96844	4.46171	4.49617	4.34203	4.64672	4.26723	5.54974	5.16892	4.63684	4.50854	4.1224	4.19225	5.28457	4.87118	4.54363	4.43542	4.62772	4.6114	5.13026	4.54652	4.44488	4.47884	4.71284	4.40606	4.08859	4.09996	5.14511	4.2035	4.2502	4.13915
ADH5	11.1232	10.9875	10.6456	10.8697	10.9497	10.8941	11.2371	10.9826	10.7928	11.0706	11.0583	10.9203	10.94	11.0512	10.8981	10.7471	11.1882	11.1486	11.1536	10.8414	10.9719	10.7559	10.8707	10.7584	10.599	10.9038	10.9152	10.4481	10.5095	10.9813	11.2003	10.7852	10.6741	10.6294	11.0627	10.8138	10.3176	10.9562	10.8401	10.6415	10.9873	11.0751	10.9224	11.038	10.8658	10.9067	11.2666	10.7735	10.8213
ADH6	6.87089	7.31327	6.16042	6.97996	6.35267	7.35919	7.79156	7.56168	6.8899	7.38491	7.51884	6.9121	6.50397	6.67438	7.43825	6.71799	7.26925	6.77405	7.4237	7.69989	7.23492	6.26833	5.38229	5.84834	6.52374	6.73985	5.5278	6.59567	6.48402	6.52419	6.52075	6.40904	5.39329	5.57474	5.91529	6.26813	5.79811	5.52451	6.06476	6.31512	6.30731	6.62424	6.61973	6.55542	6.31199	6.97247	8.01232	6.15215	5.59184
ADI1	11.7221	11.1722	11.2197	11.098	11.4061	11.4491	12.2363	12.1073	10.7456	11.7514	11.7268	11.714	11.7269	11.7796	11.6568	11.4447	11.9903	10.9402	11.6698	11.9358	11.6944	10.8691	11.4029	10.9959	10.9353	10.9971	10.6818	10.7355	10.6764	11.0733	11.1531	11.3893	10.8041	11.0459	10.9643	11.3829	10.9937	10.89	10.646	10.9108	11.1711	10.9745	10.8714	10.8562	10.8832	11.9574	11.2567	11.3729	10.9955
ADIPOR1	9.62013	9.88722	9.48546	9.47618	9.71591	9.77809	9.98236	9.99648	9.89936	10.0376	9.25243	9.97518	9.48822	10.0333	9.78595	9.28125	10.0055	9.85452	9.91709	9.721	9.52715	9.6372	9.86222	9.40152	9.67482	10.0415	9.53619	9.33513	9.84332	9.44765	9.86088	9.42364	9.91534	9.81402	10.0311	10.1243	9.78777	9.73857	9.66884	9.6937	9.61503	9.32387	9.7245	9.91651	9.79937	9.79384	9.81734	9.6704	9.59998
ADIPOR2	9.71234	9.88384	10.0243	9.98495	10.3132	10.0786	9.68563	9.87411	9.63296	10.1695	9.99078	9.89644	10.0176	9.87649	9.82501	9.88402	10.2003	10.2036	10.1281	9.74027	9.82071	9.85257	9.52729	9.16955	9.46195	9.54341	9.78848	9.46588	9.75931	9.47725	9.53648	9.51794	9.78984	9.66262	9.41702	9.27104	9.68772	9.44259	9.8624	9.47135	9.59942	9.47135	9.76053	9.82543	9.98114	9.62057	9.78965	9.59507	9.63937
ADIRF	7.99287	8.67948	8.48069	7.75011	8.89549	9.08088	9.25196	8.42941	7.77993	8.5262	9.3305	8.52407	8.69549	8.79146	7.7234	8.93282	8.9277	9.52219	8.41036	7.89982	8.82636	8.24453	9.28952	9.35733	8.74268	8.55238	9.58943	9.41837	9.59502	9.63112	9.53718	9.29048	8.99049	9.84107	9.31488	9.05804	9.55158	9.69545	9.0848	9.4245	9.59988	8.9173	9.09401	8.19977	7.80869	10.2717	8.94523	9.62367	9.02608
ADK	8.26482	8.68261	8.36866	8.3414	8.69599	8.52566	8.25491	8.39565	8.75061	8.47043	8.32322	8.44799	8.19624	8.33105	8.26764	8.3001	8.33098	8.55543	8.51181	8.64226	8.47032	8.46013	8.26878	8.23092	8.52538	8.39736	8.57052	7.89285	8.34474	8.11318	8.34191	7.93377	8.06121	8.28214	8.41371	8.50853	7.91405	8.48216	8.39382	7.95611	8.27051	8.27051	8.41192	8.47952	8.34972	8.24375	8.41608	8.57706	8.1336
ADM	11.4514	10.6031	11.5804	10.987	11.579	9.95422	11.0189	11.6887	11.6535	11.1937	9.87128	11.1681	11.5673	10.4979	11.1932	11.7091	11.3164	10.3242	11.2706	11.2642	10.9604	11.4117	11.2875	11.8284	11.2475	11.1605	9.67675	11.9318	10.8424	10.7385	11.1042	11.1695	10.9134	12.0953	10.87	10.6909	12.2989	10.6899	11.3796	11.4963	10.7848	10.7641	11.0099	11.7286	11.6274	11.0673	11.5007	12.3142	11.06
ADM2	6.84446	6.59261	6.37283	6.57385	6.83178	6.5986	6.63683	6.83934	6.64738	6.42898	6.78875	6.78875	6.64738	6.80929	6.76217	6.70108	6.67551	6.90106	6.30262	6.71221	6.48914	6.60167	6.65848	6.41778	6.61302	6.73525	6.81083	6.85687	6.87004	6.7644	6.54606	6.61207	6.72052	7.03168	6.62206	7.07321	6.82141	6.47691	6.5632	6.71515	6.64027	6.67137	6.64188	6.4498	6.71918	6.7593	6.61358	6.58872	6.46142
ADNP	9.5941	9.8852	9.55528	10.077	10.2707	10.0301	9.98629	9.67414	9.66941	9.59464	10.006	9.98417	10.1634	9.93704	9.75906	10.0428	9.46181	9.8765	9.89341	9.4325	10.1868	10.233	9.84722	9.60555	9.89457	9.45246	9.70523	10.0118	9.70272	9.47311	9.93451	9.59748	9.45254	9.77613	9.65797	9.6559	9.32096	9.90478	9.76313	9.29477	9.93105	9.92808	9.92722	10.2407	10.023	9.80023	9.79365	9.79049	10.2083
ADNP2	7.36016	7.2433	7.37106	7.29073	7.86276	7.30081	7.23058	7.30005	7.32637	7.25348	7.16253	7.67915	7.41478	7.45159	7.56246	7.32611	7.23745	7.25399	7.13855	7.40484	7.28342	7.55126	7.46499	7.09368	7.13838	7.4046	7.18698	6.99227	6.98425	7.28301	7.18484	7.26829	7.44614	6.62518	7.20181	7.18393	7.17172	7.30959	6.90523	7.17172	7.22345	7.17172	7.39801	7.49613	7.53855	7.33349	7.11985	7.15604	7.26578
ADO	8.78159	8.79564	9.11021	9.02639	9.28393	9.08339	9.14763	8.83605	9.27172	8.96652	8.69101	9.12969	8.97828	8.72178	9.21444	8.61891	8.82679	9.38439	9.02148	8.75704	9.31091	9.15372	9.02894	8.86487	9.0118	9.07329	8.76203	8.64407	8.81741	8.66914	9.05699	9.00756	8.6943	8.67266	8.66573	8.90951	8.55649	8.90993	8.97085	9.07496	8.47701	8.90993	8.72233	9.47199	8.95047	8.86314	9.14662	9.06054	9.39217
ADORA1	6.50194	7.02179	7.14385	7.01652	6.5433	6.27652	6.79336	6.73996	6.99573	6.61357	6.91071	6.60946	6.65638	6.73991	6.60131	6.81104	6.88368	7.25822	7.04469	6.40962	6.72742	6.60459	6.74206	7.18177	6.51067	6.335	6.70094	7.33304	6.85608	6.54166	7.06499	6.81594	6.96549	7.67634	7.38304	6.78648	7.51106	6.55731	6.90145	7.40166	6.70191	6.90591	6.82521	6.82318	7.40598	6.51902	7.16324	7.06446	6.54744
ADORA2B	5.8378	5.12055	4.97737	5.03891	4.96321	4.96931	4.77845	5.31333	5.22927	4.96322	5.16942	5.12722	5.12722	5.68289	4.89439	4.86408	4.64091	5.07222	5.1195	5.52431	4.92087	5.27917	5.15721	5.96516	5.28005	5.40211	5.04669	5.28291	4.74038	4.91352	5.24693	4.84756	5.69576	5.69188	5.4511	5.27603	5.65849	5.27603	5.06224	4.78299	5.27603	5.60244	5.56912	4.7847	5.56805	5.13097	4.83414	5.51763	5.17729
ADORA3	5.7925	6.11122	5.70288	5.5961	5.34812	5.51536	5.1747	5.29926	5.53593	5.62724	5.909	5.35247	5.38316	5.93556	5.69951	5.91054	5.61383	5.9927	5.49904	5.41168	5.24775	5.4943	5.18318	6.07128	5.95147	5.67917	6.11294	5.02813	5.8516	6.04532	5.64632	5.66004	5.47494	7.65349	5.62551	5.61335	7.34721	5.40836	6.18842	5.56794	5.64867	5.64867	5.91603	5.0842	5.93438	5.05542	5.09856	5.62129	5.25062
ADPGK	8.35508	8.27359	8.26595	7.78556	7.73664	7.7751	7.76479	8.10365	8.03635	8.33202	7.93416	8.08436	7.66463	7.95342	8.08041	7.63981	8.2896	7.89433	7.98371	7.86703	8.22669	8.04267	7.93849	8.15845	8.29401	8.41026	8.22519	7.80313	7.6465	7.87376	8.31373	7.95284	8.3304	8.59468	7.9096	7.57876	8.1246	8.1246	8.21259	8.1246	8.1246	8.41027	7.93252	8.045	8.24896	7.98327	8.10111	8.05194	8.10703
ADPRH	6.40441	6.41568	6.02	6.25871	6.26487	6.30897	5.99788	6.06373	6.17072	6.17072	6.17072	6.51113	6.04763	6.03491	6.26017	6.15524	6.46164	6.38211	6.32318	5.88734	6.05015	6.54697	6.33344	6.42312	6.27308	6.46251	6.17493	6.37141	6.36109	6.26775	6.57325	6.37432	6.32026	6.55083	6.51236	6.29333	6.45889	6.33429	6.24001	6.33429	6.85142	6.26395	6.37432	6.01251	6.53658	6.15329	6.1431	6.21504	6.20589
ADPRM	5.70575	5.41342	5.64976	5.19314	5.23938	5.13628	5.2528	5.32995	5.43443	5.1803	5.63665	5.2501	5.32184	5.04701	5.34069	5.23121	5.31012	5.40582	5.18628	5.89296	5.17865	5.45052	5.44722	5.41251	5.22078	5.22049	5.81846	5.53681	5.28206	4.99056	5.28292	5.32103	5.27544	5.4975	5.18348	5.00011	5.44502	5.36472	5.29501	5.36472	5.36472	5.44874	5.46913	5.19236	5.30351	5.36529	5.40839	5.26006	5.00952
ADRA2A	4.40025	4.44756	4.26905	4.43212	3.97815	4.32986	4.58439	4.46909	4.37681	4.48837	4.37681	4.37681	4.17912	4.233	4.34917	4.30591	4.25707	4.11508	4.36995	4.60283	4.43701	4.78794	4.45707	4.75618	4.55068	4.55706	6.40593	4.75989	4.73744	4.88581	4.82651	5.2385	4.66803	4.31419	4.5353	4.78291	5.25069	4.66625	4.91296	4.78291	4.78291	4.78291	4.69661	4.20231	4.58762	4.31476	4.40275	4.55675	4.14762
ADRA2B	5.93697	6.20111	5.72038	5.61966	5.79315	6.00087	5.82037	6.31286	6.00183	5.82073	6.33312	5.68811	5.8019	5.74841	6.15091	6.28444	6.27185	6.09413	5.85524	5.71867	5.47446	5.8844	5.82538	6.01922	5.94521	5.87176	6.27286	6.24752	6.06474	6.32611	6.4449	6.16843	6.3946	6.52575	6.13753	6.20099	6.5504	6.19668	6.21417	6.21222	6.15865	5.8039	6.08361	5.79133	6.19985	5.84997	5.81177	6.07465	5.6449
ADRA2C	7.16591	6.72046	6.37744	6.34771	6.42638	6.81082	6.44881	6.32829	6.99892	6.37758	6.91817	6.3645	6.21389	6.38329	6.53662	6.82205	6.48895	6.48509	6.44935	6.99938	6.02453	6.9599	6.52709	6.02525	6.18182	5.99959	7.16964	6.56911	6.22077	6.63113	6.61767	6.5489	6.19257	6.25398	6.18591	6.8833	6.36948	6.21226	6.06432	6.4643	6.06432	6.7952	6.23428	6.26219	6.58276	6.75215	6.50861	6.36145	5.91775
ADRB2	6.0792	5.64299	5.38292	5.40362	6.04826	4.93974	4.92936	4.82425	5.21343	6.01525	5.03816	5.11692	5.63329	5.35683	5.83404	4.83975	5.66263	5.04701	5.15899	5.31066	5.64771	5.65665	5.68578	6.23247	6.23423	5.64762	7.11693	5.51629	5.55347	6.45305	6.22106	5.02988	6.76105	5.52159	6.05098	6.6212	6.21809	5.67106	5.62454	5.84211	6.19585	5.84211	5.51197	5.90007	5.91756	5.38796	5.19939	5.71244	7.64615
ADRB3	5.51966	5.47396	5.3893	5.67719	5.55728	5.81295	5.32059	5.52699	5.60547	5.70869	5.50048	5.60547	5.28936	5.10242	5.65456	5.71255	5.54648	5.63154	5.57562	5.65078	5.48089	5.35966	5.37863	5.18286	5.58229	5.81832	5.81033	5.56728	6.03837	5.38727	5.46302	5.6453	5.26366	5.66646	5.45042	5.48258	6.06077	5.47588	5.44578	5.47588	5.47588	5.4467	5.50035	5.3027	5.62484	5.48708	5.32487	5.49252	5.40671
ADRM1	8.22304	8.42358	9.1689	8.17817	8.40792	8.21886	8.31742	8.5179	8.29578	8.76695	8.50974	7.84889	8.7177	8.13306	8.08802	8.79335	8.0953	8.67419	8.21173	8.33041	8.54894	8.94641	8.9597	9.16849	8.66358	8.3068	8.51322	8.87523	8.82004	8.26575	8.51856	8.41977	8.76711	8.72887	8.56503	8.36472	8.97783	8.49594	8.89595	8.71435	8.74703	8.39486	8.43788	8.33935	8.2882	8.43299	8.64358	8.45389	8.65903
ADSL	9.61741	9.53202	9.48908	8.99414	8.89346	9.33481	9.4211	9.32424	9.21314	9.22746	9.64026	9.08817	9.4377	8.89413	9.09299	9.16266	9.28549	9.25308	9.23983	9.63719	9.39078	9.54073	9.37398	9.61478	9.7169	9.78647	9.88039	9.58959	8.97543	9.45457	9.64291	9.21311	9.11919	9.48469	9.73289	9.20791	9.50073	9.81187	9.50073	9.34185	9.68654	9.23484	9.18383	9.52722	9.2108	9.50705	9.53754	9.47847	9.75011
ADSS	8.41351	8.46363	8.54722	8.94357	8.65336	8.02478	8.53688	8.46369	8.40671	8.52231	8.03174	8.77193	8.78791	8.34275	8.52261	7.99809	8.6721	8.41815	8.53878	9.0354	8.67296	8.29393	8.89477	9.04485	8.6749	8.73189	8.8901	8.23889	8.45383	8.77849	8.40072	8.42932	8.67563	8.63988	8.70123	9.02617	8.54419	8.54349	8.70434	8.56417	8.56417	8.56417	8.06905	8.89129	8.40404	8.46685	8.44769	8.19984	8.45736
ADTRP	6.53145	5.62775	5.70151	5.63933	6.27054	6.15143	5.45491	6.01553	5.84259	5.76696	5.93627	5.84259	6.20806	7.08242	6.16512	5.79203	5.51196	5.86177	6.08317	6.41062	5.52812	5.3995	5.42329	5.97269	5.58309	6.06319	6.16901	5.48314	5.33825	5.67534	5.911	7.4388	5.82536	5.93863	6.00089	5.89125	5.97666	6.41843	5.45183	6.29314	5.89125	5.72594	6.20084	5.57604	5.82952	5.53093	5.76927	5.75554	5.8368
AEBP1	9.17474	8.72949	7.94555	8.63404	8.3132	7.7788	7.85012	7.29936	8.2746	7.40435	8.80828	8.74977	7.81953	8.01372	7.48024	8.76281	8.4035	7.88588	7.98378	9.12165	8.18003	8.42161	9.17591	9.21223	9.06458	8.80741	10.7013	10.369	9.38429	9.65077	9.65613	9.33772	8.97049	9.30283	9.066	9.01183	9.83201	9.35015	9.5561	9.63454	9.35861	9.54517	8.5219	8.29603	8.74091	8.56497	8.61603	8.60523	8.42158
AEN	6.80695	6.75602	6.93319	7.52354	7.42374	6.9316	6.79272	6.93905	6.98269	6.78044	6.95648	6.90251	7.45029	6.66725	6.89128	7.20909	6.74874	7.27438	6.67808	6.88601	7.18516	7.47972	6.82823	7.31421	6.88672	7.13288	7.45228	7.33627	7.09427	6.90789	6.84495	6.82572	7.25681	7.24165	6.81089	7.40601	7.45345	6.7693	6.86663	6.93276	7.0487	6.98957	7.03188	7.15387	6.91595	7.36598	6.90217	7.1134	7.02684
AFAP1	5.1743	5.35468	5.55618	5.58635	6.07114	5.31621	5.39245	5.08954	5.51956	5.14687	5.30875	5.49008	5.77669	5.54213	4.86305	5.39011	5.23986	5.82544	5.63437	4.96846	5.44777	6.09633	5.5679	5.71744	5.54411	5.13484	5.1069	5.38241	5.46805	5.40541	5.65385	4.85558	5.15214	5.55441	5.3939	5.18684	5.63282	5.37219	5.07514	5.83876	5.26793	5.2282	5.31227	5.57149	5.54514	5.27393	5.18458	5.10905	5.15073
AFF1	6.23202	6.20287	6.2738	6.27855	6.15664	6.51708	6.35793	6.36205	6.46767	6.09402	6.30111	6.39031	6.26093	6.64798	6.53108	6.28434	6.50001	6.04087	6.19191	6.3227	5.96634	6.41088	6.25428	5.61399	5.85142	5.62586	5.99199	6.07114	5.84609	5.9342	5.97132	6.35183	6.05751	6.32819	5.88344	5.81316	6.38018	6.159	5.89495	6.08128	5.69747	5.94795	6.1372	5.79571	6.12852	6.09529	6.00144	6.07905	5.96601
AFF2	5.08032	5.01114	5.02899	4.81046	4.6436	4.98031	4.88306	4.67798	5.107	4.88371	4.95343	4.88371	4.6493	4.90156	4.7208	5.29732	4.86614	5.1046	4.72312	4.82723	4.99788	4.61603	4.68647	4.39526	4.87001	4.77263	4.92013	4.92728	4.44154	4.99423	5.00636	4.84283	4.87251	5.0525	4.59842	4.88787	4.8579	4.69277	4.96194	5.11136	4.54494	4.45411	4.80463	4.60512	4.84762	4.69885	4.66323	4.75855	4.58519
AFF4	5.17381	5.1248	5.28934	5.61581	5.73392	5.35461	5.28656	5.32531	5.2797	5.2797	5.2797	5.2797	5.72395	5.21798	5.40422	5.45386	5.06993	5.42695	5.0857	5.12885	5.64052	5.82146	5.29193	5.00686	5.14963	5.03969	4.95373	5.05718	5.03583	4.98782	4.84526	5.02488	5.02046	5.09829	4.86988	5.04545	4.98847	5.05214	5.03535	5.03535	4.91294	5.0294	5.29001	4.97379	5.19242	5.10057	5.10488	5.24467	4.93621
AFG3L2	9.44648	9.5634	9.35638	9.17524	9.66987	9.29842	9.85794	9.51007	9.29776	9.27207	9.48468	9.45984	9.90671	9.26358	9.534	9.41937	9.0767	9.38785	9.55353	9.51442	9.71463	9.61075	9.29129	9.27343	9.26391	9.48386	9.42267	9.08216	8.8449	9.09536	8.88309	9.20305	9.08736	9.37268	9.36201	9.21092	8.79699	9.438	9.23721	9.07688	9.00209	9.51144	9.37111	9.24097	9.17849	9.56374	9.51916	9.20296	8.88282
AFM	6.52175	7.92352	6.14154	7.58491	6.76297	7.81899	8.20327	8.64733	6.85515	8.20088	7.24252	7.10755	7.82548	7.75016	8.00587	7.42398	8.23287	6.79705	8.27153	7.57225	7.97128	5.9025	4.70305	5.70093	6.31209	5.67248	5.00104	6.48493	5.23732	6.92938	6.66138	6.61893	5.45528	5.71901	6.1823	6.34939	5.66841	5.68707	5.92682	5.4538	6.13118	6.61043	5.82923	6.0408	6.57104	7.68092	7.79122	6.52845	4.98743
AFP	5.47708	5.59688	5.59466	5.20029	5.40578	5.8253	5.80545	5.49854	5.40863	5.5195	5.5195	5.5195	5.81215	5.46028	5.66595	5.44714	5.46914	5.52992	5.10381	5.63912	5.90996	5.45011	5.34916	5.33223	5.26627	5.27513	5.5302	5.5877	5.11681	5.13801	5.28834	5.62784	5.28834	5.27567	4.89126	5.25506	5.1927	5.29388	5.3884	5.3884	5.07931	5.37495	5.25139	5.21383	6.2174	5.68889	5.31872	5.25862	5.24883
AFTPH	9.40335	9.90579	9.57095	9.96312	10.0345	10.151	10.2088	10.2395	9.61332	10.0439	10.3136	9.70231	9.99112	10.1294	10.0276	9.6412	9.76322	9.69655	10.3097	9.81334	9.96059	10.0362	9.76098	9.65111	9.51334	9.55456	9.6456	9.42016	9.35321	9.68338	9.69948	9.89195	9.34221	9.5187	9.55963	9.58309	9.31472	9.64304	9.62839	9.36392	9.71228	9.7826	10.2195	9.49705	9.97571	9.67244	10.0472	9.71951	9.48828
AGA	7.71319	7.43676	7.29037	7.31521	7.38352	7.08295	6.75073	7.67134	7.43303	7.49058	6.75503	7.3493	7.59029	7.42802	7.50675	7.07652	7.6344	6.81425	7.42926	6.9792	7.53557	7.59944	7.39563	7.36107	7.44034	7.51574	6.97577	6.23428	6.96277	7.24555	7.14504	7.38338	6.68559	6.92574	7.50647	6.98272	7.15428	6.97381	7.15428	7.23666	7.02601	7.46103	7.07008	7.39307	6.95118	7.45746	7.73286	7.21778	6.4117
AGAP1	7.07344	7.30721	6.79511	6.8826	7.33743	7.39318	7.71195	7.46299	7.10463	7.26558	7.23133	7.26558	7.36812	7.39829	7.43752	7.29114	7.0664	7.01257	7.16361	7.37713	7.13652	7.39363	7.54321	7.49817	7.01703	6.7999	6.87198	6.63011	6.70636	7.32947	7.28029	7.17859	7.05813	7.01554	6.6385	6.67241	7.3846	7.11315	6.88414	6.76205	7.08064	7.39498	7.00084	7.39089	7.23457	7.25291	7.17827	7.02269	6.38062
AGAP2	5.02163	5.00152	4.96065	4.92482	4.65982	4.98573	5.12299	5.1126	4.99328	4.9144	5.20817	4.82585	4.94893	5.21909	4.9896	5.16085	4.94242	5.11709	4.92784	4.90095	4.74215	4.96097	4.90089	4.94757	4.82955	4.98491	5.00497	5.00822	5.15468	5.12534	5.10779	5.20919	5.04713	5.13358	4.894	5.08979	5.35343	4.84762	4.90188	5.11682	4.98312	4.97841	5.04111	4.7812	5.05856	4.93594	4.89498	5.03232	4.90772
AGBL2	5.03504	4.71537	4.64977	4.68001	5.22769	4.64942	4.82775	4.79835	4.73314	4.67206	4.47717	5.25981	4.94879	5.37684	4.86071	4.26399	4.83778	4.74883	5.52253	4.70656	4.58442	4.6258	4.69984	4.31834	4.38821	4.74511	5.5333	4.30547	4.66707	5.69921	4.51605	4.58584	4.69584	4.61087	5.32039	4.92453	5.08774	4.36164	4.45787	5.58267	4.34928	4.84571	5.19233	4.88004	4.80578	4.65917	4.99341	4.54686	4.96986
AGBL5	7.73232	7.65156	7.68524	7.18348	6.92466	7.76508	7.55272	7.7908	7.21488	7.71056	7.59885	7.56265	7.57253	7.05194	7.26568	7.60827	7.69328	7.72412	7.9663	7.23332	7.47957	7.84744	7.41427	7.73816	7.3843	7.65308	7.3761	6.97245	7.07124	7.72519	7.63645	7.30337	7.67633	7.03908	7.80156	7.87911	7.3376	7.27467	7.43638	7.56113	7.18336	7.48691	7.67039	7.39478	7.63651	7.48917	7.71707	7.72202	7.34353
AGER	5.24341	5.16289	5.32739	5.50411	4.94945	5.09729	5.27768	5.23342	5.36575	5.28751	5.31176	5.28751	4.91427	5.33149	5.3393	5.49697	5.18679	5.10446	5.03638	5.25074	5.18436	5.11195	5.15755	5.09298	5.0804	5.26222	5.38813	5.32902	5.37303	5.38536	5.23639	5.24319	5.14409	5.15243	5.35672	5.32094	5.15519	5.1321	5.15519	5.61686	5.16701	5.15519	5.28316	5.18283	5.28367	5.31292	5.23025	5.19668	5.27324
AGFG1	8.13417	8.19884	8.53943	8.61906	8.7148	8.29013	8.28483	8.26221	8.27475	8.27228	8.27475	8.27475	8.80253	8.47058	8.5398	8.51589	8.09817	8.46084	8.50532	7.98136	8.49412	8.49202	8.19512	8.30206	8.38033	8.29432	8.06715	8.25942	8.3225	8.31926	8.04555	8.02209	8.5783	8.22276	8.59028	8.28127	8.28127	8.37335	8.28127	8.28127	8.1861	8.28127	8.2402	8.46958	8.21784	8.20062	8.28538	8.36124	8.5912
AGFG2	6.19733	6.30587	6.46771	6.29909	6.6337	6.47524	6.17767	5.95981	6.28767	6.50746	6.28767	6.21696	6.28767	6.12619	6.13969	6.24491	6.45049	6.58365	6.2392	6.05958	6.40231	6.58849	6.08976	6.37812	6.28048	6.09455	6.64153	5.92265	6.26019	6.26913	6.07972	6.00282	6.14042	6.65493	6.07371	6.13578	6.66177	6.01689	6.18207	6.18207	6.18207	6.18207	6.23776	5.94681	6.35176	6.21474	6.24037	6.1185	6.50204
AGGF1	8.438	8.45961	8.83547	8.73653	8.82756	8.90766	8.86535	8.50962	8.62118	8.46859	8.70011	9.08572	8.60974	8.94374	8.67077	8.45298	8.63109	9.01572	8.99258	8.76029	8.51306	8.4777	8.96007	8.50158	8.86263	8.97877	8.61989	8.97689	9.10145	8.66658	9.16744	8.77229	9.27726	8.99384	8.42267	8.90661	8.49187	8.93104	8.97024	8.9234	9.02365	8.91045	8.54077	8.75147	8.56577	8.14364	9.06631	8.88313	8.86633
AGK	8.07021	8.03415	7.91431	7.71344	7.85014	7.96851	8.12933	8.1306	7.98803	7.73128	8.31963	8.15213	7.69983	8.32787	8.10748	8.04579	8.1064	8.17587	8.22903	7.59649	7.76166	7.92925	8.19596	7.74347	7.93994	7.86202	8.13817	7.80176	7.97917	8.35909	8.28469	8.07944	8.2591	7.81811	8.75668	8.15759	7.53791	8.17483	8.16653	8.27667	8.17483	8.42382	7.83005	8.38245	8.2155	8.00185	8.17606	8.12662	8.03278
AGL	8.18127	7.71681	7.54055	8.31567	8.40203	8.02775	8.34011	7.98543	8.39816	8.00506	7.78668	8.20711	7.88566	8.00966	8.22179	7.60504	8.10767	7.53346	7.91556	8.29786	8.1733	8.39035	8.04856	7.74986	7.93206	7.91111	7.77288	7.52784	7.83484	7.70387	7.80046	7.36598	7.29306	7.36945	7.25868	8.20864	7.59928	7.69489	7.15279	7.54103	7.80219	7.43758	7.471	8.36926	7.3654	7.58275	8.03566	7.66421	7.52996
AGO1	7.52588	8.0351	7.84187	7.66489	7.98006	7.94578	8.15326	8.18571	7.92169	7.92169	7.92169	7.92169	7.92169	8.0248	8.06344	7.80903	7.77443	8.02288	8.21275	7.52714	8.18336	7.82032	7.65982	7.732	7.99143	8.02021	8.41054	8.20566	7.76048	8.35094	7.90686	8.33059	8.30485	7.8145	8.3118	8.01471	7.91145	7.95721	7.99462	8.00018	8.37177	8.28706	8.02457	7.70021	7.91932	8.29359	7.58441	7.78929	7.74648
AGO3	5.76898	5.8663	5.54233	6.4474	6.00193	6.16306	6.03962	6.15403	5.63554	6.14243	5.78083	6.06352	6.34406	6.066	6.07465	6.07955	5.63307	5.51364	6.10296	5.76851	6.05503	6.63272	6.22185	5.96197	5.57025	5.6845	5.34325	5.68021	5.66015	5.52047	5.78324	5.87899	5.46792	5.39177	5.41823	5.82572	5.31002	5.76013	5.76013	5.29281	5.81139	5.81446	6.08479	5.59719	6.40426	5.99869	5.88726	5.80267	6.47709
AGO4	5.68991	6.23792	5.99186	5.81814	6.07809	5.84248	6.01069	5.58928	5.85055	5.92382	5.98234	6.21026	5.57418	6.08739	6.0488	5.30054	5.89314	5.85247	6.04926	6.14629	5.7799	6.01335	6.3189	5.98447	6.1139	6.07398	6.1662	5.94958	5.8686	5.62013	6.08307	6.07478	6.16824	6.31416	6.075	6.08936	6.10628	6.34105	5.71316	5.8303	6.23635	6.06058	6.42966	5.97175	6.1967	5.86674	5.8826	6.08824	6.60951
AGPAT1	9.12075	9.44107	8.79589	8.77282	8.79351	8.92972	9.27088	9.2373	8.96616	9.5048	8.83876	8.96616	8.92584	9.02325	8.8984	9.13765	9.40317	8.95268	9.05658	8.85544	8.92424	9.23942	9.46239	9.85619	8.90946	9.57771	9.1778	9.31305	9.16443	9.25477	9.25656	9.95324	9.73031	9.61037	8.99816	9.32193	9.41014	9.26087	9.82542	9.21562	9.47246	9.32898	9.07835	9.12941	9.26416	9.28843	9.14362	9.00345	9.12485
AGPAT2	7.47825	7.23439	7.47151	6.84721	7.27186	7.06315	7.02951	7.29769	7.21917	7.33462	7.22704	7.21917	7.09242	7.26469	7.01103	7.27481	7.49652	7.52751	6.91598	7.35972	7.00734	7.09155	7.24303	7.15746	6.92022	7.05717	7.36041	7.26222	6.98849	7.3178	7.33176	7.18156	7.35095	7.4138	6.97034	7.38071	7.42935	7.2332	6.95628	6.9986	7.17447	7.17447	7.09172	7.12569	7.35944	7.38959	7.50819	7.36087	6.95399
AGPAT3	7.86656	7.82166	7.57828	7.75086	7.88809	8.03177	8.31122	8.15129	7.88755	7.88755	8.02295	7.76486	8.02525	7.43603	7.92077	7.90568	7.8909	8.13515	8.02797	8.14241	7.81528	8.00553	7.83916	7.79528	7.81292	7.58726	7.47321	8.01545	7.62202	7.97881	7.86068	7.8788	7.4546	7.42838	7.56441	7.46726	7.71081	7.71081	7.91189	7.91768	7.51993	7.71081	7.85981	7.76841	7.77929	7.8373	7.81768	7.813	7.27335
AGPAT4	6.27098	6.58495	6.63985	6.70161	6.84514	6.17888	6.17354	6.42494	6.51038	6.37188	6.51038	6.51038	6.51038	6.87302	6.45683	6.26601	6.4913	6.30972	6.78793	6.09276	6.30306	6.91977	6.90634	6.59059	7.09294	6.92213	6.47863	6.72738	6.51646	6.98544	6.89994	6.81357	6.97161	6.65988	7.22539	6.8635	7.1347	6.80193	6.8635	6.53952	6.8635	6.8635	6.79951	6.07695	6.8391	6.44305	6.43091	6.45099	7.13017
AGPAT5	7.79521	7.38745	6.7757	7.60537	7.58083	7.69326	7.6545	7.36785	7.82387	6.9714	7.60783	7.60783	7.37788	7.80198	7.48915	6.76172	7.64326	7.51574	7.74195	7.16129	7.50739	7.71723	7.46109	7.14604	7.84364	7.40563	7.58788	8.06887	7.5259	7.798	7.18444	7.22882	7.18444	7.79981	8.1058	7.6096	7.1138	7.66828	7.21305	7.44904	8.00742	7.86043	7.39342	8.63953	6.88677	7.28528	7.71325	7.15102	7.62029
AGPS	7.4482	6.87185	6.83243	7.36318	7.45711	7.08628	7.27639	7.33449	7.01006	7.25801	6.74085	7.61895	7.3892	7.68154	7.36996	7.00485	6.90981	7.25238	7.1293	7.11188	7.06423	7.43329	7.26294	7.32152	7.71337	6.9053	7.43411	7.19621	7.10394	7.31221	6.97327	7.08569	7.19195	7.98062	7.49421	7.14992	6.88751	7.36487	7.36487	7.01057	7.49524	7.76422	6.99898	7.28737	6.76858	7.19562	7.456	7.23114	7.33395
AGR2	4.40867	4.4858	4.84297	4.29944	4.92597	4.58151	4.04121	4.34281	4.59846	4.28776	4.53687	4.80359	4.2215	4.25474	4.49302	4.52857	4.59159	4.29308	5.40126	4.19713	4.23442	4.57022	4.45157	4.61949	4.8193	4.39266	6.2936	4.35351	4.37158	6.44465	4.51838	4.95192	4.8415	4.95862	4.942	4.89963	4.89574	4.98142	4.94313	4.48537	4.96615	5.34656	4.62941	4.20103	4.99213	4.51538	4.9375	5.29482	4.46619
AGRN	9.0796	9.31882	9.0197	9.20631	8.95437	8.72493	9.29497	8.70418	9.3541	9.08611	9.12651	9.08611	8.46917	8.54979	9.05835	9.24579	9.31002	9.0186	8.98401	8.96921	8.8811	9.32637	8.91439	9.63171	9.28242	8.92852	8.64725	9.03132	9.68531	8.99385	8.76904	9.09423	8.73493	9.1301	9.20918	9.05574	9.04777	8.90458	9.0413	9.44452	9.12865	9.03269	8.88173	9.45262	9.21337	8.7566	8.71484	8.9499	8.78286
AGRP	6.32925	6.44365	6.33572	6.14292	6.65246	6.58988	6.44678	6.79436	6.6842	6.45991	6.14147	6.51762	6.5488	6.19004	6.43095	6.83172	6.29487	6.79515	6.11657	6.588	6.48522	6.42241	6.51698	6.74733	6.53541	6.55843	6.48939	6.8354	6.55406	6.54839	6.17145	6.50969	6.4826	6.84092	6.76614	6.85615	6.88359	6.28675	6.5432	6.5903	6.3077	6.50076	6.56813	6.22716	6.71291	6.46709	6.27677	6.59871	6.40046
AGT	9.93729	7.73246	8.89775	7.11068	7.17536	7.884	8.02656	7.92443	8.36411	8.70375	8.05781	7.12948	8.16053	7.59828	8.91493	8.33586	8.52237	7.5208	8.88867	9.4271	7.19694	7.03778	5.39049	7.3511	7.4846	6.53023	6.15309	6.63851	6.66984	6.80526	6.8773	7.92258	6.69792	6.82834	6.84322	7.04233	7.78568	6.38087	7.31915	6.52375	5.57762	7.31915	6.76606	6.79812	7.93496	9.59301	8.50102	7.24897	5.48115
AGTPBP1	7.00659	7.0616	7.63747	6.98086	7.58126	6.84874	7.04541	7.16047	7.20996	6.86044	7.08799	7.20996	7.44351	7.35442	7.39739	7.1357	6.7519	7.21937	7.159	6.73826	7.6203	7.14354	7.31469	7.47726	7.4989	7.17223	7.08396	6.55418	6.93806	7.50421	7.14602	7.12672	7.14621	7.24464	7.22825	7.48108	6.80921	7.23046	7.23046	6.81162	7.49648	7.23046	7.07373	7.57103	6.96961	7.26121	7.15805	7.10154	7.41974
AGTR1	9.23077	9.19	7.96008	9.08478	9.04879	8.76953	7.77992	8.69022	8.41032	9.05679	8.81823	9.52475	7.76667	9.30029	8.99112	8.64627	9.78068	9.24247	8.21747	8.11691	7.99114	8.79408	10.0737	9.10023	9.22755	9.4562	8.84533	9.79312	9.80556	10.2083	9.52527	9.87216	9.28188	10.0084	10.6239	9.50636	9.66661	10.0267	9.39224	9.13237	10.4493	9.85075	8.70027	8.98178	7.64929	8.48454	9.21833	10.3824	9.86011
AGXT	5.85785	5.48458	5.38752	5.51163	5.69644	6.71765	5.43932	5.79862	5.61389	6.24229	6.02849	5.61389	5.19177	5.24026	5.61934	5.49063	6.55571	5.76364	6.59174	5.70159	5.21278	5.25163	4.94396	5.21355	5.26573	6.01502	5.14888	5.6911	5.57611	5.48236	5.60987	6.0392	5.97618	5.545	5.58005	5.53607	6.24064	5.14227	5.6107	5.55094	5.53607	5.18039	5.3217	5.07796	5.64966	5.82598	6.84311	5.077	5.00474
AHCTF1	6.80289	6.96548	7.01003	7.45154	7.30893	7.21657	7.21668	7.28772	7.14592	6.89482	7.14592	7.14592	7.42436	7.2258	7.18611	7.127	6.96328	7.04827	7.0324	7.08814	6.98017	7.59424	7.23881	6.84936	7.01202	6.7899	6.90085	6.8157	6.88665	6.65242	7.08535	6.85526	6.45833	6.87833	7.09515	6.82634	6.81461	6.91329	6.80358	6.71852	6.95588	7.06218	6.97062	7.56021	6.94108	7.03197	7.20121	6.85657	7.17344
AHCY	9.41632	9.7573	9.08888	9.05965	8.8364	9.5885	10.0948	10.0069	9.21079	9.88011	9.60113	8.92889	9.73129	9.07652	9.94538	9.08671	9.97095	9.32581	9.75893	9.59464	9.33972	9.29626	8.34969	9.02477	8.91095	8.80032	8.78713	8.90882	8.74207	9.08564	8.91381	9.54631	8.51744	9.01142	8.30271	8.62571	9.20633	8.477	8.73183	8.78554	8.50623	9.60565	8.97251	9.35714	9.27607	10.0377	9.94493	8.91139	8.02492
AHCYL1	9.50648	9.57482	9.33814	8.94141	9.32327	9.33944	9.43396	9.70222	9.09029	9.57174	9.09736	9.75539	9.42135	9.26826	9.36381	9.16982	9.3238	9.39074	9.55943	9.60811	9.38073	9.46261	9.6887	9.64427	9.10981	9.21416	8.73441	9.28223	8.60078	9.28376	9.2952	9.3996	9.13928	8.95786	9.34224	9.19679	8.67537	9.37332	9.28794	8.99948	9.47763	9.26694	9.37411	9.55756	9.23229	9.27163	9.45386	9.27	9.19595
AHCYL2	7.48351	7.28765	7.29716	7.37837	6.92375	7.23119	7.36962	7.13296	7.19551	7.54617	7.15646	7.22707	7.19551	7.56462	7.31464	7.22976	7.21857	7.19656	7.19706	7.0108	7.35084	7.37281	7.19036	6.69657	7.39452	7.61525	7.03834	7.17022	6.96561	7.62674	7.28952	7.21237	6.89539	7.19453	7.36237	7.69476	7.1175	7.0412	7.29541	7.10631	6.95576	7.21618	7.30366	7.04211	7.19039	7.24019	7.2101	7.24406	6.89713
AHDC1	5.50959	5.39988	5.71307	5.19606	5.32148	5.22144	5.25903	5.36463	5.48185	5.48185	5.48185	5.18472	5.23553	5.33197	5.26059	5.39083	5.04609	5.68453	5.31025	5.11352	5.54027	5.61994	5.30637	5.28496	5.60782	5.13522	5.42028	5.55533	5.44138	5.19384	5.36048	5.09488	5.2622	5.61312	5.48393	5.59317	5.2779	5.2779	5.2779	5.73254	5.04181	5.31154	5.28864	5.13132	5.3578	5.33498	5.21062	5.38058	5.20802
AHI1	6.36329	6.31837	6.55653	6.81623	6.97669	6.86729	6.59627	6.59241	6.73317	6.40892	6.56967	6.65112	6.83633	6.94819	6.3973	6.57956	6.44992	6.63494	6.67857	6.31034	6.84023	6.92306	6.91034	6.52616	6.36569	6.42476	6.7931	6.61395	6.76414	6.39536	6.44465	6.3932	6.84859	6.37551	6.74686	6.44627	6.3622	7.04424	6.59035	6.26563	6.67091	6.68336	6.69246	6.53636	6.63275	6.44853	6.52618	6.56569	6.58084
AHNAK	9.61178	9.23327	10.1179	9.27789	9.7408	9.39499	9.30935	9.41184	9.60455	9.62661	9.16812	9.60455	9.60455	9.57657	9.51148	9.23671	9.56238	9.63657	9.27939	9.36245	9.87588	9.63612	10.04	9.35033	9.05111	9.16421	9.57017	9.73207	9.72861	9.21548	9.31773	9.27466	9.35442	9.72481	9.49734	9.68737	9.40831	9.49634	9.47909	9.33002	9.56459	9.30722	9.58035	9.62302	9.47634	9.36054	9.36769	9.31424	9.44033
AHNAK2	4.54727	4.85875	4.75866	4.73154	4.04754	4.17716	4.229	4.71679	4.45785	4.4058	4.6807	4.45785	4.55188	4.1658	4.80404	4.65819	4.37061	4.5947	4.17652	4.20899	4.17104	5.38077	4.25757	4.5715	4.69591	4.46407	5.82955	5.38336	5.19296	4.62638	5.60358	4.4886	4.55353	4.48389	4.81752	4.65138	5.63678	4.48908	4.68136	4.68651	5.05761	4.68136	4.85165	4.28355	4.78964	4.57495	4.4399	4.57316	4.37699
AHR	8.13149	8.00297	7.81713	8.56323	8.13779	8.09537	7.77198	7.51575	8.34002	7.67176	7.89369	7.78971	8.33746	8.04438	7.96226	8.61277	7.44525	7.7614	7.98828	7.64142	8.12603	8.47578	8.44844	8.08223	8.41921	8.22731	8.36037	8.09762	8.47679	8.25859	8.08493	8.15777	7.90457	8.12651	8.2882	7.81723	7.97842	8.38955	8.58641	8.42269	8.19148	8.11463	7.91802	8.48351	7.97431	7.86857	8.12789	8.09735	8.59303
AHSA1	9.97395	10.0878	9.93074	10.2901	10.8545	10.287	10.2321	10.1482	9.85295	10.2444	10.184	10.2313	10.6106	10.5045	9.96179	11.0508	10.011	10.0056	9.952	9.88115	10.1915	10.4619	10.2612	10.2648	9.81622	10.0996	10.1229	10.2092	10.1268	10.0536	10.4451	10.2547	9.86008	10.2818	10.1515	10.0701	10.084	10.0074	10.1231	10.1181	10.0899	10.5678	9.87388	10.1639	10.4352	10.3795	10.5533	10.5767	10.5332
AHSG	5.14512	4.81354	5.16898	5.26323	5.01552	5.16684	5.05654	5.19544	5.07067	5.07067	5.00399	5.07067	5.30503	5.35162	5.0453	5.23718	5.03293	5.40705	4.93957	5.22305	4.83334	4.91683	5.15312	4.61587	5.12892	5.10451	5.05371	5.0047	4.8726	5.23783	4.91638	5.25144	5.0611	5.11253	5.41835	5.21419	5.57243	5.02168	4.91019	5.15325	4.87332	4.8091	5.24791	5.01502	5.45113	5.2321	4.91348	4.98346	4.92059
AHSP	5.29848	5.47987	5.27492	5.40216	5.21266	5.41066	5.40946	5.65072	5.55869	5.41442	5.65403	5.41442	4.936	5.15203	5.50999	5.84959	5.48051	5.34609	5.26736	5.27796	5.42129	5.26437	4.93563	5.1966	5.10641	5.39373	5.53261	4.89103	5.07377	4.97625	5.53337	5.69093	5.26552	5.13454	4.94564	5.02685	5.46709	5.0666	5.36961	5.02685	5.3396	5.10017	5.29331	5.05026	5.42779	5.21539	5.15418	5.21504	5.0786
AIF1	10.8488	11.8032	11.2275	11.4586	11.8883	11.7445	11.8044	11.5411	11.4435	11.9884	11.3642	11.2689	11.5988	11.7524	11.6141	11.7266	11.4665	11.4263	11.9013	10.9	11.6903	11.5227	11.6583	11.5427	10.8698	11.064	10.9359	10.6433	11.3355	11.2528	11.3206	10.9668	11.4884	11.503	11.4354	11.4869	11.0901	11.6013	10.9796	11.1775	11.0114	11.4004	11.7437	11.8284	11.8844	11.4019	11.4238	11.3227	11.4738
AIFM1	10.1432	9.6607	8.75718	9.04934	9.2541	9.79247	10.0862	10.2187	9.58562	10.2265	8.9491	9.9415	9.31158	9.83216	10.0192	9.10029	10.2577	9.17127	9.78014	10.2848	9.47316	8.86867	8.80395	8.8996	8.54645	9.34483	8.5675	9.34192	8.60823	8.96541	9.10975	9.70121	8.50246	9.16727	9.36247	8.92842	9.0112	8.32496	9.2519	9.08474	9.10672	9.48798	8.69657	9.02748	9.4466	9.85667	10.1051	9.1392	8.20897
AIM2	5.66363	5.7439	5.52994	5.10451	5.42767	5.67769	5.14494	5.84516	5.96693	5.41628	5.41628	5.41628	5.36363	5.72562	6.10195	5.19085	6.11477	5.11828	5.17559	5.55327	5.42318	5.1563	5.16868	5.22542	5.05872	5.5417	6.22058	5.6241	5.77041	5.20825	5.30202	5.71445	5.69497	5.94043	5.53249	5.10602	5.65074	5.03134	5.65074	5.65074	6.00092	5.65074	5.68417	5.32615	5.73287	5.10165	5.14436	5.24542	6.46742
AIMP1	8.74054	8.58019	8.39274	8.56178	8.99805	8.82401	8.49904	8.7457	8.67575	8.66778	8.60619	8.69091	8.67575	8.80965	8.64499	8.22006	8.50617	8.69232	8.69815	9.09276	8.73569	8.46999	8.83195	8.45216	8.31805	8.69752	8.624	8.27057	8.06853	8.20224	8.59523	8.46002	8.52662	8.49667	8.47449	8.50694	8.04735	8.48848	8.35692	8.49386	8.75545	8.52048	8.21588	8.76508	8.55855	8.35704	8.60942	8.37121	8.39432
AIMP2	10.302	9.56425	10.1411	9.484	10.0072	9.81022	9.6581	9.77787	9.84139	10.0092	9.63408	9.78749	9.90043	9.33358	9.67885	9.63663	9.84192	10.2087	9.85869	10.0854	9.97302	9.8293	9.78008	10.1047	10.0432	10.1704	9.89305	9.71397	9.64656	9.42834	9.80616	10.0542	10.037	9.72839	9.94094	9.50124	9.92638	10.0255	10.1015	9.78275	9.56434	10.1172	9.87153	9.95889	9.66256	9.9365	9.74779	9.85327	9.62787
AIP	8.42648	8.84585	8.42568	8.41488	8.7247	8.76483	8.68527	8.8364	8.66458	8.95005	8.22818	8.58771	8.77355	8.5892	8.40407	8.91659	8.83557	8.63225	8.43293	8.44665	8.50322	8.99931	8.99876	8.64203	8.52117	8.54616	8.77727	9.01876	8.73584	8.43475	8.82043	8.76763	8.94677	8.73918	8.7619	8.47428	8.36689	8.77846	8.82228	8.90834	9.00035	8.8741	8.90864	8.3994	8.6549	8.70849	8.88816	8.80453	8.84083
AIPL1	5.01982	5.32878	5.00398	4.8154	5.1029	5.1324	5.14	5.29575	5.06447	5.06447	5.52377	5.03864	4.89041	5.24173	5.38333	5.09188	5.02712	5.06356	4.99752	5.1224	5.07686	4.91701	4.86295	5.04539	4.93111	4.76647	5.03269	4.84303	4.91864	4.6493	4.74108	5.01965	5.24428	5.20762	4.90337	4.89403	5.25784	4.9449	4.83519	4.89403	4.89403	4.83723	5.02171	4.75666	5.08062	4.94278	5.00966	4.91162	4.66573
AIRE	5.14235	5.48348	5.2663	5.43996	4.95993	5.19317	5.4722	5.49312	5.34889	5.25104	5.65413	5.24182	5.05441	5.2186	5.30289	5.47734	5.39185	5.54909	5.28557	5.32149	5.04021	5.28926	5.2351	5.1752	5.27855	5.39982	5.73664	5.56638	5.43299	5.61588	5.1787	5.519	5.61886	5.36722	5.82108	5.6312	5.76622	5.22876	5.1631	5.62999	5.33424	5.53048	5.38896	5.01537	5.33739	5.25106	5.18103	5.30334	4.98072
AJAP1	5.90414	6.16215	6.27101	6.23123	7.17357	6.40192	6.16256	6.023	5.86464	6.09225	6.92398	6.19278	6.37488	6.37831	6.12178	5.8019	6.81307	6.68243	6.56493	5.60002	6.25332	6.66802	6.34414	6.23782	5.81156	6.8903	6.15675	5.89577	6.43359	6.30515	6.42564	6.07899	6.86645	6.59304	5.95173	6.14915	6.50807	5.95402	6.27501	6.25065	6.27501	6.84159	6.44262	5.94159	6.26108	5.98238	6.29171	6.21268	6.86444
AK1	7.76774	8.17922	8.29582	7.67807	8.22629	7.92707	7.85331	7.90062	7.78532	7.95836	8.33369	7.73934	8.08928	7.69648	7.93082	8.1229	7.79091	8.2644	7.81534	8.0677	7.89787	8.20774	8.85397	8.65159	8.20028	8.26517	8.6105	8.4958	8.60306	8.51558	8.37799	8.38133	8.6956	8.16855	8.36146	8.20985	8.46349	8.38814	8.82808	8.42147	8.58523	8.42292	8.08193	7.57715	8.15429	8.25315	8.02306	8.79713	8.41095
AK2	7.77023	7.61281	7.48222	7.29285	7.40449	6.98093	7.47339	7.42892	7.15358	7.67798	7.57589	7.3684	7.3684	7.43647	7.54101	7.35805	7.4691	7.30467	7.41808	7.55304	6.98749	7.77996	7.18444	7.73519	7.36505	7.98199	7.82589	7.16706	7.69323	7.45242	7.47163	7.62074	7.46691	7.31924	7.50415	7.5555	7.1603	7.5555	7.51677	7.5555	7.5555	7.68182	7.44748	7.7135	7.70592	7.79716	7.69308	7.4414	7.3733
AK5	6.24805	6.60777	6.23326	6.27715	6.85471	6.30227	6.09204	5.73692	6.17494	6.3652	6.19948	6.86656	5.84721	6.18869	5.99384	6.43334	6.43605	6.68648	5.38234	6.62263	6.22921	6.6183	6.96628	6.93114	6.86438	7.1938	6.93202	6.71431	6.62651	6.19823	7.27656	6.66249	6.88471	6.68313	6.90371	6.60658	6.61508	7.19146	6.4011	6.70378	7.26783	7.02941	6.15042	6.22243	6.49247	6.3844	6.18754	7.36142	6.48073
AKAP1	7.09657	7.45712	7.26	7.20129	7.20503	7.39052	7.67185	7.55955	7.32736	7.4515	7.32736	7.32736	7.32736	7.33227	7.19794	7.39634	7.47114	7.09358	7.77986	7.0364	7.39108	7.53444	7.20155	7.3404	7.13884	7.41605	7.51984	7.31039	7.5422	7.28072	7.28164	7.4703	7.28026	7.25483	7.28934	7.59613	6.86946	7.11752	7.39756	7.37379	7.37235	7.58372	7.49706	7.15424	7.2713	7.51256	7.49738	7.42203	7.15728
AKAP10	5.31398	5.43115	5.66316	5.48139	5.56005	5.5651	5.62277	5.9141	5.40421	5.54152	5.54152	5.81638	5.54152	5.79739	5.76246	5.27653	5.42978	5.55955	5.55957	5.88549	5.39735	5.46316	6.02213	5.55531	5.63416	5.58455	5.40451	5.25197	5.48191	5.37764	5.65101	5.55829	5.8403	5.96631	5.27305	5.44364	5.47369	5.66759	5.77135	5.56751	5.82748	5.36797	5.41266	5.5692	5.60266	5.45882	5.65713	5.51931	5.44735
AKAP11	8.49313	8.87939	8.97326	9.46055	9.27588	8.84923	8.87466	8.87003	9.06292	9.26765	8.538	9.21642	8.69362	9.15378	9.11539	8.3238	9.14262	9.06485	8.95536	8.47904	8.99154	9.35823	9.16933	8.72434	8.86642	8.79838	8.78819	8.52507	8.64289	8.64063	8.84083	8.71767	8.97929	8.76927	8.8895	8.76377	8.45765	9.27735	8.92361	8.58724	8.66454	8.86446	8.86245	8.87285	8.87418	8.59534	8.81771	8.70099	8.93302
AKAP12	10.134	9.62046	9.30854	10.4583	10.5226	9.78261	9.51117	9.41823	10.0118	9.28857	9.99652	9.99652	9.97301	9.61199	9.59141	9.96907	9.94924	9.87646	9.14735	9.82983	10.0719	10.5596	9.33372	9.74566	9.52513	9.45345	9.74761	10.5063	9.19255	9.66458	9.35086	9.23799	9.23088	9.82558	9.47176	9.13329	9.7533	9.7879	9.54742	9.22357	9.85378	9.54401	9.61524	10.245	9.3312	9.47456	9.25526	9.89619	9.63997
AKAP13	7.09436	7.07758	7.51507	7.91695	8.00043	7.36892	7.0007	7.25151	7.29789	7.14267	7.29789	7.27512	8.02844	7.62718	7.4436	7.46391	7.49384	7.45727	7.01504	6.82902	7.59983	7.83132	7.50686	7.27094	6.54786	7.0825	7.10457	7.35394	7.19412	7.06497	7.25606	7.05193	7.0084	7.43245	7.15863	6.9581	6.95767	7.12651	7.64035	7.12651	7.21887	7.12651	7.75788	6.91196	7.4459	7.30815	7.17557	7.13785	7.02918
AKAP3	5.91396	6.05089	5.39022	5.4655	5.88604	5.91735	6.28401	6.09565	5.83201	5.44088	5.90784	5.70557	6.50528	6.25833	5.90648	5.83615	5.51287	6.09792	6.15334	5.98267	5.66077	5.53743	5.69081	6.291	5.442	5.70588	5.09397	5.81178	5.99085	5.72197	5.76843	5.65013	6.32104	5.8473	5.54267	5.31377	6.07442	5.4949	5.55583	6.01842	5.74221	6.15544	5.5618	5.90407	5.75266	5.87184	6.04485	5.98105	5.29037
AKAP4	4.58894	4.86398	4.78802	4.62338	4.61417	4.61335	4.63453	4.52083	4.70137	4.63645	4.68643	4.63645	4.62369	4.5842	4.76174	4.69838	4.60981	4.83074	4.68352	4.58641	4.56966	4.6074	4.41366	4.68186	4.85285	4.61362	4.83799	4.7465	4.71478	4.82006	4.54085	4.69052	5.02024	4.72842	4.80393	4.81298	4.92742	4.56116	4.73593	4.73593	4.54837	4.73593	4.67249	4.38325	4.75708	4.65097	4.63289	4.52703	4.49183
AKAP5	5.15296	5.20711	4.78571	4.77278	4.77954	4.65528	4.90615	4.97982	5.183	4.83494	4.97547	4.83494	4.68898	4.78346	4.79597	4.87219	4.81103	4.61207	4.8698	5.44582	4.64434	4.99277	4.85908	4.60713	4.9467	4.7668	4.78781	5.27102	4.88199	4.66588	5.00419	4.49688	4.65335	4.30512	5.14967	5.1543	4.38286	4.50096	4.87887	4.78048	4.78048	4.9976	4.87634	4.56564	4.97595	4.77583	4.69284	4.61054	4.51913
AKAP6	4.51315	4.28072	4.68105	4.59372	4.66162	4.88886	4.58228	4.7794	4.70882	4.66688	4.71758	4.55102	4.46618	4.85502	4.59744	4.68974	4.72018	4.67895	4.49654	4.96577	4.29314	4.40998	4.461	4.30248	4.43029	4.50293	4.75939	4.99936	4.60582	4.36168	4.75152	4.57675	4.76597	4.87574	4.63679	4.29722	4.8422	4.6095	4.42838	4.6095	4.62603	4.97176	4.62241	4.37401	4.72505	4.45221	4.42966	4.55569	4.35946
AKAP7	7.12821	6.6566	7.00857	7.14609	7.03093	7.01713	6.91485	6.8739	7.34239	6.91831	6.85064	7.08774	6.69182	7.10611	7.05876	6.82881	7.03677	6.95274	6.89327	6.91802	7.16899	6.8038	6.71755	6.51333	6.89232	7.20203	6.97313	6.77746	6.94985	6.90471	6.91568	6.93071	6.33947	6.93322	6.90906	7.01938	6.53331	6.96443	6.79021	6.82857	6.84808	6.89784	6.85022	7.14227	6.98541	6.68166	6.86471	6.92606	6.8362
AKAP8	8.0292	8.02759	8.38668	7.99795	8.22082	7.8384	7.84131	8.04434	7.95084	7.83567	8.07627	7.9598	8.40256	7.82216	8.12402	8.27516	7.81781	8.17629	7.95257	7.69564	8.32739	8.20958	7.71415	7.85828	7.94716	7.9608	8.26715	8.21468	8.09625	7.80759	7.9194	7.81946	8.24838	7.845	7.98836	7.77974	7.72367	8.11772	8.08964	7.88768	8.13249	8.08607	8.22002	8.10019	7.98178	8.00009	7.84507	7.94912	7.98354
AKAP8L	5.9625	6.44819	6.23635	6.49067	6.27608	6.08634	6.15515	6.44275	5.93131	6.54049	5.9189	6.32567	6.59722	6.3072	6.25157	6.86481	6.16551	6.52456	6.21013	6.0675	5.96945	6.34095	6.44351	5.96573	5.99541	6.10788	5.91082	6.22422	6.21628	6.08817	6.51491	7.00573	6.0384	6.15876	5.93101	6.19092	6.38109	6.1696	6.30845	6.57518	6.10035	5.90127	6.36693	6.19387	6.30218	6.32866	6.61709	6.60519	6.4877
AKAP9	8.13012	8.12598	8.40623	8.56563	8.95285	8.31327	8.61848	8.65727	8.88501	8.42706	8.04608	8.41712	8.57782	9.01164	8.79648	8.19488	8.28917	8.22028	8.64941	8.34617	8.42644	8.39204	8.74507	8.12614	8.706	8.55774	8.22438	8.45996	8.1234	9.13641	8.46864	8.05555	8.35929	8.85044	8.66645	8.37222	8.18827	8.68004	8.28945	8.75204	8.96217	8.27311	8.45448	8.56429	8.54372	8.26484	8.3877	8.35785	8.46539
AKIP1	7.4899	8.02907	8.01279	7.46532	7.73753	7.67879	7.66724	7.67767	7.36005	7.87885	7.91089	7.72524	7.72524	7.78276	7.61041	7.56236	7.90702	8.2747	7.87241	7.17077	7.52592	7.95917	7.85207	7.88453	7.70444	7.86519	7.74811	7.64091	8.09658	8.04406	7.96837	8.00852	7.89243	7.90985	7.89532	7.90425	7.87837	8.15651	7.87837	7.80181	7.87837	7.80181	7.66897	7.84604	7.89517	8.27811	8.11656	8.04933	7.74367
AKIRIN1	7.7312	7.71136	8.51321	8.20927	8.82395	8.10333	7.9509	8.17062	8.07987	8.16775	7.65646	8.13441	8.72453	7.67466	8.01966	8.33366	8.50221	8.38874	7.88806	7.67638	8.46845	8.54623	8.18662	8.0899	7.41033	7.79315	7.87488	7.44706	7.85109	7.41792	7.54044	7.72837	7.8217	8.1573	7.807	7.57588	7.96115	7.8039	7.97784	7.65886	7.72997	7.72997	8.04363	8.1315	8.00706	8.22005	7.81253	7.71189	7.81847
AKR1A1	11.5685	11.6504	10.7462	11.0029	11.0288	11.5157	12.0199	11.8596	11.1504	11.796	11.6022	10.9604	11.5501	11.127	11.5901	11.2524	11.7183	11.1588	11.6362	12.2212	11.2699	10.7788	10.041	10.8624	11.151	10.9753	10.8204	11.1585	10.8733	10.6933	10.9574	11.0884	10.8794	10.4178	10.8748	10.9946	10.6225	10.5117	10.8479	11.0302	10.706	11.1151	10.7988	11.0931	11.0813	11.8136	11.8601	11.0896	10.3815
AKR1B1	10.6711	11.0565	11.5008	10.5837	10.9401	10.6415	10.8984	10.5893	10.5186	11.0474	10.957	10.7272	11.0139	10.4472	10.9211	10.6906	11.2606	10.9638	11.1127	10.5323	11.0562	10.8181	11.1996	11.6165	10.9942	11.2009	11.3221	10.6832	10.8804	11.6878	11.1759	11.0471	11.1231	11.2287	11.3656	11.1337	10.6347	11.1022	11.7091	11.5376	11.2261	10.9829	10.9894	11.0639	10.8104	11.0581	10.7889	11.5711	11.0645
AKR1B10	7.8427	4.65919	6.48701	4.00862	5.29896	5.16564	6.34952	6.92958	5.48532	4.83354	4.79817	6.50684	7.43667	4.70309	7.25227	5.95261	4.7816	5.79056	5.16397	7.6147	5.9278	5.61	3.93083	6.48348	4.11035	3.54318	5.10677	6.87734	4.68309	4.84399	4.51417	4.7549	4.20466	4.54968	4.7875	4.80636	4.7514	5.06197	4.93155	5.0071	4.22737	5.12844	5.93743	4.9631	5.38866	4.88371	4.71467	4.91145	4.6494
AKR1C1	8.39049	7.06624	6.7342	7.24973	7.47565	7.22361	7.90206	8.43813	7.40385	6.85432	8.0077	7.30955	8.17476	6.88231	7.08957	7.26215	7.38089	7.85521	7.4461	8.60534	7.74856	7.39168	6.99279	6.40883	6.00958	6.0604	7.41018	7.74146	6.06099	6.96761	6.74262	6.22539	5.32388	6.36197	7.1548	7.0803	7.12792	5.93023	6.34668	6.27058	6.6803	6.43938	6.24208	7.02919	7.25732	8.14834	6.78881	7.09646	6.5258
AKR1C2	6.97686	7.77368	6.89526	8.31361	7.07043	6.68337	6.42276	6.67187	6.73856	7.94945	6.43312	7.04004	7.30068	6.7149	6.35249	6.90429	7.32002	7.53532	7.08137	7.22792	7.63217	7.08332	6.96273	6.36493	6.39657	6.63072	7.45822	8.36989	7.45361	6.55593	7.00412	6.52316	7.58999	5.87932	7.01555	6.04201	6.75222	7.54337	7.66609	7.19083	7.37622	6.09808	6.80779	6.74594	6.51648	6.34366	7.54301	7.98089	6.47848
AKR1C3	11.0276	10.0858	9.7575	9.0124	9.07209	10.0719	10.6881	10.5382	9.73621	9.74264	10.9208	9.33353	10.3596	9.51702	10.2081	9.80689	10.3567	10.2075	10.2206	11.2881	9.75628	9.06361	8.78806	9.16468	9.24198	9.24023	7.98537	10.2737	9.28078	9.81779	9.56597	9.32592	8.36617	8.52842	9.24512	9.06138	8.55509	8.47239	9.74837	9.57591	9.31398	9.39507	8.74199	9.61194	8.8072	10.2364	10.7726	9.90005	7.92836
AKR7A2	9.67336	9.99167	9.10702	9.27477	9.60419	10.073	10.5182	10.1016	9.68091	9.72121	10.4169	9.37352	9.71232	9.69243	9.31708	9.76974	9.92298	10.334	9.87793	10.4689	9.53736	9.20408	9.28738	9.61281	9.71248	9.49421	9.50142	9.72565	9.49506	9.83037	9.50671	10.1804	9.14158	9.55687	9.42244	9.60607	9.02812	9.55126	10.0544	10.0887	9.18281	9.55126	9.49676	9.39547	9.64475	10.3564	10.6694	9.87538	9.374
AKR7A3	9.53516	9.14779	8.17909	8.37782	8.22847	9.18558	9.89312	9.5126	8.6002	9.1944	9.95534	8.33438	8.84902	8.94535	8.71909	8.95221	9.32732	8.89363	9.14231	10.1047	8.60392	8.33485	7.15313	7.98691	8.32539	8.68332	7.47658	8.3644	7.07236	8.8183	7.71469	8.16247	7.77095	8.17741	8.32771	8.65896	7.64849	7.76335	8.47863	6.97879	8.07914	8.53867	7.8016	8.13416	8.35094	9.48756	9.78164	8.61871	7.15296
AKT1	8.60918	8.89473	8.95688	8.47171	8.6853	8.63551	8.7045	8.38174	8.70461	8.99398	8.57518	8.75303	8.31301	8.63782	8.5647	8.57488	8.90946	8.74913	8.78026	8.47969	8.67871	8.65607	8.83335	8.63012	8.48277	8.7687	9.08204	9.07631	9.23244	8.86997	8.83371	8.65503	9.10593	8.73913	8.7402	8.83817	8.83817	8.78084	8.73055	9.05471	8.83817	8.93301	8.82783	8.59974	8.73996	9.11796	8.86413	8.64263	8.92829
AKT2	5.43731	5.53358	5.74588	5.72671	5.83612	5.65021	5.73186	5.81726	5.64896	5.948	5.64896	5.54487	5.64896	5.60756	5.61164	5.66266	5.76042	6.07086	5.81328	5.6108	5.60347	5.59936	5.81428	5.72509	5.38757	5.69359	5.62071	5.60392	5.61091	5.62138	5.83181	5.7335	5.8513	6.21285	5.61984	5.72744	5.96654	5.72744	5.72744	5.72744	5.61349	5.64031	5.55018	5.78166	5.75873	5.7571	5.54669	5.69317	5.58664
AKT3	6.82239	7.19494	7.41664	7.22458	7.72603	7.26858	7.40874	7.0591	7.38545	7.00595	7.33139	7.35374	7.35374	7.67992	7.52984	7.22835	7.2175	7.45418	7.34244	6.71938	7.28647	7.45865	7.41693	7.11107	6.92847	7.25415	7.20988	7.15503	7.3937	7.2669	7.2277	7.35628	7.41821	7.62607	7.45989	7.02237	7.22843	7.53388	7.35108	7.22248	7.41576	7.46138	7.49944	7.12612	7.32072	7.18313	7.09367	7.22556	7.31409
AKTIP	10.0361	10.1947	9.66772	9.56746	9.98616	10.0642	9.80088	10.3078	9.75465	10.2757	9.54431	10.1905	9.9728	9.90938	9.98392	9.43843	9.92673	9.82885	10.1592	10.0708	10.1366	10.0192	9.90945	9.91022	9.77642	10.1483	9.60559	9.45286	9.2476	9.43645	9.51916	9.83055	9.85876	9.9039	9.77186	9.63852	9.2434	9.78172	9.90699	9.74651	9.78097	9.87386	10.0403	9.77522	9.95099	9.48431	10.0263	9.9822	10.0356
ALAD	7.02827	7.28549	6.87484	6.96818	7.00174	7.38014	7.44274	7.85949	7.26833	7.46463	7.24553	7.20813	6.97303	7.39093	7.53167	7.13879	7.59997	7.17079	7.2267	7.48549	6.88242	7.03329	6.62028	6.74559	7.06332	6.63145	6.77729	7.20616	6.70466	7.18365	7.39793	7.28502	6.62858	6.75506	7.2191	6.91186	6.82568	6.95922	6.96828	6.9968	7.12312	6.96828	6.79594	6.95954	6.92468	7.37195	7.42358	6.97369	6.68656
ALAS1	8.90098	8.47286	8.08314	8.68085	8.90736	8.10662	8.52698	8.86529	8.25767	8.62346	8.26899	8.68249	8.98519	8.03271	8.54926	9.30099	8.03571	8.43586	8.69452	9.05727	8.44072	8.47055	8.55281	8.79106	8.9755	8.6433	8.40135	8.99687	8.93778	8.78263	8.69945	9.12956	8.11142	8.67518	8.00396	8.05635	9.00085	8.53562	8.69749	8.43102	8.66507	9.23724	8.70266	8.79019	8.43344	8.08417	8.87807	8.75401	8.96269
ALAS2	5.5958	5.7647	6.23181	6.55302	5.42327	5.80459	5.96062	5.70765	6.13217	5.57903	5.92017	5.95456	5.81814	5.67927	5.92399	6.18041	5.8789	6.19247	6.11896	6.00198	5.73735	5.56384	5.72669	5.63089	5.67931	5.59651	6.44182	6.14095	5.85138	6.44161	6.02384	5.65613	5.8031	6.97632	5.61259	5.86194	7.18257	5.58858	5.85743	5.86194	5.83989	5.84891	6.14579	5.41973	6.31954	5.73982	5.58402	5.92612	5.78437
ALB	6.79596	9.49077	6.3785	8.10693	6.54174	8.60455	7.69926	9.50852	8.00977	8.01736	7.96221	8.00977	7.47785	9.78904	7.04643	7.01637	8.71903	6.5625	9.85521	7.3308	8.95618	6.5297	5.14481	5.77551	5.3029	5.23484	4.93942	5.5175	4.54559	4.99807	6.52666	7.37288	5.22907	6.10839	5.82636	5.8308	5.29993	3.76687	6.24244	6.29609	6.50026	5.67495	4.8788	7.24074	7.17904	8.58069	7.05287	5.69408	4.02583
ALCAM	8.76943	8.77251	9.09583	8.71778	8.61843	8.60113	9.42574	8.79772	9.27006	8.53369	8.96108	8.82719	8.66788	9.01194	9.35769	8.35268	9.09619	9.08278	8.83359	8.84342	8.86725	8.34034	8.64258	8.87746	8.882	8.92955	8.44419	8.51536	8.91141	8.89768	8.78199	8.67971	9.23423	8.62725	8.9748	9.04163	8.46658	8.97947	8.84478	8.57652	8.84478	8.84478	8.58697	9.67798	9.00547	8.62478	8.96952	8.75536	9.09035
ALDH18A1	7.76095	8.04588	7.68316	7.8923	7.58398	7.77636	7.93176	7.65442	7.87172	7.72523	7.72523	7.7001	7.93297	7.44659	7.70755	7.89208	7.66938	8.15274	7.82705	7.76037	7.72495	7.90946	8.11082	8.08694	8.25996	8.07989	8.59005	8.58718	7.9271	7.96531	8.10622	8.1161	8.39266	8.44253	8.66568	8.11316	8.18236	8.18236	8.39172	8.08449	8.18236	8.57236	8.45855	8.0648	8.60666	7.73167	8.10151	7.72841	7.77591
ALDH1A1	9.53843	8.91315	7.23132	8.34992	8.42724	8.58933	9.31304	9.95507	8.17665	9.81939	8.44746	9.25091	8.21339	8.51961	8.88405	8.64589	10.0979	8.00317	8.78945	9.37419	8.93416	8.14983	8.74943	7.5196	8.70136	8.55357	8.04889	9.62947	8.27501	9.45276	8.3971	9.19674	8.34363	7.61699	8.9027	8.17107	7.81808	8.86424	8.64868	8.28837	9.37831	8.96391	8.49402	9.73606	7.93208	9.16307	9.58149	8.46379	8.0895
ALDH1A2	8.37772	7.66532	7.49102	7.92619	8.25708	7.67599	7.53246	7.31861	7.8238	7.26377	8.28381	7.8238	7.69061	8.1666	7.64904	7.70646	7.41024	7.82241	7.24087	8.18393	7.86058	7.8982	8.54818	7.84347	8.00339	8.6	7.72824	8.40497	8.28497	8.15624	7.74033	7.69678	8.04506	7.68043	8.5689	8.21873	7.97385	7.92555	7.77013	8.22818	8.06979	8.50957	7.63787	7.96169	7.96672	7.86352	7.40024	7.48781	7.61594
ALDH1A3	5.35648	4.57751	4.78309	5.81008	4.85878	5.36977	4.88444	4.55127	5.36368	4.8434	5.27425	4.58975	5.02416	4.68584	4.79501	5.18776	5.2165	4.59662	4.8672	5.63696	4.79793	5.46523	4.65015	4.64339	4.64439	5.09336	6.32087	5.21431	4.70143	5.06202	4.69576	4.73851	4.80827	5.36376	4.66187	4.63272	5.18264	5.24898	5.21386	4.48735	5.06224	5.06224	4.98332	4.85068	4.95409	5.09699	4.56836	4.70622	4.66501
ALDH1B1	7.81199	7.04219	6.50523	6.57614	6.31009	6.84678	6.87339	7.25053	7.3032	7.08493	6.70559	6.96626	6.43167	6.96198	7.3817	6.948	6.99739	6.67916	6.34365	7.86042	6.76251	6.27075	6.36567	6.32516	6.58044	6.28235	6.30262	7.13856	6.19902	7.10043	6.59721	7.13052	6.47789	5.79629	6.36115	6.57362	6.50203	6.22015	6.56789	6.88608	6.08203	6.82547	6.46412	6.39091	6.47434	7.23009	6.89487	6.18791	5.932
ALDH1L1	9.49727	9.24611	7.961	8.27923	8.40775	9.55346	9.70722	10.1995	8.57279	10.2984	9.30571	8.5286	8.78004	8.75516	9.14813	8.83753	9.48045	9.39242	9.61775	10.26	8.61344	8.27356	7.32647	8.02095	7.92677	8.04935	6.48783	8.5478	7.30271	8.195	8.31366	8.68465	7.41845	7.27259	8.11544	7.65787	7.79779	7.30394	7.82515	7.82515	8.02039	8.55685	7.32516	8.76507	8.79387	9.58767	9.80623	8.71808	6.48685
ALDH2	11.9451	11.9358	11.363	11.5243	11.9775	12.0316	12.4613	12.052	11.8691	12.4075	11.6906	11.9166	11.5636	12.2079	12.158	11.5983	12.2177	11.771	12.1665	12.146	11.8178	11.3358	11.0047	11.0072	11.0408	11.2299	11.1489	11.325	10.9631	11.645	11.4956	11.6166	11.0756	11.1174	11.3934	11.6837	11.1327	10.7641	11.225	11.3376	11.2679	11.4567	11.4492	12.0626	11.8233	12.3102	12.0395	11.5037	10.9073
ALDH3A1	5.0771	4.71539	4.99382	5.04963	4.99647	4.99932	5.20023	5.18282	5.16078	4.87178	5.07057	4.66489	5.39724	4.89811	5.07045	5.16473	5.25987	5.23073	4.97637	4.9738	4.97523	4.83204	4.3859	4.49635	4.94998	5.1039	4.76895	4.85747	4.7145	4.62623	5.32559	4.52552	5.00134	5.06065	4.88502	5.17047	5.15721	4.64347	4.76223	4.93591	4.44018	4.76192	5.16776	4.65496	4.99373	4.87861	4.82421	4.69565	4.76484
ALDH3A2	9.3195	10.0007	8.86809	9.71903	9.78606	10.1609	10.2625	10.3442	9.48913	9.78875	10.1108	9.78875	9.88294	9.7429	10.4272	9.50473	10.1048	9.69245	10.0885	9.19525	10.2506	9.68828	9.27395	9.31076	9.30424	9.46455	8.74566	9.46134	9.05126	9.78968	9.52759	9.80295	9.02763	9.38036	9.42409	9.51227	8.70228	9.34438	9.68874	9.38037	9.40607	9.60572	9.42646	9.70872	9.78211	10.1297	10.2597	9.52685	8.70177
ALDH3B1	8.03013	8.26075	8.36768	8.02775	7.63624	7.86194	7.70483	8.07582	7.96073	8.41517	7.75709	7.96073	7.8942	7.62537	7.93205	7.96469	8.34708	8.09445	8.11427	8.22774	7.95369	7.72651	7.924	7.80982	7.75946	7.37805	8.10143	8.15116	7.75699	7.70551	8.1306	7.62605	7.85512	8.16847	7.96268	7.87392	7.51189	7.79752	8.14024	8.2807	7.6378	7.88841	8.24954	7.50508	8.00085	8.04975	8.03094	7.77978	7.82982
ALDH4A1	8.53497	8.78584	7.91133	8.32421	7.73691	8.96035	9.48706	9.29434	8.63595	9.38954	8.34498	8.63595	8.07171	8.54594	8.76183	8.41136	9.1058	8.50633	9.03251	9.17711	8.47168	7.93553	7.57182	8.0135	7.71167	7.50242	6.90493	8.96891	7.96041	8.41599	8.35457	8.42833	7.236	7.25917	8.25631	8.01803	8.2153	7.30951	7.90059	8.50731	7.61572	7.90059	7.37539	8.26401	8.06733	8.53459	8.66741	7.95099	6.84738
ALDH5A1	6.39077	6.79971	6.28963	6.3371	6.8428	6.83619	7.36522	7.14745	6.81564	6.77554	6.53086	6.83908	6.81564	6.9583	7.22096	6.63206	6.62893	6.78185	7.2859	6.41876	7.13005	6.18215	6.65676	6.44003	6.54463	6.5139	6.17778	6.17029	7.01727	6.27575	6.92171	6.85541	6.63658	6.33704	6.47712	6.15519	6.16917	6.8136	6.66334	6.67632	6.76504	6.7834	6.6288	6.64536	6.69209	6.8224	6.65802	6.31557	6.09615
ALDH6A1	9.83951	10.28	8.88555	9.69862	9.61765	10.3463	10.7481	10.6886	9.58717	10.2042	10.619	9.53733	10.0549	10.3386	10.501	9.70507	10.3162	9.89366	10.5756	10.1688	9.95969	9.11263	8.31639	8.83227	8.70416	8.87284	7.37298	8.67832	8.50895	9.16298	9.04959	9.49446	8.43519	8.29442	8.67494	9.10875	8.29661	8.25335	8.80931	8.70634	8.31186	9.31929	8.79695	9.72646	9.79552	10.9854	10.3626	9.19921	7.48374
ALDH7A1	8.51508	8.63685	8.09655	8.39184	8.71986	8.1057	8.35906	8.33357	8.66541	8.39165	8.24119	8.27092	8.39165	8.43268	8.30763	7.96484	8.3921	8.45939	8.61337	8.59225	8.62521	8.12411	8.243	8.10505	8.34064	8.13103	8.3334	7.45117	7.73677	8.28837	8.33718	7.9515	7.90501	8.1413	8.1746	8.00862	7.90058	8.00862	8.04771	8.68602	8.00862	8.00862	8.35477	8.4209	8.37634	8.60388	8.8376	8.32335	8.01348
ALDH8A1	10.164	9.75744	8.79887	9.25691	9.47727	10.1822	10.9018	10.633	9.58195	10.0138	10.447	9.55488	9.82765	10.0685	10.5302	9.62027	9.98211	9.59859	10.2676	10.3739	9.81004	9.12421	6.57826	8.47185	8.82865	8.82434	7.24411	8.88121	6.93059	9.44539	8.71166	8.96978	7.90371	7.77252	8.69536	8.71772	8.00792	7.23164	8.6513	8.41018	8.40476	8.617	7.94416	9.36429	8.70762	10.6072	10.6088	9.4954	6.15152
ALDH9A1	11.9154	12.2089	11.524	12.0128	12.0152	12.0728	12.2766	12.2461	12.0604	11.8595	11.8645	12.3217	12.0188	11.8056	12.0656	11.9011	12.2458	11.9559	12.2263	12.0139	12.1266	11.9022	12.0533	11.694	11.5926	11.4728	11.5005	11.3521	11.4192	11.7794	11.664	11.6884	11.2986	11.7643	11.5231	11.5861	11.3241	11.5434	11.6336	11.5004	11.5663	11.9763	11.916	12.2406	11.6585	12.377	12.2712	11.6874	11.7762
ALDOA	12.0673	11.9013	11.8194	11.315	11.5635	11.3883	11.3835	11.5016	11.2857	12.0102	11.3557	11.6025	11.844	11.5716	11.4783	11.7514	11.6928	11.7929	11.5673	12.0187	11.3221	11.3788	11.269	11.9757	11.0179	11.4545	11.2111	11.7904	11.2736	11.6394	11.7566	11.5482	11.4153	11.3531	11.5076	11.4876	11.2665	11.3614	11.6773	11.58	11.5404	11.4399	11.775	11.7874	11.8416	11.8095	11.5179	11.5246	11.5851
ALDOB	12.0453	13.0506	11.2536	12.3452	12.2946	12.8025	13.4582	13.1949	12.2091	13.1893	13.0601	11.8831	12.3749	12.7056	13.1077	12.8014	12.9373	12.4037	13.0867	12.1702	12.2536	11.5725	9.21576	11.0771	11.4846	11.2456	9.23236	11.5577	10.5851	11.7605	11.5924	11.9619	10.6693	10.5848	11.592	11.217	10.5333	10.6743	11.1957	11.4521	10.5379	11.3877	11.0754	12.2193	12.246	12.9839	12.5849	12.0934	8.07715
ALDOC	8.64487	8.2031	7.75254	7.84911	8.69405	8.06504	7.5622	7.74183	7.67428	8.45145	8.05577	8.43047	7.71011	7.62577	7.77695	8.20675	8.0383	7.90605	8.18527	8.46094	8.18891	8.06392	8.09611	8.29289	7.31015	7.43215	8.81409	7.66103	7.35982	8.2303	8.07918	7.65695	7.54669	8.37137	7.07056	8.46268	7.00373	7.36271	8.14312	7.864	7.86425	8.14312	8.06722	8.09558	8.20459	8.46716	8.02201	7.72519	8.13098
ALG12	6.19024	6.59047	6.29547	6.58668	6.21239	6.4706	6.32403	6.48612	6.58363	6.38463	6.6772	6.13414	6.2076	6.29868	6.35092	6.5341	6.35816	6.47428	6.39363	6.29449	6.31665	6.51249	6.30404	6.54308	6.43787	6.25887	5.84291	6.59048	6.59071	6.22136	6.42296	5.99451	6.43723	6.41885	6.30111	6.83475	6.26861	6.24367	6.23186	6.35029	6.08614	6.26861	6.09559	6.25935	6.30099	6.30674	6.43395	6.31211	6.40711
ALG13	6.6131	6.59103	6.54403	7.01992	6.74183	6.47106	6.29455	6.67824	6.48053	6.59437	6.54569	6.59437	6.87799	6.66734	6.5767	6.77876	6.45117	6.88003	6.56389	6.16492	6.42725	7.20685	6.7657	6.59457	6.94342	6.71207	6.48235	6.26989	6.51523	6.74074	6.26941	6.7292	6.78518	6.73377	6.88206	6.6508	6.6508	6.97565	6.5681	6.4437	6.6508	6.6508	6.60954	6.85447	6.66544	6.6492	6.72214	6.44774	6.85589
ALG3	8.09475	8.06079	7.924	7.59087	7.42771	7.62692	8.06697	7.94927	7.70686	8.02076	8.11795	7.5013	7.84979	7.58351	7.87735	7.82794	7.85407	7.87519	7.99528	8.1782	7.96112	7.38539	7.82519	8.5379	8.12139	7.98183	8.43082	8.00797	8.20032	8.01949	8.5859	8.25039	7.84562	8.32728	7.70337	8.17059	8.08059	8.42567	7.80653	7.73771	8.21041	8.50073	8.1817	7.61725	8.25267	7.68302	8.25674	7.93649	7.91102
ALG5	10.6892	10.6169	10.797	10.1589	10.3554	10.34	10.2106	10.5086	10.6296	10.5373	9.97866	10.6053	10.5149	10.2193	10.5127	9.95476	10.7526	10.5269	10.5715	10.2506	10.7607	10.4771	10.5586	10.6486	10.7621	10.8296	10.6678	10.4031	10.5008	10.6597	10.4474	10.6504	10.7853	10.4958	10.494	10.6043	10.5238	10.8165	10.5373	10.1284	10.8196	10.769	10.354	10.5533	10.3624	10.5199	10.6847	10.5085	10.3938
ALG6	8.28191	7.68996	7.36731	7.92214	8.23087	7.55	8.12279	8.13687	8.16087	8.18505	7.43133	8.16423	7.57331	8.18716	8.11876	7.46462	7.92139	7.94284	8.04052	7.79186	8.40074	7.41131	8.08381	8.4073	8.03682	8.52026	8.14058	7.67334	8.06908	7.94109	8.20388	7.55654	8.10541	8.81001	8.60329	7.78223	7.57097	8.71091	8.31859	7.97225	8.65421	8.24987	7.86227	8.62909	7.74574	7.56239	8.01794	7.90677	7.91652
ALG8	9.00743	9.1441	8.75393	8.85909	8.94404	9.15134	9.00009	9.24209	8.94764	9.29901	8.60703	9.36082	8.82581	8.77645	9.10229	8.83394	9.06501	8.68632	9.12083	9.13914	9.066	9.17361	8.96048	9.24902	9.13803	9.5252	9.06889	8.73106	9.12941	9.2761	8.64686	8.82613	9.27931	8.62617	9.07018	8.52861	9.22926	9.06989	9.34384	8.68239	9.08426	9.22694	8.99195	9.73951	8.92798	8.99997	8.97527	9.10737	9.21378
ALG9	8.1013	7.77396	7.91248	7.5045	8.10251	7.70445	7.74431	7.61109	7.77255	7.4171	8.32084	7.90111	7.60339	7.73226	7.67734	7.69582	7.43959	7.94436	7.83373	8.05226	7.94304	7.67844	8.19326	7.58236	7.93216	7.87226	7.87396	7.97487	7.89205	6.9366	8.09211	8.02541	7.88974	7.77215	7.8086	7.90453	7.23062	7.90707	7.9642	7.66407	7.90707	8.09424	7.69471	7.98941	7.64654	7.70179	8.03247	8.10143	8.22962
ALK	5.00052	5.04817	5.21594	4.94909	5.13575	5.30905	5.18925	5.13872	5.06779	5.06779	5.45828	5.03402	5.00729	4.82304	5.15301	5.04755	4.87686	5.24213	5.1668	5.1283	5.45413	5.01727	4.97532	5.36281	5.26858	5.32283	5.56644	5.03982	4.91749	5.18162	5.14264	5.05915	5.68119	5.25256	4.9192	5.56984	5.67393	5.12661	5.14562	5.08701	4.81273	4.97586	5.19029	4.99794	5.19496	5.00143	5.05638	5.10147	4.97455
ALKBH1	7.72019	7.73206	7.66783	7.84825	8.06476	7.83469	8.15758	7.64867	7.76562	8.04315	7.23325	7.9663	8.15317	7.83332	7.51746	8.29476	7.98332	7.83205	8.00171	7.22787	7.94572	8.08692	7.8378	7.57107	7.94773	8.11095	7.96297	7.43582	7.56254	8.22654	7.90481	7.80134	8.28219	8.09544	7.55579	8.11197	7.39131	7.71726	8.02407	8.00553	7.9322	7.96604	7.79715	7.6706	8.09863	7.79466	7.7262	7.70638	7.6431
ALKBH4	5.7663	5.79433	5.96139	5.43459	5.49548	5.73662	5.76947	5.64976	5.48576	5.74979	5.82158	5.69491	5.74979	5.73479	5.61901	5.81896	5.69297	5.77573	5.96097	5.78904	5.46899	5.67263	5.93576	5.68764	5.45947	5.50931	5.91106	5.7269	5.52699	6.20944	5.54793	5.89231	6.0352	5.9767	5.42745	5.46667	5.89428	5.57685	6.28131	5.64459	5.69183	5.86679	5.72263	5.47657	5.86972	5.81538	5.86127	5.7278	5.6058
ALLC	4.97775	4.91935	5.39747	4.6005	4.67692	4.84234	5.58912	5.04911	5.09818	5.43726	5.16557	4.6432	4.69565	5.11717	4.88872	5.271	5.40145	4.64401	5.04058	4.93965	4.74867	5.13416	4.27504	4.65255	4.91778	5.33393	4.48649	5.04195	5.12851	4.95471	4.24035	4.57605	4.847	4.90064	5.45234	5.12822	5.24701	4.69374	4.5394	5.15084	4.72948	4.41004	4.80135	4.52445	4.85553	4.74621	4.6659	4.81563	4.44296
ALMS1	7.10866	6.99017	7.53504	7.66733	7.39388	7.50946	7.23138	6.91236	7.43968	7.06503	7.66668	7.35332	6.94186	7.49311	7.39381	7.62306	6.80885	7.23365	7.42209	7.41992	7.2766	7.05159	7.59851	6.8798	7.71194	7.06704	7.35312	7.02939	6.59711	7.40567	7.49247	7.0113	7.66988	7.58895	7.38371	6.97312	6.99495	7.38121	6.9884	7.29195	7.74784	7.70805	7.3936	7.8328	7.05229	6.85477	7.33531	7.18493	7.63024
ALOX12	4.87935	4.86973	4.9949	4.75757	4.11454	4.65311	4.83739	4.59239	4.83277	4.71266	4.81539	4.4718	4.71266	4.86224	4.86224	5.29725	4.63185	5.06491	4.5488	4.49777	4.53048	4.682	4.25464	4.60249	5.0302	5.03368	4.82158	4.7179	4.53477	6.30219	4.62519	4.74248	4.94298	5.08761	4.69405	4.91133	4.83335	4.91133	4.91133	5.48304	4.52256	4.91133	4.83018	4.69643	4.86344	4.60239	4.50279	4.82225	4.65518
ALOX12B	4.57702	4.50877	4.78741	4.78089	4.51541	4.95056	4.55368	4.82204	4.65129	4.76959	4.74225	4.73848	4.55597	4.6888	4.81657	4.58383	4.94834	4.7134	4.63856	4.77757	4.31378	4.7148	4.32882	4.532	4.24174	4.6518	4.74951	4.86083	4.67603	4.40177	4.83844	4.66291	4.66257	4.6732	4.52441	4.87095	5.02804	4.5429	4.37363	4.51541	4.53531	4.37904	4.61505	4.537	4.636	4.59161	4.71365	4.65289	4.53422
ALOX12P2	5.91264	5.81526	5.74672	5.25092	5.38346	5.98637	5.6299	5.79906	6.01432	5.92441	5.87248	5.52617	5.11329	5.91578	5.91044	5.83359	5.5977	5.83818	5.44039	5.47573	5.72911	5.57066	5.12197	5.45126	5.62969	5.73863	6.04979	6.40745	5.36907	6.43377	5.59367	5.67995	6.28725	5.91439	5.68305	5.48508	6.10947	6.45026	5.76491	5.76491	5.66505	5.4293	5.83169	5.42959	5.76917	5.51751	5.5048	5.62474	5.37941
ALOX15B	5.14751	5.21661	5.42633	5.19901	5.2063	5.59883	5.51904	5.56504	5.32849	5.26347	5.71019	5.19087	5.32849	5.79496	5.17898	5.45129	5.53225	5.37634	5.23481	5.0876	5.31889	5.24969	4.82576	5.48263	5.18058	5.22128	5.4504	5.20807	5.30792	5.28225	5.00854	5.20239	5.36312	5.81573	5.36521	5.28841	5.57166	4.96855	5.28841	5.28841	5.28841	5.28841	5.26963	5.08014	5.33894	5.21419	5.14827	5.23737	4.97332
ALOX5	5.97764	6.09788	5.82741	5.26692	5.51218	4.97334	4.56419	4.86122	5.36448	5.14158	5.14158	4.95175	6.35144	5.88431	5.8772	5.47339	5.22638	4.61229	5.05261	5.38404	5.78461	5.29571	5.13511	5.83244	5.9888	5.75283	6.78693	6.8951	6.11013	6.14481	5.57619	5.87473	6.0889	6.43289	5.47417	6.06672	6.4643	5.80298	6.02021	5.69087	6.0238	6.02021	5.85053	6.35083	5.60673	6.41814	5.29834	5.93883	7.21129
ALOX5AP	6.47423	7.19502	7.28427	7.09626	6.48473	5.83587	6.02445	5.63798	6.14791	6.65932	5.88069	6.0336	7.73779	5.95054	6.48272	7.46465	6.65317	5.50595	6.82269	6.65996	5.80487	7.34742	5.18421	6.91039	5.39895	6.16674	7.18604	5.89414	5.09245	6.45549	6.48681	5.45341	5.97138	7.54133	5.81697	6.7031	6.56488	6.02032	4.4698	6.32516	6.06308	6.86474	5.52516	6.74801	6.781	6.32639	5.47107	6.19308	5.89595
ALOXE3	4.87059	4.8445	5.14181	4.87059	4.821	5.32748	5.05842	5.26451	5.13884	5.05752	5.30234	5.05752	4.58644	5.16136	4.98964	5.05375	5.19769	4.87387	4.93275	5.10622	4.96541	4.84148	4.87605	4.4776	5.05235	5.19982	5.72669	5.01234	4.91934	5.05337	5.28397	5.09889	5.27992	5.00939	5.0284	5.24821	5.68987	4.97864	4.68714	4.97864	4.97864	4.97864	4.99106	4.81049	5.22359	4.90173	4.84718	5.02686	4.75108
ALPG	5.65078	5.78135	5.63717	5.8323	5.41617	5.79493	5.76885	6.22025	5.85517	5.78195	6.24531	5.43869	5.54157	6.27232	6.00585	5.80189	5.48927	5.8347	5.47114	5.6005	5.74859	5.62326	5.66285	5.65045	5.70268	5.40943	5.87084	6.04047	5.90828	5.89727	5.65181	5.69846	5.93851	5.72151	5.96089	6.12261	6.04186	5.75912	5.44324	5.75912	5.65544	5.6723	5.58827	5.57737	5.70529	5.89203	5.64585	5.7137	5.52879
ALPI	4.79201	4.42473	4.88803	4.78412	4.47151	4.75971	4.71106	4.71722	4.72518	4.65822	4.90835	4.51491	4.68299	4.77932	4.63216	4.91766	4.56123	4.69672	4.47864	4.81337	4.74146	4.64397	4.8342	4.46763	4.9138	4.6175	4.85058	4.88251	4.55794	4.77398	4.72482	4.66827	4.7804	4.76353	4.92608	4.69011	5.17684	4.63295	4.62691	4.79983	4.63464	4.69011	4.67595	4.62978	4.6003	4.8733	4.60809	4.65726	4.58039
ALPK3	6.35563	6.58326	6.94083	6.79691	7.01436	6.47427	6.46528	6.34198	6.47777	6.57554	6.95734	6.52793	6.55314	6.04601	6.67719	7.00643	6.64552	6.65993	6.56876	6.33765	6.6733	6.96697	6.75702	7.41107	7.03151	6.98316	6.67036	7.1368	7.41797	6.62366	6.85668	7.36162	6.62584	6.72028	7.16148	6.3968	6.6308	7.25816	7.04917	7.23835	7.13076	7.15617	6.48781	6.44507	6.96788	7.02542	6.21288	6.43636	6.59169
ALPL	5.45029	4.8663	4.85109	4.95021	4.58639	5.24203	5.38532	5.54828	5.16607	5.22851	5.16607	4.83567	5.16607	5.07939	5.04326	5.21629	5.41208	5.1415	4.96847	5.51557	5.12483	4.67908	4.6126	4.9411	4.8396	4.84054	4.48681	5.20027	4.3338	5.42875	4.71272	5.40237	4.88713	4.58152	4.94784	4.54954	5.10119	4.07748	4.78591	5.49409	4.94241	5.27322	4.77757	5.03661	4.92377	4.95555	5.46854	4.85554	4.52427
ALPP	4.66931	5.12289	5.14292	4.85576	4.45859	4.91983	5.0186	5.02748	4.95592	4.845	5.11982	4.54771	5.04551	4.8539	5.07564	5.12332	5.14191	5.30439	4.99032	4.67976	4.74015	4.5108	4.51749	4.56271	4.84558	5.00207	4.95023	5.11965	5.19725	5.2204	5.11856	4.72578	5.26488	5.47769	5.03468	5.2787	5.11307	5.26818	4.46242	4.93351	5.23607	4.98513	5.01877	4.65471	5.02282	4.75561	4.72116	4.78261	4.7686
ALS2CL	9.84332	10.4567	9.95779	10.3906	10.2199	10.0243	8.89951	10.3373	10.0028	10.0263	10.1846	9.69149	10.2078	10.0117	9.91772	10.2283	9.54899	10.6053	10.2135	10.1615	9.74794	9.80189	8.68008	10.049	9.63929	9.62014	10.271	10.1468	9.64772	9.65768	9.72132	9.60287	10.3125	10.154	9.94957	9.95173	9.00508	9.951	9.61354	9.951	10.2167	10.0143	10.7687	9.98747	10.1475	10.4044	10.1338	9.28424	10.683
ALX1	5.46135	5.53245	5.26061	5.18631	5.30061	5.42736	5.16229	4.99723	5.51521	5.20593	5.2719	5.2719	5.1992	5.28296	5.12467	5.30429	5.37275	5.2307	5.26539	5.54931	5.32884	5.16099	5.06306	5.2048	5.22797	5.28347	6.07554	5.33364	5.22742	5.29112	5.356	5.39656	5.50842	5.22742	5.131	5.3679	5.3679	5.0923	5.22206	5.68763	5.3679	5.22559	5.50291	4.80409	5.32748	5.52599	5.14189	5.25852	5.1686
ALX3	4.69346	5.14751	4.39571	4.41959	4.91544	4.58059	4.97582	4.76206	4.51887	4.7099	4.96088	4.50608	5.02357	4.67563	4.54564	5.03519	4.89882	4.61851	4.58205	4.75882	4.62784	4.90526	4.5293	4.46598	4.54919	4.75063	4.94231	4.83737	4.48946	4.61216	4.88514	4.72332	4.46418	4.59687	4.91428	5.196	5.12768	4.31363	4.64944	4.51742	4.53331	4.4766	4.65567	4.53895	4.70269	4.64908	4.54439	4.64484	4.3631
ALX4	5.7558	5.4664	5.57332	5.5765	5.14517	5.63353	5.35465	5.59504	5.66418	5.49851	5.63976	5.3574	5.45016	5.74993	5.68028	5.59524	5.4366	5.50161	5.40677	5.53638	5.481	5.35955	5.73158	5.41001	5.41046	5.46058	5.6913	5.70242	5.57281	5.54635	5.82696	5.81525	5.72665	5.61102	5.44618	5.59848	5.976	5.42671	5.60913	5.49548	5.72519	5.48788	5.5487	5.45608	5.51192	5.5984	5.50743	5.54747	5.39902
AMBN	4.96015	4.85567	5.03089	5.35582	5.15557	5.62448	5.33193	5.67564	5.29891	5.4806	5.29891	5.10764	5.00424	5.19846	5.13874	5.4068	5.07366	5.77745	4.94071	4.59944	5.65466	5.39768	5.28399	4.875	5.11869	5.11913	5.32814	5.38208	5.3967	4.77828	5.48908	5.06306	5.42177	5.39005	4.87573	5.90228	5.45484	5.06231	5.03173	5.06231	5.06231	4.76314	5.0688	4.89374	5.45291	5.1163	4.88835	5.14755	4.74209
AMBP	5.74968	6.13065	5.89089	5.79392	5.54212	5.97413	6.01789	7.24582	6.07894	6.28996	6.04907	6.04907	5.73307	5.79798	6.86876	6.3522	6.25966	5.84112	6.12271	5.83302	5.62122	5.81574	5.07587	5.34138	5.59903	5.57895	6.18264	6.19965	5.67379	5.60275	6.21669	6.3411	6.35202	5.89142	5.77516	5.56819	5.71628	6.04905	5.26745	6.17423	6.34225	5.85844	6.17254	5.44125	5.87928	6.53844	5.60952	5.55634	5.54219
AMBRA1	6.96366	6.89937	7.19073	7.21517	7.15424	6.99193	7.1784	7.10861	6.83561	7.13112	6.96333	7.3991	7.13112	6.98924	6.75054	7.26731	6.94715	7.17047	6.90529	7.60466	6.77585	7.17406	7.43033	7.29622	7.06793	7.14405	7.03512	7.31783	7.04923	7.13218	7.13933	7.21012	6.83426	7.20556	7.07588	7.05802	6.75983	7.18701	7.18701	7.23909	7.18701	7.31679	7.05081	7.07007	7.01196	7.10443	6.96159	7.09263	7.61326
AMD1	8.86971	8.60815	8.80613	9.48286	9.42803	8.91016	8.92281	9.26162	9.12303	8.99888	8.56889	8.97229	9.47371	8.65207	9.06506	9.05169	9.02852	8.69369	8.92113	8.92551	9.22472	9.56391	8.56167	8.65837	8.76156	9.07432	8.8393	9.12238	8.63108	8.64242	8.68234	8.63073	8.53894	8.56546	8.64901	8.927	8.48016	8.95322	8.90073	8.4335	8.44081	8.79953	8.76411	9.31088	8.48592	9.10872	8.90156	8.83963	8.78928
AMDHD2	6.5473	6.0779	5.79246	5.78822	5.56061	6.18883	5.87411	6.10358	6.04369	6.09559	6.36098	5.80969	5.66625	5.65857	6.20783	6.29243	6.08152	6.36039	5.58257	6.05004	6.07282	5.65107	5.97156	6.19444	5.93117	5.93988	5.99119	6.56571	6.05446	6.32029	6.37953	6.07248	6.00304	6.30764	6.24118	6.19359	6.62517	6.09011	6.11821	6.16797	6.01033	5.91942	5.77864	5.93708	6.12602	6.46486	6.22476	6.10157	5.95314
AMFR	8.83681	8.83325	8.42619	7.89117	8.49236	8.508	8.11674	8.46807	8.30801	8.01468	8.32127	8.9129	8.6495	8.41601	8.5031	8.06776	8.76287	7.93882	8.30682	8.54547	9.02886	8.43855	8.09448	8.39004	7.98866	8.87592	8.42804	7.87846	7.97524	8.44023	8.05232	8.05463	7.72892	8.26866	8.02836	8.22272	8.19189	8.35295	8.2563	7.82982	8.19404	8.13702	7.82642	8.36653	8.73643	8.05308	8.44636	7.94724	7.41738
AMH	5.89995	5.66638	5.83566	5.55778	5.23871	5.89381	5.71366	5.56933	5.81381	5.41692	5.7349	5.71153	5.71153	6.26361	5.52796	5.66483	5.54444	5.90327	5.05227	5.61179	5.61553	5.8636	5.76128	5.71487	5.81811	5.56601	5.8582	6.03198	5.8382	5.6873	6.08311	5.83242	5.72031	5.61285	5.79453	6.06909	5.87218	5.71042	5.48725	5.98328	5.87028	5.59119	5.64244	5.6058	5.67841	5.53711	5.82735	5.78134	5.54183
AMHR2	5.78492	6.40232	6.4491	5.73551	5.74188	6.01143	6.32296	6.48738	6.38351	6.14225	6.26434	6.1217	5.63436	6.54035	6.35417	6.17252	5.96119	6.18174	5.87053	5.85499	6.04613	6.08041	5.41124	5.61942	5.79055	5.86016	6.39086	6.23385	5.71251	5.67909	6.29786	5.9245	6.37516	6.18474	5.73883	5.93318	5.93373	5.78604	6.31911	6.24692	5.97971	5.38526	5.97429	5.71754	6.13694	5.93633	5.89597	5.877	5.59584
AMIGO2	11.7823	11.7626	12.2732	11.6483	12.0112	11.4814	11.9964	11.4312	11.8304	11.6954	11.4364	11.8824	12.1251	11.9202	11.8338	11.7931	12.0623	11.866	11.9583	11.5053	11.9346	11.4716	11.4393	12.031	12.0409	12.2413	12.0257	11.6008	12.3531	11.9842	12.1861	11.4064	11.9387	12.1863	12.0735	11.5328	11.7517	12.1665	12.2514	12.3812	11.775	11.9358	11.9725	11.8573	12.1464	11.3353	12.0208	12.0418	12.2491
AMMECR1	7.12601	6.53715	6.71409	7.42874	7.15748	6.68957	6.81172	6.29812	7.29497	6.52453	6.52656	7.08913	6.79684	6.72761	6.80136	6.78691	6.97105	6.83265	6.98467	7.20644	6.63109	6.70119	7.2937	6.6629	6.90979	6.92408	7.00301	7.24787	7.36412	6.73287	6.55139	6.88695	6.75181	7.34669	7.38891	7.01895	6.9146	7.05594	7.01895	6.98139	7.01895	7.01895	6.77594	7.04127	6.72659	6.90216	7.13039	6.95512	6.97002
AMOT	11.2067	11.7556	12.5436	12.2517	11.3304	12.4242	11.5018	12.4253	11.1361	12.1242	12.0593	11.8438	12.4421	12.2178	12.058	12.044	12.2332	11.0812	12.6093	11.7115	12.5112	11.0868	12.3987	12.472	11.6171	12.4446	11.1098	12.4659	12.3497	12.2358	12.8397	12.0737	11.2892	12.5616	12.4247	12.2561	12.5424	12.8728	12.0521	11.7115	12.5222	11.4286	11.8164	11.0766	12.7007	12.3946	12.149	12.4602	12.1317
AMOTL2	10.1195	10.2247	10.601	10.122	10.0841	9.7535	9.80787	9.63019	9.83448	10.2414	9.95242	9.92595	10.2251	10.3897	10.351	10.0039	9.79079	10.2576	9.97033	10.1272	9.67281	9.89825	10.2349	9.64969	9.64394	9.73437	9.09607	9.84201	9.84544	9.97321	9.97882	9.79081	9.73506	9.57779	9.90419	10.4496	9.40334	9.61104	9.85615	9.61413	9.70752	9.70752	9.45123	10.2947	9.53394	9.82067	9.74423	9.84439	10.0079
AMPD2	8.19762	9.13499	8.77172	8.92746	9.46317	9.16402	9.12238	8.85683	8.69415	9.03438	9.0101	8.52204	9.50403	8.8053	9.02278	8.50836	8.56215	9.26504	8.91148	8.79678	9.18824	9.3706	8.65816	9.29418	9.11111	8.76681	9.08249	8.89234	8.79509	9.09591	8.70231	9.04435	8.60524	8.88418	8.39085	8.4867	9.2002	8.96193	8.81979	8.67789	9.08292	8.76497	9.57725	9.12462	8.87757	8.90012	8.84433	8.65197	9.13452
AMPD3	6.61006	6.50132	6.2336	6.40844	6.51206	6.2809	6.59244	6.73811	6.43806	6.31438	6.50347	6.51469	6.67128	6.37998	6.68494	6.41531	6.10379	6.58739	6.68206	6.63749	6.54349	6.30143	6.88636	6.83532	6.67153	6.706	6.86126	6.85586	7.00938	6.72761	6.53615	7.00313	6.60622	6.74626	6.84841	6.76439	6.7668	6.92935	6.92399	6.83737	6.73561	6.55977	6.59404	6.61287	6.73075	6.96887	6.43262	6.3777	6.65466
AMPH	5.60891	6.07718	5.89226	6.05363	5.9955	6.1253	6.55637	8.44177	6.0123	6.78592	6.96399	6.4096	5.53995	5.98049	5.79466	7.17733	6.24933	6.20109	7.2184	6.31914	6.38492	6.08725	6.71142	6.21911	8.1112	6.87739	7.55312	7.14893	7.38631	7.68673	6.44811	6.43268	6.59932	7.33701	8.79552	7.47881	7.14459	7.22524	7.14459	7.43394	7.03221	6.98454	7.07219	6.63133	6.44127	6.24228	7.21765	6.40026	6.02694
AMT	8.43988	8.5248	7.60119	8.38574	8.39847	8.80945	9.27118	9.15997	8.50381	9.12013	8.69108	8.5177	8.01845	8.35801	8.93298	8.75849	8.95155	9.06066	8.69773	8.14234	8.97418	7.88522	8.03976	7.77784	7.97623	7.97623	8.87592	8.30075	7.56768	8.71354	8.52512	9.02615	8.71507	8.05242	8.77963	7.50526	8.21104	8.78004	8.23724	8.54879	8.89728	8.54879	8.42143	8.4757	8.51559	9.16543	9.11602	8.57336	8.09063
AMZ2	9.33901	9.42505	9.10327	8.87272	9.25514	9.19163	8.89957	9.22577	9.31628	9.28904	8.70809	9.40546	9.09318	8.9967	9.28785	8.80066	9.43452	9.20953	9.35913	9.15057	9.26603	8.99841	9.28638	9.41527	9.02716	9.21089	9.20163	8.53037	9.00911	9.34341	9.05997	9.60709	9.00267	8.64041	9.25659	8.7804	8.99232	9.33796	9.12691	9.30552	9.3651	8.97611	9.17881	9.48359	9.0823	9.2446	9.48108	9.13363	9.25159
ANAPC10	7.62662	7.12021	6.98615	7.90672	7.23366	7.69336	7.27855	7.16397	7.95314	7.36118	6.82404	7.39941	7.3394	7.73641	7.26652	6.98949	7.63362	7.701	7.39979	7.54281	7.1925	6.99871	7.55088	7.07652	7.52841	7.60849	7.06345	6.79251	7.62571	7.43449	7.01347	7.51097	7.32326	7.62143	7.1383	7.4158	6.73251	7.47857	7.1038	7.76038	7.49196	7.37873	7.31319	8.08755	6.85458	7.61767	7.47031	7.49986	7.99419
ANAPC13	11.1238	11.1646	11.4153	11.2534	11.2858	11.2024	11.095	10.8506	11.4606	11.2676	10.9341	11.338	10.8659	11.0064	11.0898	11.0056	10.9865	11.1429	11.2939	11.3339	11.1836	11.1981	11.2044	10.8897	11.2955	11.4488	11.1662	10.878	11.1795	10.7448	11.0045	11.4794	10.5898	11.0847	10.8561	10.7465	10.9813	10.8318	11.1594	11.322	10.9179	11.2925	10.9713	11.0076	11.0691	11.4216	11.1453	10.8545	10.8469
ANAPC15	8.17854	8.25305	8.50269	7.86048	7.67223	8.05179	7.98058	8.00582	7.93672	8.0739	8.08494	7.67477	8.50547	7.99835	8.08898	8.23467	7.9709	8.44634	8.17739	8.33757	7.89804	7.71163	8.08041	8.45005	8.18862	7.86999	8.44231	8.31521	7.88009	8.24449	8.70336	8.44541	8.49449	8.50133	8.41261	7.91281	8.32855	8.41655	8.38266	8.28991	8.36677	8.64014	8.09492	8.02292	8.11584	8.35047	8.26005	8.02849	8.12844
ANAPC2	6.84453	7.18919	6.30293	6.60776	6.19043	6.79213	6.79645	6.77653	6.94169	7.08542	6.51082	6.15355	6.64428	7.51681	6.91032	6.29055	6.32599	6.52889	6.4957	6.89059	6.6035	6.56416	6.79984	6.95105	6.79106	6.70557	6.60624	7.26468	6.96588	6.81484	7.29491	6.47179	6.88921	6.93694	6.69754	7.00076	7.06941	6.93383	6.56339	6.99157	6.7962	6.70597	7.0666	6.22068	6.70465	6.89287	6.64802	6.33882	6.63342
ANAPC5	9.05144	9.30135	9.54932	9.17546	9.04577	9.14865	9.20524	9.44771	8.98128	9.44652	9.2244	9.16419	9.37465	8.99523	9.13732	9.17537	9.2374	9.22963	9.2268	9.36497	9.15313	9.40041	9.1837	9.55202	9.30695	9.14195	9.25089	9.54643	8.99914	9.20688	9.6304	9.09684	9.04937	9.08618	9.23908	8.98131	9.17637	9.21221	9.36681	9.26877	9.33517	9.26877	9.31488	9.24622	9.18104	9.29857	9.40681	9.41717	9.26217
ANG	6.71877	7.0224	6.71355	6.74337	6.71031	7.27221	7.07296	7.2611	6.52714	7.0334	7.05161	6.80963	7.26296	7.02776	6.80404	6.66825	7.13371	6.85858	7.11164	7.02089	6.76817	7.08851	6.58793	6.57313	5.99927	6.42976	7.27896	6.12535	7.12753	5.66394	6.67452	6.96267	6.67815	6.18338	6.24468	6.84042	6.12244	6.81727	6.70612	6.34462	6.11262	6.61447	6.89405	6.94168	6.70629	7.3421	7.19753	6.77452	6.2868
ANGEL1	6.67216	6.94412	6.58872	6.84811	7.10277	6.83618	6.95309	6.90618	6.89783	6.89783	6.6734	7.00432	6.81092	6.97184	7.09905	6.96332	6.99044	7.03469	6.85351	6.58084	6.6418	6.92387	6.98312	6.84385	6.99197	7.1329	6.98422	6.93042	7.29784	7.26913	6.85715	7.13674	6.89477	7.26791	7.40818	7.19808	7.24362	7.08215	6.87816	7.16603	7.08215	7.08215	6.95269	6.73975	7.01297	6.82877	6.96916	6.98939	6.87711
ANGEL2	7.21671	6.9341	7.54536	7.14568	7.26606	7.18061	7.30483	7.15946	6.95493	7.15671	7.52666	7.26736	7.17158	7.27031	7.14317	7.01671	7.11179	7.14611	7.29489	7.10645	7.42137	7.44778	7.41454	6.89933	7.10532	7.32738	6.94788	6.71719	6.71768	7.03292	6.95151	6.75232	7.18968	7.01038	6.94432	7.01139	6.65629	7.10255	7.15755	6.98337	6.9602	7.05059	6.87017	7.2628	6.86912	7.18283	7.26128	7.13788	7.32196
ANGPT1	6.72026	6.03945	6.60205	6.46239	6.17308	5.68996	6.32684	6.37236	6.1958	5.84538	6.77703	6.41989	6.24909	6.64057	6.25044	6.34293	6.40799	6.43102	6.25592	6.56036	6.0335	5.96853	7.45528	6.8817	6.12725	6.84454	6.13875	6.55237	6.81843	7.22301	7.35256	6.61871	6.27552	6.58576	6.69858	6.28264	6.79508	7.14258	6.76689	6.82327	6.76689	6.62453	6.50811	6.36228	6.27521	6.28042	6.24593	6.98031	6.98535
ANGPT4	5.65733	5.6789	5.35483	5.87799	5.24639	5.73106	5.48056	5.83371	5.92976	5.61358	5.56977	5.40022	5.53027	5.32506	5.60691	5.90028	5.61481	5.69418	5.5451	5.70165	5.57161	5.51828	5.2667	5.42337	5.73367	5.73842	5.96991	5.83968	5.31466	5.84214	5.92844	5.46448	5.60866	6.09134	5.48755	5.8307	6.11916	5.37267	5.57219	5.5234	5.63963	5.63963	5.66705	5.17391	5.77475	5.54164	5.34864	5.76961	5.42446
ANGPTL2	5.99962	6.06768	5.74927	5.93465	5.88225	5.91116	6.17063	6.09446	5.96379	5.84963	6.19929	6.01217	5.85485	5.81394	5.96071	6.18696	5.97336	6.00657	5.92379	6.10268	6.11706	5.72531	6.17734	6.52056	6.3087	6.18996	6.64858	6.68961	6.71748	6.35695	6.31519	6.61178	6.23094	6.25656	6.50103	6.46437	6.1314	6.59541	6.26941	6.59541	6.43612	6.46437	6.54146	5.79934	6.30057	5.97092	5.94182	6.08497	6.16874
ANGPTL3	6.16792	6.22757	5.77941	5.51206	6.18162	6.97283	7.41955	8.08941	5.63485	6.99405	6.64209	6.78099	6.64209	7.12077	7.25393	6.87397	6.75253	5.56777	7.72557	5.92564	6.3909	5.61496	3.74154	5.21082	5.66993	5.79035	4.6812	5.848	5.60365	6.12807	5.85537	6.57868	5.25541	4.86916	6.17029	5.17934	5.67943	4.41137	6.71165	5.51467	5.61558	5.61558	4.76451	6.03343	5.69682	7.13791	7.21575	6.0552	4.2342
ANGPTL4	6.15935	7.71938	7.93413	7.8277	8.22823	6.75224	7.32223	7.14487	6.86118	7.54168	7.24433	6.67453	8.58042	6.82274	7.19623	7.91006	6.24482	8.10056	7.03747	6.81909	7.8362	8.42074	6.94055	8.01952	6.69396	6.74881	7.80864	7.87565	6.5018	7.07707	7.36137	7.634	6.98267	6.99762	7.03153	7.22851	6.86572	7.22851	7.29227	7.66211	7.25241	6.9231	8.28193	6.85026	8.06123	7.56695	7.54094	6.98006	7.66536
ANGPTL7	4.70785	4.70348	4.83631	4.49637	5.17492	4.72033	4.66564	4.54599	4.62859	4.75491	4.75491	4.75491	4.75491	4.73734	4.50975	4.82001	5.29313	4.74232	4.44978	4.64871	4.71455	4.64907	4.54828	4.77228	4.71121	4.51498	4.82228	4.98092	4.78338	4.92116	4.68279	4.6886	5.285	4.71994	4.44388	4.83145	4.86249	4.83145	4.5066	4.62649	4.89289	4.83145	4.89278	4.47222	4.71959	4.71913	4.63868	5.00372	4.58842
ANGPTL8	5.24062	5.30574	5.62164	5.17497	5.15451	5.3372	5.53028	5.43599	5.35669	5.40026	5.63201	5.063	5.32358	5.52606	5.2212	5.62156	5.23336	5.66165	5.29413	5.23763	5.15804	5.23763	4.91122	5.09207	5.15988	5.04452	5.17024	5.44552	5.30935	5.3923	5.28196	5.1121	5.22336	5.55573	5.28973	5.5864	5.48872	5.19235	5.05543	5.19235	4.95803	5.19235	5.49012	5.0274	5.42007	5.39971	5.30489	5.33726	5.27951
ANK1	5.11096	5.13382	4.93117	4.84896	4.73814	4.97449	4.95848	5.07244	5.12901	5.05343	5.09815	4.84286	4.73224	4.70248	5.03202	5.09274	5.08671	5.14015	5.21071	5.1034	4.71008	4.77275	4.89577	5.21126	5.03054	5.07134	5.36687	5.3683	5.23624	5.14536	5.319	5.35363	5.4377	5.04461	5.46545	5.06129	5.14134	5.18332	5.18332	5.78053	5.27679	5.04393	5.09308	4.78872	5.29178	5.03278	4.98482	5.12341	4.8339
ANK2	8.2286	8.0635	7.10743	7.83239	7.36292	7.74545	8.76573	8.30521	7.81765	8.33622	7.8799	8.14725	7.41161	8.23117	8.37798	7.98453	7.25881	7.21941	8.37365	8.8735	7.5886	7.501	6.41946	6.68436	7.06589	6.45081	6.75024	7.39237	6.39705	7.26457	7.09145	6.48725	6.39285	6.67558	7.18281	7.15542	6.21908	6.23225	7.28869	7.21466	6.4999	7.04728	6.89986	7.57556	7.52367	7.37998	7.44352	7.26769	6.02032
ANK3	8.02456	7.73063	7.23856	7.76079	7.96016	8.06264	8.37554	8.29708	8.32029	7.43079	8.07991	7.93747	7.83998	7.98072	8.11473	8.18773	8.27725	7.5195	7.71026	8.19538	7.73443	7.75848	7.17059	7.16256	7.34542	7.21727	7.41826	8.20301	7.0506	7.69325	7.48335	8.17623	7.42228	7.15142	7.48835	7.53141	7.18738	7.37312	7.51914	7.3585	7.51914	7.82035	7.19204	7.25837	7.93665	7.69488	7.77526	7.73845	6.81249
ANKEF1	5.33257	4.98352	5.34633	5.45709	4.99995	5.07174	5.24496	5.43274	5.16483	5.227	5.33799	5.227	5.227	5.27297	5.06512	4.92237	5.13191	5.3687	5.12718	5.33149	5.54246	5.29417	4.99814	4.89067	5.01986	4.76759	4.75251	5.32055	4.64175	4.81795	4.88073	5.18728	4.90222	4.72914	4.70497	5.12131	5.16018	4.93239	4.89256	4.56647	4.86563	4.69357	5.1591	4.821	5.17698	4.91286	4.88042	4.90691	4.63137
ANKFY1	7.3453	7.69586	7.44375	7.48378	7.38162	7.21611	7.41757	7.66573	7.50113	7.55709	7.09566	7.59394	7.50113	7.16762	7.38836	7.19497	7.50231	7.41913	7.4768	7.37254	7.95666	7.44028	7.73119	7.4766	7.41319	7.72091	7.88982	7.92678	7.53293	7.48095	7.39177	7.74533	7.73844	7.40714	7.51009	7.33663	7.73418	7.53791	7.4988	7.62731	7.80069	7.64684	7.41605	7.33123	7.86877	7.45446	7.46445	7.3722	7.20003
ANKHD1	8.7707	8.74134	8.49752	8.64044	8.55365	8.36501	8.78794	8.63441	8.33794	8.46874	8.81004	8.62676	8.85885	8.61665	8.50963	8.4317	8.26483	8.76565	8.48297	9.10848	8.58989	8.54011	8.62273	8.46174	8.70627	8.4304	8.61487	8.79081	8.45815	8.48301	8.3439	8.30705	8.05057	8.48454	8.69683	8.57646	8.01482	8.72838	8.50884	8.24104	8.59597	8.55364	8.50609	9.14587	8.49338	8.58213	8.7112	8.57505	9.02363
ANKLE2	7.17064	7.08779	7.14845	7.77368	7.5159	7.24173	7.13005	7.34093	7.10495	7.67451	6.90316	7.39791	7.39791	7.04299	7.20032	7.73487	7.04152	7.36704	7.20491	6.9469	7.74385	7.36553	7.31258	7.61883	7.24391	7.66723	7.32942	7.51184	7.64134	7.51548	7.16826	7.13992	7.41256	7.76	7.30292	7.4549	7.24653	7.47475	7.09651	7.291	7.73359	7.69158	7.4014	7.57447	7.14103	7.47462	6.97442	7.0824	7.43952
ANKMY1	5.04804	4.99253	4.8984	5.00216	4.64162	4.97173	4.69995	4.87932	4.82579	5.03229	5.11441	4.93579	4.55959	4.93828	4.71908	5.05462	4.88149	5.08557	4.89952	4.83117	4.80384	4.86151	4.89704	5.00083	4.97367	4.86524	5.64973	4.86772	5.06685	4.93525	5.29451	4.74569	5.38966	5.18086	5.17241	5.14724	5.04769	4.90848	4.94497	5.26542	5.35174	4.91784	5.25096	4.70715	5.03134	4.97405	4.67596	5.04933	5.06046
ANKMY2	9.90276	10.0695	9.61149	9.64698	9.89246	9.29979	9.53875	9.70643	9.98545	9.75443	9.33902	9.96809	9.46039	9.62325	9.62449	9.46735	9.44133	9.59879	9.65353	9.77948	10.2627	9.59433	10.0778	9.29816	9.87438	9.82115	9.92814	9.36396	9.72247	9.17397	9.94457	9.26383	9.75869	9.25849	9.38208	10.1182	8.87651	9.66232	9.31072	9.52751	9.62289	9.95977	9.85921	9.92003	9.7849	9.55576	9.84714	9.60543	9.60534
ANKRA2	8.01304	8.09929	8.1857	8.47104	8.4273	7.61174	8.32297	7.85721	8.70576	8.05103	8.24526	8.05103	7.56158	8.27535	7.88933	7.44545	8.11219	8.34125	8.31753	7.96492	8.02708	8.62903	8.45164	7.99493	7.98759	8.35843	7.78016	7.64469	7.40094	8.23794	7.7363	8.04756	7.85303	8.10916	7.95559	8.39464	7.80782	8.0902	8.0391	7.24338	8.0391	8.06285	7.95972	8.25088	7.83982	7.81271	8.01265	8.10703	8.42939
ANKRD10	8.79302	8.68859	8.82231	9.37061	8.88592	8.49538	8.6948	9.05247	8.9008	8.84179	8.68288	8.9008	8.9008	9.30207	8.62768	8.50936	9.1975	8.79339	8.64156	8.51203	8.93789	9.1193	8.95412	8.67656	9.0556	8.84783	8.74197	8.58664	8.46456	8.96219	8.63411	8.40682	9.42371	8.78796	8.92463	8.7201	8.40729	9.07063	8.39396	8.96641	9.19451	8.87852	8.76334	9.227	8.505	8.69669	8.91482	8.51334	8.55744
ANKRD11	6.75426	7.49616	7.83599	7.71105	8.16672	7.25852	7.20033	7.17229	7.40109	6.71302	7.66381	7.40109	8.15657	7.70003	7.30293	8.05222	7.20995	7.81047	7.25327	6.93495	7.56686	7.57887	7.98643	7.58948	7.14622	6.79034	7.26747	7.78298	7.47044	7.49729	7.61866	7.51782	7.4716	7.82668	7.51754	7.51945	7.3069	7.5137	7.36783	7.74253	7.51742	7.55176	7.25398	7.06745	7.56575	7.32766	7.4848	7.55699	7.60448
ANKRD12	8.48124	8.10269	8.71727	8.98693	8.65812	8.46765	8.28588	8.52994	8.59457	8.06929	8.59028	8.73634	8.66121	8.9835	8.69161	8.59474	8.24871	8.15644	8.46736	8.38364	8.67736	8.65246	8.55008	8.11895	8.38956	8.29106	8.46475	8.34817	8.50826	8.46466	8.16392	8.1198	8.37403	8.28198	8.42193	8.31935	7.95643	8.68628	8.35767	8.22165	8.54079	8.35767	8.29072	8.82378	8.41264	8.42113	8.48368	8.26191	8.77376
ANKRD17	8.37611	8.52471	8.62805	8.9781	8.92352	8.67159	8.88226	8.3692	8.71325	8.5702	8.3387	8.71325	8.99012	8.89666	8.90046	8.74182	8.55353	8.4229	8.82828	8.55751	8.54422	8.58046	8.71096	8.95366	8.39436	8.47384	8.25809	8.20454	8.63743	8.26051	8.81303	8.33206	8.76353	8.70535	8.68234	8.68093	8.39567	8.58837	8.58837	8.43581	8.58837	8.58837	8.53181	9.02529	8.54222	8.61855	8.40397	8.51363	8.98504
ANKRD2	5.2294	5.85331	5.76431	5.3577	5.39347	5.69041	5.28731	5.24085	5.59383	5.3588	5.86802	5.4317	5.13036	5.29757	5.38211	5.52419	5.75551	5.36758	5.58696	5.76476	5.2767	5.32345	4.92871	5.21939	5.52558	5.08674	5.38704	6.1518	5.19677	5.48953	5.07558	5.26591	5.68986	5.74291	5.42569	5.71689	5.34567	4.85708	5.27802	5.72791	5.51592	5.38169	5.40784	5.05774	5.42648	5.4801	5.21024	5.36251	4.98359
ANKRD26	5.40342	5.31751	5.52898	5.6593	5.73348	5.74379	5.35972	5.53119	5.70564	5.67939	5.647	5.60121	5.013	5.74497	5.37712	5.52503	5.55925	5.74608	5.32213	5.7402	5.36678	5.49717	5.43344	5.38651	5.54559	5.7345	5.22482	5.45502	5.72889	6.10763	5.06928	5.46198	5.2577	5.50365	5.24117	5.65927	5.63357	5.20588	5.59069	4.99268	5.59069	5.66149	5.38935	5.34537	5.46005	5.41709	5.28856	5.73799	5.28651
ANKRD27	8.34552	8.93969	8.58015	8.96393	9.2096	9.24383	8.9821	8.99362	8.97531	9.17356	8.27055	9.06475	9.0425	9.12343	9.0388	9.00157	8.72334	8.74771	9.12763	8.55899	8.58845	9.32215	8.95555	8.90556	9.36694	9.0976	8.30341	8.66096	9.37538	9.07525	8.79918	8.94469	8.58415	9.1356	8.73539	8.63591	8.83108	8.88335	9.22227	8.96228	8.99113	8.96228	8.90404	9.41266	9.09518	8.88633	9.02032	8.76992	9.42316
ANKRD28	9.2909	9.28279	9.8793	9.38951	9.54362	9.25999	9.2636	9.213	9.4551	9.23763	8.99948	9.63184	9.59393	9.59742	9.39887	9.14916	9.18095	9.33025	9.43842	9.4047	9.57562	9.42677	9.46098	9.4039	9.34783	9.38394	9.56416	8.52548	9.24227	8.71008	9.28979	9.00196	9.06578	9.53049	9.44158	9.31228	9.02119	9.54566	9.30499	8.94028	9.1293	9.30499	9.79311	9.14025	9.39244	9.16624	9.35481	9.15438	9.41074
ANKRD46	9.17645	9.55348	9.22552	9.97523	9.78031	9.85242	9.88646	9.77198	9.70886	9.73184	9.32842	9.94348	9.51074	9.81787	9.78372	9.13042	9.85524	9.66979	9.93806	9.27324	9.6959	9.67533	9.68118	9.41493	9.60939	9.6986	8.96835	8.76893	9.51636	9.11325	10.0108	9.217	9.16297	9.32398	9.57166	9.4207	8.94237	9.32318	9.45507	9.77462	9.39299	9.4207	9.22211	9.78695	9.29963	9.59238	9.64937	9.31275	9.20735
ANKRD49	8.84755	8.71515	8.96376	9.00136	8.42789	8.63251	8.13367	8.48265	8.76334	8.70798	8.70103	8.28807	8.76476	8.74791	8.51179	8.06769	8.68049	8.48701	8.61999	8.26659	9.0127	9.09028	8.70193	8.40544	8.43288	8.89537	8.74368	8.17439	8.3524	7.54075	8.59507	8.56744	8.19993	8.6238	8.64545	8.35747	8.35747	8.37307	7.86107	8.24383	8.93611	8.82604	8.36209	9.12384	8.38758	8.59059	8.53858	8.98663	8.69692
ANKRD55	5.14764	5.268	5.00187	5.42606	5.85727	5.48574	5.31	4.93178	4.9221	5.31483	5.83504	5.1016	5.31483	5.05262	5.32096	6.39129	5.29225	5.07588	5.27877	5.01706	5.02693	5.09163	5.09106	5.02089	5.48797	4.85202	5.21676	4.58191	5.36014	5.07218	5.04694	5.05351	5.5978	5.45543	5.25036	5.48254	5.13446	5.27377	4.86295	4.9175	5.17002	5.25203	5.40901	5.03595	5.11714	4.8397	4.94415	5.20848	5.06133
ANKRD6	7.33493	6.59503	6.61429	6.80573	6.55104	6.77211	6.49315	6.21601	7.06921	6.11475	6.47021	6.9925	6.68538	6.45335	6.75642	6.60545	6.49561	6.32816	6.7583	6.93488	6.95239	6.45604	6.5183	6.25857	7.0201	6.60139	7.12575	6.3729	5.93714	6.31496	7.32817	6.90696	6.61798	6.01873	6.30945	6.89924	6.32961	6.666	6.11207	6.45361	6.666	6.666	6.55578	6.5469	6.29228	6.78339	6.88508	6.3804	6.63555
ANKS1A	9.65133	10.3294	10.3579	10.6528	10.9954	10.8144	9.95253	9.97954	9.77413	10.7136	10.9384	10.2002	10.0445	10.3402	9.93822	10.2005	11.1117	10.8901	10.4319	9.54706	10.2041	10.7918	9.67816	9.74058	10.1059	9.75337	10.2428	9.86822	9.76151	10.0139	9.90579	10.1674	10.2773	10.6265	9.90742	9.92414	10.4094	10.1241	10.0217	9.9519	9.7587	10.0217	10.1594	10.2506	9.91605	10.0364	10.6222	10.147	10.6923
ANKS1B	5.43987	6.40156	5.6152	6.2481	6.34941	6.6204	6.28899	6.55801	5.71453	6.15959	6.63598	6.26137	6.15983	6.54236	6.31231	5.85284	5.8453	6.4707	6.2902	5.74656	6.73263	5.99609	5.7783	4.69815	5.68751	4.80744	6.10162	4.26749	4.77488	5.21799	5.25527	5.70957	5.69907	5.16887	5.25233	5.94394	4.68308	5.25303	5.14234	4.8944	5.25303	5.81281	5.72384	5.59239	5.47298	5.94699	5.34135	5.40556	5.27447
ANKZF1	6.83129	7.43941	7.03734	6.93344	7.03274	7.20954	7.42339	7.19985	7.09131	7.26213	7.53964	7.04474	6.75555	7.2485	7.43748	7.42873	7.09096	7.33659	7.29071	6.98202	6.85559	7.14789	7.3299	7.10709	6.98007	7.20319	7.67023	7.40581	8.4421	7.39855	7.21612	7.31225	7.39456	7.33205	7.66279	7.45139	7.72321	7.43008	7.4132	7.03498	7.67027	7.54253	7.57182	7.01715	7.22689	7.51027	7.55047	7.61465	7.51167
ANO10	8.75911	8.41759	8.64787	8.03427	8.41361	8.50729	8.40786	8.52385	8.10068	8.32804	8.8177	8.32804	8.72993	8.30485	8.17631	8.68874	8.20528	8.75095	8.50384	8.68196	8.57663	8.27527	8.69049	8.74918	8.59572	8.15497	8.64309	8.96524	8.56962	8.42628	8.99941	8.62157	8.58467	8.4512	8.51685	8.57735	8.53938	8.57735	8.38429	9.07796	8.47141	8.63828	8.56081	7.89051	8.47866	8.76274	8.81301	8.69743	8.85013
ANO2	4.49652	4.71731	4.4862	4.4919	4.50579	4.75349	4.40113	4.50956	4.61154	4.61154	4.61154	4.30296	4.58447	4.53109	4.29579	4.40802	4.65197	4.57442	4.85122	4.51475	4.6217	4.44346	4.42701	4.27192	4.48182	4.18398	4.7731	4.74	4.49569	4.21132	4.64716	5.06897	4.37441	4.27647	4.33041	4.26659	4.47318	4.17493	4.70199	4.99725	4.47318	4.33631	4.50232	4.2778	4.68481	4.30927	4.33849	4.48247	4.30302
ANO3	5.1433	5.4778	4.68352	5.74913	5.37367	4.9006	4.65025	4.73993	4.52372	4.68573	5.82411	5.28724	5.19418	5.26759	4.72145	4.88413	5.33303	5.17613	5.11352	4.92822	5.62991	4.9665	6.12089	4.55882	5.77803	5.42583	5.79691	5.0567	5.12803	5.13274	5.26763	5.35456	5.49611	5.56621	5.66197	5.39431	5.39431	5.85852	5.09768	4.92416	5.67324	5.51745	5.24767	5.21639	4.74088	5.20709	5.41717	6.35696	5.37286
ANOS1	5.22486	5.73814	5.96731	5.69937	7.27936	5.72258	6.68581	5.43819	5.82299	7.30538	5.73863	5.27884	5.67798	4.62643	6.46813	5.39313	5.66421	5.64821	6.4244	7.31074	6.21873	5.82605	6.74547	5.79146	6.73358	6.57065	6.39156	5.79676	5.71143	6.29659	5.86241	5.57611	5.53734	6.20488	5.81037	5.47145	5.96714	6.91623	5.84603	6.03462	6.38233	5.82926	5.67343	6.89042	6.02986	4.88585	6.05473	6.0706	5.5207
ANP32A	8.61412	8.73324	8.48874	8.14737	8.50661	8.71479	8.71905	8.33224	8.64837	8.80083	8.23956	8.64837	8.2963	8.74162	8.69288	8.37261	8.52256	8.61273	8.88107	8.72273	8.42415	8.08373	8.64287	8.36371	8.3972	8.65377	8.50357	8.56776	8.64165	8.68586	8.61162	8.80674	8.95436	8.41483	8.60047	8.65856	8.35253	8.75062	8.70028	8.419	8.69645	8.76751	8.52088	8.52193	8.80256	8.645	8.47446	8.49149	8.55244
ANP32B	10.9811	11.2948	11.0834	11.0077	11.6449	11.3349	11.3026	10.8229	11.4255	11.2924	11.1229	10.8758	11.2083	11.7588	11.2521	11.0113	11.0712	11.2558	11.3138	11.1914	10.9804	10.9028	11.251	11.0585	11.1436	11.1203	10.8336	10.8725	11.0892	11.0114	11.32	11.0979	11.2093	11.3268	11.3634	11.2546	10.9247	11.1921	11.1166	10.9092	11.1445	11.3729	11.4898	11.5757	11.1172	11.3626	11.0042	11.215	11.42
ANP32C	4.50283	4.60319	4.566	4.75224	4.05431	4.13573	4.30222	4.45173	4.50211	4.55352	4.62606	4.19252	4.23736	4.57173	4.85446	4.49004	4.19756	4.6726	4.16809	4.42485	4.04298	4.45268	4.48708	4.13404	4.20387	4.4228	4.23584	4.61152	4.22491	4.63426	4.81325	4.16636	4.53916	4.29723	4.57588	5.06242	4.34579	4.28265	4.24642	4.46703	4.28265	4.28265	4.3855	4.28481	4.39663	4.45146	4.44325	4.25969	4.11852
ANP32E	8.82112	8.90997	9.16531	8.79547	9.15944	8.93971	8.73127	8.53816	9.09034	8.98187	8.77897	8.84688	8.7088	9.04922	9.05811	8.6796	8.74943	8.97328	9.03853	8.48993	8.97744	9.00472	8.78378	8.61264	8.7856	8.94294	8.83863	8.39963	8.69903	9.0037	8.76592	8.75808	8.80021	8.72209	8.81345	9.14357	8.34459	8.77257	8.76437	8.65926	8.94636	8.77924	8.56455	8.89622	8.96224	8.65241	8.87028	8.67963	9.07242
ANPEP	8.81798	9.18138	8.18411	7.98083	7.26744	9.4584	10.1153	9.58951	8.34447	9.56629	9.29562	7.69499	9.12577	8.75967	9.40244	9.25546	8.96346	8.54611	9.41418	9.32764	8.86547	7.3525	5.93345	9.27293	8.35441	7.7843	6.6833	8.5273	7.19359	9.24999	7.76689	8.94366	7.37361	7.92051	8.86987	8.02977	7.59108	7.22988	8.85074	8.29578	7.87524	8.40991	7.2619	8.74964	8.01683	9.67049	9.56761	8.30369	6.65115
ANTXR1	6.11357	5.94171	5.61472	5.53032	5.68257	5.49971	5.6905	5.74751	6.05735	5.64282	5.67801	5.82992	5.42592	5.77839	5.70826	5.87998	5.74829	5.67578	5.88981	5.8735	5.69647	5.44484	5.84564	5.87585	5.87942	5.85794	6.02242	6.44401	6.30989	6.0084	5.94817	5.88271	5.93271	6.17341	6.31262	5.7889	6.1502	6.33283	6.09615	5.65473	6.38059	5.98431	6.27722	5.68838	5.84207	6.07954	5.89651	5.75203	5.85035
ANXA1	11.3941	11.0863	11.9467	12.0614	10.963	10.9802	10.2779	10.8481	11.3444	11.4606	10.3008	11.0696	11.7701	10.1977	10.626	11.8289	11.4847	10.9397	11.237	11.3484	11.7298	11.258	11.6401	11.9094	11.4183	11.9907	11.5312	11.6468	11.7331	11.2465	11.5942	11.0616	11.3252	11.7649	11.334	10.7919	11.7782	11.6511	11.6688	11.8495	11.8097	11.2757	11.4067	11.3815	11.1843	11.3014	11.3468	11.764	11.7101
ANXA10	4.57442	4.50936	4.68471	4.48654	4.73174	4.53105	4.46041	4.57969	4.70454	4.98228	4.19742	4.66657	4.3374	4.81307	4.97991	5.02143	5.00456	4.68256	4.08888	4.4079	4.32243	4.18897	4.9961	4.49446	4.61149	4.78544	4.43765	4.23065	4.88514	5.5617	4.6811	4.52864	5.43858	4.58815	4.54776	4.58019	4.89567	4.58019	4.71678	5.5843	4.57197	4.61722	4.62189	4.26779	4.88485	4.46324	4.32723	4.55655	4.20471
ANXA11	8.87675	8.92514	9.17243	8.87739	9.1889	8.78056	8.89755	8.60907	8.60332	8.66314	9.16901	8.94134	9.19496	8.67797	9.02022	9.0645	8.84492	9.13361	8.98868	8.88955	9.22731	8.50865	9.21213	9.18268	8.78724	8.81996	9.23004	9.23509	9.3368	8.91218	9.3398	9.32322	9.10018	8.79778	9.01033	9.10781	8.96362	9.08	9.09876	8.92909	9.23137	9.30555	8.94778	9.11364	8.67977	8.92645	9.00171	9.15062	9.13693
ANXA13	6.33663	7.22208	5.99526	6.08152	6.15666	7.14591	7.63433	6.08152	6.1862	6.77504	6.80872	7.25335	5.83939	6.89918	6.67635	6.02286	7.75765	6.22692	7.0149	6.50051	6.10782	6.19632	5.50267	6.3159	6.69051	6.36242	5.77535	6.69087	6.54898	7.5166	6.86259	6.35137	6.1303	6.16043	6.34322	6.2874	6.16559	6.10699	7.05204	7.1033	6.10699	6.25153	6.46963	5.39767	6.77074	6.6236	6.91965	6.07208	5.84229
ANXA2	13.4944	13.6922	13.9474	13.3452	13.8818	13.6383	13.5004	13.5881	13.7201	13.8545	13.3805	13.4712	13.7292	13.6948	13.6488	13.295	13.403	13.9572	13.8167	13.6117	13.8685	13.3518	13.6075	13.7172	13.5002	13.5601	13.9249	13.5493	13.846	13.5764	13.5183	13.3306	13.7356	13.7783	13.6128	13.5359	13.6326	13.7447	13.5902	13.6335	13.6454	13.5992	13.8007	13.7757	13.8724	13.4848	13.8317	13.7147	13.722
ANXA2P1	5.70548	5.38154	5.97848	5.92958	5.86618	5.75761	5.49535	5.77433	5.93266	5.87663	5.46255	5.57805	5.81524	5.72328	5.66083	5.47239	5.4333	6.20546	5.7626	5.7248	5.85679	5.75686	5.32588	5.76957	5.79029	5.54402	5.82922	5.84095	5.54236	5.54756	5.71916	5.58599	5.84921	5.34485	5.98693	5.80433	5.71295	5.91315	5.57257	5.9266	5.31054	5.43312	5.81965	5.52138	5.67631	5.66402	6.00976	5.71422	5.93163
ANXA2P3	6.1357	6.26255	6.81045	6.25626	6.15289	6.35484	6.44747	5.9069	6.16415	6.60574	6.12503	6.10643	6.48515	6.53464	6.1217	6.02572	6.08551	6.84783	6.18235	6.55312	6.05173	6.09155	5.86008	6.28732	6.28883	6.09219	6.27988	6.19025	6.15278	6.16636	6.15252	5.99248	6.53987	6.18388	6.14473	6.50294	6.13005	5.99921	6.4417	5.87059	6.317	5.97154	6.32736	6.05904	6.39025	6.12374	6.2613	6.32034	6.43705
ANXA3	8.48022	6.91086	6.0812	6.93484	7.1132	6.71488	6.1284	5.86146	8.02148	5.20424	6.76018	7.08241	6.6893	6.71496	6.62335	6.30324	7.71268	5.17676	7.0312	7.86425	5.97734	7.40672	6.56069	6.77894	6.88475	6.31344	8.54128	7.46174	6.90165	7.76209	7.36895	6.74772	5.64234	6.88432	6.39863	7.27115	6.7878	6.34102	7.17157	7.06133	7.655	6.30839	6.4461	6.78881	6.70049	6.41488	6.85393	6.76292	5.61508
ANXA4	10.9455	10.6883	9.87665	10.7981	10.4187	10.6167	10.905	10.9918	11.0823	10.9473	10.0549	10.707	10.4118	10.6897	10.8002	10.0482	11.1609	10.2602	11.0223	10.9916	10.8773	10.0391	10.4568	10.5498	10.5426	10.5975	10.9012	9.88854	10.505	10.7413	10.6307	10.8018	10.1725	10.1475	10.4501	10.7051	9.94217	10.621	10.5842	10.6604	10.3083	10.62	10.3829	10.8629	10.6093	10.241	10.8252	10.1088	10.2162
ANXA5	11.2609	11.5343	11.378	11.7253	11.4547	10.6618	11.4295	10.8238	10.9544	11.4448	10.8101	11.3985	11.763	11.4123	10.886	10.9554	11.0968	11.4496	11.2964	11.5375	11.6074	11.213	11.9402	12.503	11.4497	12.1271	11.7187	11.3944	11.7192	11.3545	11.4447	11.5405	11.822	11.9899	11.8494	11.8343	11.9084	11.9124	11.662	11.2826	11.9178	11.7461	11.282	11.6596	11.4115	11.2414	11.3399	10.9427	11.104
ANXA6	8.97302	8.5679	9.01177	8.2088	7.8654	8.54398	8.51849	8.38977	8.50531	9.21484	8.22229	8.5898	7.98756	8.51935	7.95644	8.50382	8.48115	8.64305	8.32523	9.26105	8.25822	8.45265	8.9847	9.14068	8.38691	8.50079	8.48316	9.65073	8.96982	9.32858	8.80852	8.67656	7.97071	8.58302	8.64008	8.97525	8.63734	8.49161	8.7572	8.54379	9.06595	8.92384	8.60446	7.78821	8.4202	8.75791	8.58797	8.82756	8.80084
ANXA7	11.1014	10.8442	10.8478	10.576	10.9699	10.6143	10.767	10.7152	10.6103	10.8767	10.59	11.143	10.8081	10.8423	10.7651	10.3886	10.987	10.8344	10.895	10.9685	10.7915	10.7766	10.9566	10.6133	10.7802	11.0669	10.7369	10.4353	10.5386	10.781	10.9043	10.604	10.7923	10.5011	10.86	10.7061	10.4957	11.0411	10.7357	10.4812	10.7852	10.8311	10.7056	10.9314	10.8795	10.8133	10.9177	10.9922	11.0734
ANXA9	6.27852	7.01873	6.50785	6.79863	6.90691	7.61031	7.35687	7.38874	6.58008	7.32253	7.25614	6.45056	7.34288	7.12734	6.92681	7.33954	7.07866	6.75116	7.24841	7.10075	7.0085	6.63943	6.42916	6.65887	6.71602	6.34387	7.11108	6.30783	6.23486	7.01019	6.90675	7.39397	6.9121	6.46123	6.26054	7.11356	6.42077	6.55404	6.57855	6.45826	6.55404	7.17996	6.61726	6.78007	7.12089	7.13926	7.19017	7.09235	6.4391
AOAH	6.02796	6.69916	6.14795	5.59255	5.73881	5.22512	5.17097	5.80558	5.93233	6.42845	5.13881	5.47669	6.04378	6.04154	6.35108	5.37723	5.57822	5.89032	5.43265	6.30474	5.8172	5.5051	5.47932	6.26799	7.04876	6.51475	7.34024	6.96648	6.25663	6.93233	7.15231	6.67793	6.13647	6.90549	5.85886	7.41972	6.50245	6.35279	6.70898	6.54255	6.22874	6.33662	5.79938	7.19578	6.59252	6.55726	5.65106	6.47645	7.77247
AOC1	8.43919	10.957	8.02884	9.45744	9.49479	11.472	10.7271	9.56569	9.5855	10.5294	10.9761	8.11827	9.52212	10.4905	10.3799	10.4702	9.5058	9.96858	9.20441	9.20432	9.01802	9.70212	4.87516	7.75845	9.03118	8.39206	6.75503	9.89186	8.44532	8.27445	8.57525	9.92425	7.28894	7.02268	8.59693	7.99497	7.99497	7.15534	7.06637	9.92774	7.81548	8.84467	6.41125	8.84839	7.65847	10.5793	10.2541	9.35311	5.28849
AOC2	4.90736	4.82728	4.61283	4.6449	4.36471	4.42513	4.37702	4.67027	4.55151	4.55151	4.60348	4.78139	4.52591	4.45936	4.31421	4.64693	4.42558	4.37724	4.45968	5.26962	4.19812	4.83679	4.47696	4.44773	4.8911	4.48929	4.80077	4.29902	4.34088	4.40315	4.36308	4.27883	4.23434	4.50519	4.23927	4.48499	4.81878	4.21148	4.37809	4.58815	4.24452	4.18301	4.46866	4.34632	4.645	4.31265	4.37709	4.52682	4.3027
AOC3	5.37814	5.1961	4.92181	5.21032	5.15282	5.56313	5.09421	5.70071	5.6848	5.24193	4.60743	5.44478	5.39231	5.31647	5.16637	5.47395	5.58133	4.90835	5.25573	4.93947	5.5182	5.42032	5.34584	5.42783	5.74991	5.68721	7.77049	5.88011	5.87669	6.93858	6.39581	6.25462	4.94774	5.88703	5.7574	6.12224	5.72582	5.50816	6.64647	6.38312	5.68528	6.01876	5.03955	5.16561	5.70221	5.20324	6.09407	5.40421	4.90129
AOC4P	4.88989	5.27123	5.35851	4.97448	5.10478	5.05459	5.08705	5.37003	5.11755	5.11755	5.44768	5.04856	5.01569	4.94162	5.21158	5.35505	5.09654	5.28216	5.21383	5.14444	4.91335	5.14252	4.94926	5.21185	4.98368	4.92691	5.5169	5.31166	5.32147	5.28702	5.23596	4.92592	5.44234	5.16955	5.27741	5.54944	5.42245	5.11717	4.97576	5.21563	5.11717	4.9448	5.11797	4.89631	5.14414	5.07339	5.02185	4.95942	5.00837
AOPEP	9.78041	10.5492	10.5399	10.3335	9.94481	10.3737	9.94634	9.90454	10.0776	10.4753	10.0776	9.61366	10.5871	10.7689	10.1072	10.5331	10.2032	9.85474	10.0433	9.72557	10.3624	9.97361	10.6754	11.0485	10.4111	10.1293	10.2914	10.1026	10.3039	10.5928	10.5487	10.6519	10.2662	10.8998	10.5886	10.5586	9.72504	10.9579	10.2807	10.4236	10.915	10.5916	10.7577	10.949	10.9903	10.5665	10.3699	10.941	10.9433
AOX1	10.2278	9.17512	10.7344	8.98213	8.93959	9.05254	9.40713	8.48062	8.74679	9.12039	9.77349	8.65525	10.4591	9.7737	9.11482	8.35268	9.43014	9.65202	9.977	10.0264	9.67606	8.45682	7.24123	9.3897	7.43723	9.50689	8.75242	8.64586	8.39368	8.68656	8.54256	7.94237	7.74629	9.74467	8.76297	7.77468	9.7583	7.86367	8.7968	8.481	8.74262	8.46658	8.43635	9.72785	9.06823	9.47568	9.5982	9.12941	7.29329
AP1AR	6.15989	5.92529	5.79684	6.63447	6.15781	6.33531	6.22139	6.47693	6.42588	6.556	5.48465	6.42588	6.09023	6.90068	6.70949	5.97874	6.1359	5.59726	6.18712	6.36421	6.09048	6.06643	6.44292	5.71336	5.83581	6.02314	5.43826	5.69135	6.2053	6.06585	5.07833	5.88385	5.84445	6.10664	6.19994	5.87181	5.55861	5.90096	5.87181	6.00504	6.19073	5.87181	5.86373	6.35489	5.72629	5.8683	5.96765	5.76125	5.81326
AP1B1	7.2841	7.37804	7.23769	7.42419	7.01908	7.33054	7.27784	7.33343	7.27141	7.25665	7.56277	7.27141	7.06884	6.83101	7.17579	7.40205	7.36391	7.39682	7.19183	7.37154	7.31117	7.4491	7.47582	7.64036	7.34242	7.391	7.52901	7.75378	7.35806	7.23105	7.81262	7.31138	7.51762	7.58221	7.19206	7.19182	7.4714	7.25509	7.34277	7.80507	7.49102	7.72747	7.45086	7.06604	7.32087	7.39359	7.2304	7.23544	7.42706
AP1G1	8.68519	8.48539	8.37951	9.20021	9.09063	8.85321	8.90559	9.22955	8.7668	8.77427	8.52974	8.9503	9.27112	8.91596	8.87723	8.84048	8.59386	8.89238	8.80993	8.55296	8.93356	9.33081	9.08045	9.03426	8.73887	8.75503	8.22178	8.95218	8.92901	8.79616	8.36971	8.76935	8.54672	8.90315	8.96263	8.7885	8.71304	8.89755	8.58854	8.96154	8.71304	8.71304	8.85238	9.00893	8.28976	8.83303	9.62969	8.72487	9.30032
AP1G2	7.49183	7.51153	7.71105	6.94785	6.9488	7.13343	7.28246	7.27198	7.27037	7.65697	7.47533	6.76814	7.23943	7.17579	7.03687	7.4109	7.01754	7.39808	7.30331	7.28126	7.20848	7.61469	7.52077	7.47875	7.38129	7.18771	7.97781	7.55956	6.98269	7.36194	7.77251	7.00871	7.62746	7.63967	7.58313	7.24218	7.35842	7.73772	7.35842	7.72224	7.64819	7.13223	7.58148	7.32495	7.57131	7.45094	7.44615	7.58891	7.69388
AP1M2	8.75179	8.25977	7.89758	7.97678	8.004	8.00265	8.35449	8.73638	8.0727	8.59593	8.17785	8.17785	8.19671	8.05987	8.42377	7.83072	8.67233	8.19271	8.34646	8.81699	8.30194	7.63105	7.33845	7.94781	7.644	7.63518	7.67826	7.43824	7.16942	7.65801	8.10567	7.77512	7.81905	7.54716	7.34909	7.63766	8.18206	7.48527	7.48527	7.86194	7.2891	7.48527	7.90189	7.68651	7.96212	7.76918	7.86428	7.89646	7.41185
AP1S1	5.93375	5.63088	6.00267	5.57897	5.98638	6.12418	6.14368	5.80592	5.90406	5.92509	5.89452	5.90406	5.90406	5.83961	5.57261	5.96398	5.9478	5.94198	5.81604	6.27309	5.77068	5.90181	6.22902	6.03638	5.69949	5.60075	5.70207	6.07846	6.05124	5.46318	5.67127	5.92821	6.21445	5.81929	5.69161	5.39224	5.86491	5.79888	6.38797	5.86491	5.86491	5.86491	5.75394	5.66706	5.83001	5.72764	5.82999	5.72125	5.594
AP1S2	9.11777	9.93429	9.10314	9.54555	9.24657	10.0571	9.68499	9.31258	9.60253	9.92018	9.26242	9.8517	8.81019	10.0581	9.67749	9.57871	9.87662	9.32191	9.46833	9.36624	9.35043	9.07082	9.71643	9.68408	10.3004	10.1928	9.34609	9.23734	10.1212	10.1236	9.90866	10.0772	10.3071	9.25368	10.2556	9.9691	9.1208	10.215	9.99459	9.70912	10.0062	10.3129	10.2245	9.76332	8.7335	9.69863	9.92898	9.93918	10.0977
AP2A2	8.14674	8.36463	7.74387	8.20776	8.28352	8.10975	8.3337	8.57877	8.11917	8.6933	8.0378	8.11917	8.11917	7.96018	8.36048	8.19647	8.36587	8.29741	8.01731	8.10987	8.2256	8.38328	8.57772	8.96869	8.11413	8.3637	8.35821	8.51983	8.76769	8.53232	8.33281	8.53268	8.41552	8.47429	8.00252	8.5385	8.45018	8.44957	8.32666	8.44957	8.33559	8.60579	8.33767	8.17978	8.19345	8.48415	8.32707	8.06134	8.09594
AP2B1	8.74668	8.91433	9.12335	9.33442	8.77601	8.81062	8.98614	8.97959	8.89249	9.27105	8.71453	8.95432	8.95432	8.61751	8.82149	9.05902	9.16463	9.10431	9.16657	9.07381	8.98829	8.63768	9.15456	9.40469	9.11812	8.80179	8.91764	9.69456	9.18996	9.06304	9.35309	8.9219	9.27634	9.48581	9.36161	9.21313	8.84406	9.21313	9.44576	9.28659	9.21313	9.21313	9.2806	9.13991	8.95182	8.79558	9.15881	8.82558	9.00221
AP2M1	11.1891	10.8334	10.1637	10.5636	10.4851	10.2956	10.2803	10.5137	10.6574	10.9561	9.97343	10.7781	10.3512	10.3555	10.235	10.342	10.7404	10.6991	10.6667	10.8049	10.3608	10.534	10.949	11.186	10.1727	11.2671	10.9004	11.0483	11.3465	10.6672	10.5743	10.972	10.791	10.7233	11.0125	10.5433	10.6926	10.5589	11.2798	11.2274	10.9034	10.9711	10.8558	10.8506	10.799	10.784	10.7498	10.424	10.5627
AP2S1	9.01769	9.36376	9.06007	8.29774	8.91286	8.66288	8.82307	8.72125	8.55352	9.41708	8.7604	8.48849	9.04583	8.69345	8.79418	9.22625	8.94764	9.00848	8.66989	8.80172	8.77249	8.81141	8.98448	9.67455	9.07149	8.85873	8.60188	9.69248	9.26167	9.04231	9.27852	9.67473	9.14108	9.35607	8.72555	8.91898	9.21948	9.11017	9.14128	9.43659	9.30457	9.14128	8.67826	8.88718	8.59019	9.26125	8.91243	9.13318	9.0199
AP3B1	8.37558	8.49753	8.31191	8.13916	8.10597	8.11499	7.87819	8.36242	8.1642	8.43623	8.11421	8.441	7.96462	8.40602	8.2121	7.95006	8.31787	8.40972	8.05981	8.38546	8.38322	7.87882	8.14515	8.21617	7.92372	8.34245	8.20368	7.7756	8.06663	7.81652	8.08074	7.80517	8.13042	8.53034	8.2993	7.75763	7.81684	8.13739	8.37463	8.14423	8.37908	8.13739	8.23759	8.00446	8.12962	8.06084	8.34961	8.1468	8.09382
AP3B2	4.82673	5.2954	4.85542	5.2394	5.26188	5.14035	4.67953	5.06624	5.09314	4.99684	5.24003	5.30413	4.6038	4.58304	4.88031	5.26884	5.02776	5.76862	4.86073	4.95096	4.75375	5.35597	4.82386	4.94425	5.03349	5.04259	5.29965	4.88597	4.92134	5.44629	4.81599	5.13208	5.16461	4.6101	5.24524	4.81189	5.2411	5.01917	4.80229	5.31067	5.00766	5.03374	5.02262	4.84304	5.14402	4.95163	4.90885	4.93634	4.90307
AP3D1	7.88358	8.08526	8.393	8.26057	8.20212	8.02774	8.06268	7.9879	7.8729	8.01141	8.21507	8.19153	8.31796	7.96962	8.13249	8.28607	8.05582	8.26917	7.99154	8.21268	8.20422	7.94123	8.09935	8.56299	8.17291	7.77569	8.09067	8.3543	8.05326	7.89093	8.17025	8.38738	8.25387	8.22997	8.0468	7.99889	8.18312	8.18312	8.18312	8.05091	8.18312	8.27125	8.28949	8.12745	8.12258	8.22736	8.1904	8.09273	8.40174
AP3M2	9.14372	9.72722	9.18252	9.26171	9.54544	9.88815	9.49024	9.64313	9.45381	9.29295	9.91229	9.57677	9.18603	9.36973	9.48328	9.5188	9.26066	9.62329	9.84932	8.91592	9.63439	9.75545	9.93051	9.94766	9.64323	10.3396	9.91005	9.7999	10.0303	9.97428	9.99351	9.62289	9.68261	10.2144	10.1371	9.76538	9.76896	10.2055	9.925	9.73896	10.2859	9.925	10.2673	9.4901	9.73428	9.61978	9.66088	10.2259	10.3905
AP4E1	5.34961	5.14738	5.53837	5.3664	5.41304	5.19976	5.19317	5.24526	5.2849	5.49843	5.10161	5.45198	5.21412	5.28239	5.3297	5.33728	5.31297	5.25505	5.51753	5.25921	5.32782	5.26224	5.49599	5.33503	5.37817	5.42253	5.13599	5.13663	5.47174	5.33137	5.33916	5.67875	5.11405	5.44145	5.16192	5.32068	5.34718	5.49516	5.34718	5.16437	5.41249	5.35027	5.40662	5.24813	5.33756	5.40016	5.20141	5.25818	5.09459
AP4M1	7.46073	7.39943	7.59804	7.03032	7.41698	7.53895	7.30328	7.77392	7.32249	7.93054	7.01721	7.21338	7.70539	7.66623	7.00421	7.74649	7.45038	7.39076	7.59065	7.87498	7.16733	7.10247	7.90625	7.57322	7.09102	7.66324	7.93009	7.58563	7.83777	7.50591	7.67829	7.31342	7.6418	8.002	7.72332	7.09596	8.30956	7.61252	7.74817	7.59608	7.62285	7.62285	7.45588	7.4896	7.62463	7.2504	7.59508	7.93144	7.58167
AP4S1	6.22623	6.12947	6.54097	6.44906	6.18007	6.51102	6.41156	6.24995	6.30174	6.2422	6.17613	6.30174	6.69746	6.39265	6.48614	6.16004	6.33155	6.46049	6.31242	6.00304	6.40641	6.53041	6.67092	6.35374	6.4282	6.44971	6.65464	6.02425	6.42342	6.30847	6.58863	6.40183	6.83646	6.24825	6.34129	6.44736	6.37357	6.63805	6.44736	6.2822	6.45913	6.44736	6.40321	6.15225	6.45462	6.32743	6.2831	6.42007	6.05742
AP5M1	9.00179	8.59402	8.61965	8.66634	8.81285	8.68782	9.29153	9.09029	8.73396	9.17954	8.40171	9.1867	8.67484	9.00123	9.1313	8.4831	8.98542	8.86597	8.99151	8.85312	8.80169	8.58202	8.67474	8.79492	8.94338	9.20681	8.40269	8.48206	9.03907	8.5227	8.36752	8.67794	8.64958	9.23538	9.23206	8.77797	8.6883	8.72462	8.7386	8.7916	8.9092	8.9134	8.62536	9.11904	8.72272	8.5216	9.16393	8.57373	8.67192
AP5S1	7.99264	7.3107	7.50895	7.32999	7.18197	7.66805	7.61953	7.55745	7.48018	7.07626	7.79957	7.3967	7.8535	7.03695	7.33658	7.29357	7.46735	7.82743	7.40929	7.90675	7.9862	7.20203	7.39187	7.91506	7.69082	7.1545	7.36721	7.6059	7.43564	6.92231	7.408	7.34551	7.41794	7.13431	7.47138	7.49646	7.86389	7.26995	6.98834	7.46558	7.25577	7.35133	7.66063	7.17414	7.25357	7.87417	7.57443	7.58801	8.00822
AP5Z1	6.18653	5.73292	6.49037	6.24524	6.17004	6.23319	6.21237	6.10747	6.16178	6.16178	6.18294	6.11651	6.24246	6.09653	5.89635	6.33625	5.91906	6.3137	6.31446	6.22905	6.33176	6.07956	6.51742	6.75292	6.32114	6.28067	6.37898	6.29077	6.49836	6.52668	6.21788	6.25123	6.46966	6.50403	6.22126	6.3133	6.60408	6.3133	6.24265	6.56156	6.3133	6.46861	6.31663	6.07051	6.04483	6.46073	6.31391	6.23688	6.72925
APAF1	5.64574	5.77473	5.56479	5.6475	6.0133	5.89457	5.92509	5.76319	5.58005	5.90235	5.81906	5.81906	5.81906	5.85458	5.84361	5.68424	5.53639	5.50719	5.8094	6.04289	5.9923	5.66186	5.6703	5.52043	5.93048	5.8069	5.84019	5.52093	5.68292	5.72879	5.44828	5.29704	5.58462	5.90923	5.6468	5.59675	5.81127	5.59675	5.88698	5.59675	5.44945	5.59675	5.66451	5.59783	5.68643	5.58817	5.59915	5.68266	5.79108
APBA1	6.7955	6.48714	6.84174	6.741	6.75297	6.59487	6.16877	6.88683	6.72824	6.72824	6.28158	6.80766	6.72824	6.47646	6.78903	6.70296	6.82255	6.41855	6.60628	6.49713	6.59364	7.03784	6.28172	6.18364	6.28595	6.32622	6.91594	5.93513	6.67801	6.07474	6.30115	5.81491	6.34468	6.49495	6.42955	6.15102	5.87354	6.4447	6.66604	6.12341	6.65962	6.30178	6.5187	6.25324	6.50759	6.40523	6.31905	6.28871	6.14896
APBA2	5.95545	6.14585	6.06964	5.77453	5.67159	6.11043	5.80345	5.95577	6.20706	5.90133	6.09089	5.83486	5.67651	5.89721	5.90814	5.96376	6.08085	6.3265	5.88807	5.68513	5.73259	5.96345	5.71348	5.70827	5.98504	5.91067	6.37019	5.82485	5.84454	5.99712	6.1331	5.89396	5.9927	6.38071	6.09108	6.1488	5.93303	6.02385	5.89637	6.26688	5.80792	5.83585	6.05379	5.76263	6.04966	6.13248	5.78309	5.96622	5.8598
APBA3	6.05914	6.55879	6.36501	6.63421	6.27765	6.67201	6.78334	6.47106	6.42588	6.32061	6.61174	6.42588	6.61896	6.40122	6.27293	6.10986	6.56375	6.72806	6.89066	6.31597	6.54387	6.53175	6.44466	6.82675	6.82756	6.54945	6.89943	6.75107	6.63502	6.36072	6.63981	6.86163	6.92506	6.83585	6.82496	6.77591	7.02126	6.64026	6.64026	7.15824	6.34471	6.44911	6.90903	6.33328	6.47411	6.49924	6.62333	6.2108	6.89405
APBB1	6.361	6.8079	6.61648	6.52223	6.68471	6.73056	6.72524	6.76308	6.35192	6.7693	6.95731	6.71131	6.47396	6.78803	6.55071	6.54019	6.54763	6.80334	6.6258	7.12841	6.48563	6.38454	6.71949	6.34174	6.51909	6.41824	6.58131	6.46281	6.35565	6.2692	6.64076	6.70856	6.23056	6.4744	6.70051	6.55869	7.03626	6.40987	6.15306	6.60761	6.17895	6.47682	6.80966	6.09935	6.86321	6.59421	6.32131	6.44422	6.29877
APBB1IP	6.10123	6.03102	5.81964	6.04191	5.67386	5.79916	5.96034	5.47854	5.95825	5.78914	5.71281	5.57569	6.26624	6.16303	6.25164	5.74504	6.02313	5.68269	5.73248	6.01039	5.59032	5.80846	5.5243	5.96706	5.96729	5.69319	6.13084	6.27849	5.88481	6.10633	6.48274	5.95255	5.99543	6.69065	5.15594	5.61529	6.16965	5.34923	6.57823	6.1231	6.38915	5.90614	6.06754	5.56789	6.18695	6.2428	5.95625	6.03132	5.72897
APBB2	8.25184	8.7278	9.18447	8.75717	8.5995	8.42584	8.10811	8.76196	8.09212	8.59012	8.5741	8.87311	8.88914	8.644	8.80066	8.48031	8.25438	8.78578	8.66275	8.28413	8.94067	8.65455	8.57363	8.39999	8.13198	8.37425	8.91834	8.81322	8.5205	8.2248	8.66044	8.46308	8.51225	8.27671	9.00957	8.31871	8.27498	8.90164	8.56072	8.37844	8.66043	8.56072	8.89494	8.33914	8.55103	8.32151	8.8632	8.64619	8.9799
APBB3	7.89232	7.33028	7.36308	7.34343	7.0285	7.39734	7.22282	7.45396	7.50629	7.36636	7.82416	7.37522	6.79757	7.62165	7.20942	7.55613	7.12004	7.59122	7.30511	7.36067	7.14413	7.53371	7.79831	7.39955	7.16605	7.6646	7.8746	7.54537	8.62792	7.43425	7.42047	7.34097	7.43858	7.50395	7.44525	7.57538	7.85637	7.23433	7.43518	7.93099	7.40162	7.77569	7.67714	7.20039	7.62854	7.54179	7.32642	7.42153	7.4452
APC	6.11007	6.11818	6.31975	6.6933	6.53214	6.26947	6.23183	6.2952	6.50908	6.39451	5.91165	6.39451	6.39451	6.69254	6.53374	6.48548	6.30863	5.99268	6.34752	6.1017	6.20497	6.45582	6.49671	6.20885	6.29368	6.32708	6.18918	6.26117	6.62563	6.09586	6.59335	6.3395	6.5731	5.96981	6.53764	6.41795	6.3499	6.31925	6.3499	6.3499	6.36612	6.3499	6.35138	6.42801	6.35176	6.15862	6.29605	6.17431	6.41175
APC2	5.19502	5.10197	5.022	4.96123	4.76583	5.07828	5.15011	5.33709	5.21576	5.0338	5.31144	4.91371	4.93097	4.97673	5.27679	5.22194	5.13191	5.06977	4.96574	5.19343	4.92756	4.96385	5.16453	4.83922	5.03432	4.97504	5.09436	5.43911	5.21041	5.05299	5.11075	5.07054	5.40917	5.20216	4.98486	5.04197	5.61556	5.04197	4.95621	5.0907	5.0413	5.03808	5.07523	4.87129	5.07335	5.10029	5.05271	5.00124	4.9833
APCS	5.46223	5.21811	5.64149	5.47696	5.07595	4.9025	5.04265	4.97504	5.20496	5.19449	5.50947	5.03187	5.21482	5.05808	5.58099	5.16292	5.08951	4.96439	4.83929	5.95022	4.93812	5.21934	4.94839	5.17124	5.01381	5.14648	5.08028	5.31172	5.03613	4.92543	4.91183	4.89027	5.01635	5.01529	4.96867	5.13078	5.29499	4.95597	4.85053	4.95597	4.95597	4.95597	5.26043	4.76147	5.04019	4.89665	4.96317	5.02074	4.85721
APEH	8.9127	9.46684	8.88374	8.58266	8.52436	8.83316	9.16923	9.49706	8.51607	9.48529	8.94411	8.85512	9.09094	8.41698	8.62232	8.90083	9.22987	9.19045	9.28197	9.7328	9.13689	8.16791	8.83701	9.56544	9.11233	9.14872	8.97558	9.0471	8.94621	9.26546	9.04548	9.03978	8.69022	8.76813	9.51386	8.44665	8.94046	9.47729	9.37932	9.12244	8.90822	9.13426	8.64994	9.13204	9.15979	9.22303	9.5811	9.10112	8.61919
APEX1	10.8055	11.1025	10.5911	10.0726	10.3916	10.3029	10.5505	10.287	10.5966	10.7505	9.78131	10.9223	10.5137	10.4296	10.4829	9.75179	10.8341	10.3208	10.7701	11.3052	10.2814	10.3885	10.1302	9.98949	10.4741	10.8105	10.992	10.4223	9.98875	10.4222	10.5484	10.0762	10.3532	10.4152	10.3653	10.0734	10.5297	10.2512	10.4808	10.211	10.6618	10.4381	10.3983	10.7399	10.7246	10.8339	10.4021	10.474	10.1603
APEX2	7.36912	7.12761	7.39239	7.04299	6.95164	7.15969	7.16765	7.33143	7.24893	7.24893	7.45739	7.05714	6.93734	6.99952	7.17284	7.20152	7.1578	6.85007	7.09426	7.54934	7.60216	6.74174	7.46662	7.7238	7.18655	7.26197	7.55882	7.49243	7.32522	7.1628	7.37364	7.04932	7.0358	7.3251	7.83651	7.282	7.33802	7.23354	7.25242	7.99656	7.282	7.03717	7.14004	7.02379	7.19678	7.47795	7.31503	7.18914	7.12614
APH1A	7.88537	8.0191	8.97309	8.14979	8.27368	8.05241	8.00991	7.96744	8.18153	8.60621	7.71935	8.25167	8.06345	8.04247	8.30845	8.04746	8.60853	8.05326	8.18568	8.19471	7.89622	8.25331	8.75528	8.46826	8.10377	8.59044	7.90238	8.25205	8.26706	8.61583	8.34498	8.07706	8.95801	8.24406	8.45266	8.57808	8.86557	8.36329	8.50956	8.24476	7.90593	8.34786	8.20005	8.10718	8.18387	8.10991	8.06467	8.04319	8.20627
APH1B	7.64425	7.9161	7.83735	7.54993	7.57705	7.47281	7.36125	7.71871	7.26655	7.69656	7.81583	7.6936	7.69656	7.59166	7.48523	7.75675	7.88716	7.88104	7.70274	7.60477	7.76359	7.23984	7.30738	7.46336	7.29975	7.56139	7.71292	7.49875	7.48583	7.42207	7.92406	7.55175	7.72293	7.66079	7.30737	7.54131	7.71277	7.54131	7.80546	7.33233	7.36148	7.52363	7.72498	7.40297	7.87955	7.51064	7.48973	7.49756	7.67561
API5	7.14068	6.83112	7.05737	7.21698	6.70983	7.31284	7.26961	7.15832	7.02527	6.74041	7.18577	6.96747	7.50903	7.19378	7.46406	7.20118	7.21496	7.19631	7.1141	6.72111	7.2162	6.70261	7.42787	7.24764	6.78848	6.81241	7.1202	7.36421	7.528	7.47037	7.26074	7.22027	7.51692	7.27105	7.45788	7.05005	7.46178	7.36691	7.32195	7.23465	7.48512	7.09037	7.14484	6.96491	7.24088	7.20259	7.12126	6.94622	7.21597
APLNR	9.6565	10.8041	9.09647	9.59074	8.93299	9.8265	10.5917	9.66354	9.86878	10.1246	9.55338	10.5824	8.66835	9.74848	10.358	10.2508	9.84212	9.63764	10.4536	9.79563	9.27118	9.29129	10.5748	10.4934	10.8599	10.5172	9.27013	11.2151	11.2679	11.0553	11.1234	11.2696	11.1623	9.47002	11.3105	11.0692	9.31941	10.8773	11.0456	10.9814	11.1757	11.2019	10.6475	8.18354	8.35904	10.802	9.86401	10.4433	11.093
APLP1	7.35764	7.71502	8.56013	8.12171	8.29171	7.93015	8.47952	7.99037	7.69491	8.54929	7.70006	8.1611	8.1611	8.24323	8.06864	8.19534	7.87214	7.67521	8.47711	8.07082	7.98824	8.06619	8.40969	8.83198	7.72039	7.70272	8.14677	7.8212	8.2316	7.92777	8.07562	7.97088	7.38964	8.83657	8.69984	7.98147	8.60959	8.38751	7.62052	8.09989	8.09989	8.19724	8.05889	7.86725	8.11463	7.90017	8.13814	7.59063	7.99442
APLP2	11.209	11.2714	10.7257	11.0047	11.0031	10.7834	11.1639	11.2092	10.9556	11.3822	10.6243	11.3224	10.9032	11.4061	11.1229	10.7808	11.2583	10.7179	11.048	11.0504	11.0182	10.9933	11.2141	10.8714	10.566	11.2507	10.7154	10.7128	10.8058	11.0395	11.0797	11.1011	10.6619	10.8765	10.9643	10.9153	10.7143	10.8796	10.9142	10.9142	10.9142	11.1656	10.765	11.3185	11.258	11.2423	11.1341	10.7515	10.7568
APMAP	11.27	11.7808	11.0488	11.2056	11.3835	11.3233	10.9937	11.2459	11.2911	11.6141	10.8659	11.5343	11.0889	11.4488	11.3065	11.058	11.5923	11.2062	11.4569	11.0605	11.0489	11.4246	11.501	11.3508	10.8362	11.5253	11.3107	11.252	11.4325	11.1667	11.4097	11.4095	11.2811	11.7067	11.5191	11.0819	11.43	11.3413	11.3263	11.3662	11.4924	11.548	11.1301	11.5059	11.3689	11.2147	11.5951	11.2925	11.2981
APOA1	5.52106	5.56718	5.30016	5.37712	5.12498	5.5114	5.59951	5.59073	5.46587	5.29344	5.9867	5.12356	5.40607	5.62183	5.81087	5.84186	5.25252	5.14758	5.43788	5.44992	5.43642	5.08141	4.92771	5.38723	5.25528	5.22456	5.59777	5.56509	5.53359	5.50011	5.78077	5.31244	5.3143	5.3706	5.43565	5.89067	5.58961	5.32565	5.07937	5.53111	5.32565	5.0743	5.50446	5.44661	5.61796	5.45934	5.20527	5.41559	5.19011
APOA4	5.42511	5.54943	5.75442	5.4629	5.22586	5.36174	5.39975	5.81472	5.43609	5.43054	5.7873	5.25298	5.6095	5.81066	5.19185	5.80978	5.58958	5.39208	5.38892	5.43211	5.47224	5.48115	5.4188	5.29789	5.55246	5.55175	5.27778	5.81775	5.48157	5.41883	5.79534	5.32614	5.70051	5.64462	5.49513	5.62916	5.91259	5.32806	5.28296	5.76212	5.39682	5.36629	5.32758	5.59129	5.61319	5.52273	5.50803	5.25899	5.4159
APOB	4.63373	4.60404	4.64706	4.22486	4.29957	4.65084	4.38554	4.72063	4.52897	4.47637	4.82471	4.39139	4.39893	4.56358	4.53253	4.64929	4.60894	4.37784	4.63835	4.54594	4.36836	4.37987	4.17305	4.44	4.35729	4.43469	5.00194	4.47054	4.37671	4.51518	4.76057	4.36523	4.49587	4.68213	4.66082	4.84244	4.73118	4.45733	4.25445	4.44557	4.44557	4.39184	4.61299	4.06644	4.68931	4.98833	4.35563	4.40541	4.2792
APOBEC1	4.83663	4.77983	4.83076	4.77461	4.76733	4.42293	4.57816	4.45096	4.66939	4.66939	4.82677	4.77818	4.46979	4.52032	4.86979	4.56512	4.54165	4.56617	4.67104	4.98895	4.70718	4.61664	4.2875	4.75833	4.63444	4.90725	4.68151	4.47384	4.54313	4.46212	4.69588	4.4392	4.68617	4.39931	4.3997	4.90149	4.52064	4.2962	4.4431	4.59847	4.52064	4.57687	4.6109	4.43974	4.5705	4.75519	4.38179	4.5873	4.50459
APOBEC2	5.12694	4.99018	5.81506	5.23366	5.23004	5.55478	5.2865	5.39296	5.52799	5.2927	5.60055	4.93776	5.33812	5.65219	5.50555	5.37799	5.54693	5.44499	5.30624	5.10405	5.01831	5.25637	5.39409	5.34598	5.24963	5.48823	5.39517	5.91523	5.46281	5.85419	5.63239	5.48305	5.94152	5.79741	5.45842	5.24792	5.85586	5.57523	5.25845	5.57523	5.69917	5.80308	5.35161	5.1692	5.38583	5.27498	5.14729	5.29004	5.17645
APOBEC3A	6.78345	7.00759	6.09148	5.58328	5.412	5.03284	5.0201	6.41841	6.39864	5.84629	4.94772	5.08864	7.26775	6.97641	6.78259	5.32547	7.30874	5.43763	3.33931	6.22768	6.3119	5.78716	6.10509	6.3111	7.52119	7.2076	6.37995	7.72784	6.39965	6.47632	7.21655	7.84997	7.24885	5.96296	6.37151	6.8287	6.29148	6.42619	7.03192	6.78933	6.37026	8.34845	6.21019	7.2642	5.89865	6.33084	5.96918	6.18302	7.2496
APOBEC3B	3.91048	5.33307	4.08034	4.78226	5.20359	4.6547	4.78483	5.17439	5.24352	4.57475	3.70065	4.51134	5.59557	3.38576	4.73562	6.26347	4.45767	4.02598	5.08276	4.76377	4.64686	5.40707	4.44052	5.57766	6.70372	4.82947	4.23274	5.00503	5.49253	3.9624	4.4743	6.06935	4.72953	4.35083	5.97031	4.87898	5.23599	4.56657	4.99823	4.80953	6.71	4.39174	5.32521	5.58895	5.01645	5.23996	4.24354	4.53599	6.14493
APOBEC3C	6.23879	6.55167	6.42272	6.31267	6.13172	6.30536	6.6191	6.85846	6.45241	6.80396	6.43871	6.24086	6.19818	5.58695	6.50223	6.24752	6.56773	6.79264	6.70686	6.08064	6.65855	6.75543	6.53679	6.24955	6.30835	5.94997	6.54194	6.57011	6.3684	5.93359	6.68865	6.48445	6.539	6.45998	5.93966	6.27409	6.19762	6.50576	6.61184	6.31926	5.82247	6.71554	6.5261	6.4582	6.56437	6.34507	6.39157	6.53131	6.49516
APOBEC3F	5.37936	5.24542	5.55501	4.89501	5.31135	5.3214	5.21119	4.7844	5.34138	5.03763	5.31345	4.7286	5.63645	4.85433	5.12693	5.316	5.20939	5.29603	4.99141	5.11826	5.50955	5.39795	5.41656	6.29081	5.61062	5.18426	5.62447	6.13546	5.88406	5.87957	5.83097	5.61289	5.44256	4.82263	5.68324	5.42083	5.7067	6.00345	5.55756	5.05169	6.05916	5.7149	5.54711	5.11844	5.32275	5.1541	5.67841	5.5952	6.03324
APOBEC3G	7.87373	8.30192	7.98959	7.87501	8.22395	7.498	8.62557	7.65586	7.59392	8.40759	8.17923	7.44248	8.36566	7.75054	7.85769	7.81918	8.03887	8.60773	7.73959	7.57247	7.83097	8.71198	8.58116	7.85162	8.91187	8.50195	8.62298	8.17288	7.7538	8.36018	8.84059	8.55178	8.98504	8.47098	7.69622	8.84079	8.17925	8.21085	8.25995	8.06684	8.51706	8.75585	8.34487	8.16019	8.05046	8.45417	8.339	8.0956	9.34345
APOBR	5.741	5.39347	5.61374	5.47331	5.54096	5.56276	5.68022	5.70828	5.65083	5.48057	5.65083	5.70378	5.47744	5.40708	5.69004	5.68531	5.37297	5.5203	5.48373	5.84918	5.59435	5.68	5.66314	5.79495	5.89044	5.86214	5.72432	6.33146	6.02995	5.74335	5.52855	5.74086	5.78738	5.97194	5.55384	6.04149	5.8596	5.65227	5.74529	5.88189	5.70599	5.79009	5.76629	5.67199	5.96364	5.83339	5.56843	5.8733	5.64644
APOC1	7.60832	6.35476	6.65025	6.94007	6.06091	6.34467	6.54041	6.50527	6.75221	7.02981	6.75221	6.48492	6.1157	6.94965	7.00438	6.98311	6.38366	6.96104	6.73813	6.89427	6.28497	5.70762	7.58373	9.6672	8.2027	7.69314	7.2197	7.12082	9.30334	8.78249	7.88248	8.40569	7.8017	8.33151	7.81318	7.31067	9.45528	7.88425	8.29357	7.9387	8.25908	8.07413	7.25112	6.91319	7.37398	7.93188	6.27832	6.88533	7.12976
APOC3	5.29638	6.35421	5.07626	5.10599	4.70123	6.21411	5.94156	5.98717	5.42942	6.65787	5.26776	4.92928	5.5246	5.07956	6.10943	6.67084	5.23494	4.71002	6.38291	5.10869	5.37202	5.49017	5.0328	4.84153	5.2784	5.30783	5.05201	6.37312	5.64281	5.44297	5.77697	5.55318	6.27477	5.59276	4.68444	5.35893	6.35579	5.30041	5.11665	5.35893	5.08755	5.63845	5.49698	5.3404	5.84128	5.54779	4.96208	5.15557	4.78109
APOD	11.823	11.5071	12.3538	11.4294	12.0298	7.49336	9.83938	11.8241	8.42401	12.7437	11.0641	11.2354	11.6369	12.3731	11.2464	11.4811	11.8711	9.58214	11.8628	10.8236	10.2543	10.67	8.84565	10.2515	7.00444	9.28131	11.6722	8.64144	10.3874	9.94891	9.37923	9.36826	9.74387	10.9198	9.87144	9.92292	11.095	9.60986	9.98851	9.79625	10.6008	7.06173	10.9927	9.02807	11.4376	12.2255	11.7862	11.6635	11.7236
APOE	10.6724	10.114	9.01863	9.48248	8.97739	10.2388	11.0654	10.653	10.0431	11.0477	9.81616	8.94169	10.2102	10.0785	10.3434	10.5712	10.0645	10.0484	9.82773	10.4888	9.88735	9.10783	10.0318	9.80803	8.26085	8.75163	7.86002	10.3646	8.57985	10.2733	9.43165	10.1499	8.94323	8.99065	9.70928	9.58646	9.6291	8.91421	9.61673	9.58805	8.64175	9.47561	8.87385	9.65463	9.47994	10.5031	10.6556	9.93554	7.6132
APOH	6.44993	7.42055	6.02627	6.67916	6.81374	7.44074	8.7403	7.87818	7.14922	6.73078	8.35204	6.38799	7.20063	6.78568	8.60366	7.87979	7.8934	6.78249	7.55349	5.57449	6.82153	7.42962	5.01554	5.81849	5.24452	5.74284	4.88656	6.81999	5.56068	6.7909	6.37118	5.71279	7.20303	5.9371	6.33543	6.33176	5.49424	5.3895	7.39272	5.88456	6.14564	5.58954	6.58384	6.82583	7.71713	7.98161	6.61858	6.83073	5.02328
APOL1	9.31859	9.7258	10.0773	9.32954	9.4556	9.18556	9.29397	9.11871	9.45468	9.81361	8.87489	9.42642	9.60679	9.03341	9.05969	9.36767	9.72787	9.76179	9.68535	9.10513	9.82081	9.40696	9.75236	10.5246	9.82407	9.72328	9.8265	10.2441	10.1947	9.82851	9.86653	9.94004	10.2557	10.1614	9.85108	9.8666	9.80465	9.92656	10.2218	10.1838	9.90207	10.1402	9.9978	8.9483	9.96165	9.67331	9.92576	9.70305	10.3525
APOL2	7.91668	8.19778	8.48101	7.8717	8.48548	8.17948	8.05473	8.3278	7.99923	7.84444	8.46503	8.10407	8.55468	8.18192	8.16363	8.45178	7.84966	8.51302	8.06154	8.13484	8.16023	8.25663	8.55776	8.79813	8.35035	8.19434	8.20951	8.69502	8.01435	8.36843	8.5606	8.48724	8.82909	8.63712	8.70124	8.6323	8.11977	8.63031	8.64208	8.76115	8.13214	8.60496	8.86213	8.24184	8.55731	8.56863	8.41338	8.37167	8.93629
APOL3	9.3715	10.1972	9.7919	9.48453	9.68917	10.2117	9.7622	8.74711	9.16885	10.21	10.0541	9.75131	9.1122	9.90402	9.74264	9.38682	10.2486	10.308	9.88694	9.05923	9.70602	9.34647	9.96191	9.72563	9.68693	10.3316	9.66027	9.87198	9.63071	10.1684	10.9247	10.355	10.5082	10.1775	10.242	10.1833	9.83871	10.0634	10.3641	10.3564	10.0273	10.193	10.4206	8.7006	8.94953	10.0445	9.98778	10.2924	10.7311
APOL5	5.17332	5.10969	5.38188	5.56728	4.92843	5.28833	5.13106	5.53987	5.48837	5.21068	5.55749	5.21068	4.92982	5.61784	5.02618	5.16531	5.40563	5.32324	4.8818	5.24036	5.42931	5.17131	4.96658	5.57929	5.38877	5.17628	5.27798	5.32844	5.47281	4.99034	5.25909	4.99038	5.42632	5.22136	5.39801	5.69916	5.40926	5.17526	5.21807	5.21807	5.21807	4.93217	5.33897	5.03047	5.21252	5.12696	5.08021	5.10559	5.0224
APOL6	6.46387	6.81228	6.19724	6.53698	6.2476	6.28623	6.61369	6.18755	6.43	6.10775	6.43	6.6578	6.50319	6.25616	6.20769	6.42744	6.54988	6.55687	6.63819	6.13709	6.64608	6.48896	6.8517	6.60853	6.70082	6.70023	6.3628	6.94329	6.57585	6.88918	6.87595	6.84071	6.89915	6.62534	6.53634	6.61411	6.33409	6.7906	6.95141	6.86863	6.67166	6.90183	6.87142	6.04573	6.76588	6.29901	6.05677	6.78914	7.03168
APOLD1	10.3455	9.47672	10.2387	11.1465	11.2945	10.9031	8.73341	10.0805	9.40853	10.5762	10.8844	10.1222	10.431	10.2934	8.82404	10.9435	10.9461	10.6278	10.1046	10.2185	9.80601	10.9912	7.61942	8.09944	7.76183	7.74736	7.6027	7.68569	7.65902	7.82018	7.33492	7.86882	6.85608	9.37524	7.46097	7.35262	9.34647	7.53905	7.55455	7.75856	7.72483	7.2404	8.33082	10.2087	7.62342	8.35588	7.75141	7.67108	8.07602
APOM	9.34948	9.84082	8.73728	8.89708	8.57672	9.93097	10.2885	10.5186	8.90132	10.7903	9.25424	9.18888	9.36018	9.14511	9.90687	9.88544	10.3617	9.12364	9.94346	9.17839	9.99882	8.53505	6.68547	8.10129	8.47962	8.07778	6.86539	8.55506	7.6609	8.63037	7.96025	9.23169	7.76826	7.59658	8.43037	8.05786	7.51076	7.13703	8.64183	8.03865	8.03865	8.98358	8.2885	8.47517	8.35841	10.1969	10.2882	8.77515	6.43116
APOO	9.89487	9.98886	10.1559	9.91971	10.1279	10.2374	10.0819	9.82096	9.81623	10.2958	10.0584	9.73057	10.235	9.63866	9.90539	10.1055	9.85505	10.2144	10.1514	9.9966	10.2322	9.97383	9.93466	10.0232	9.6817	9.89747	9.72693	9.59977	9.88133	9.24609	9.89379	9.62008	9.56113	9.82437	9.95075	9.52527	9.5269	9.96993	9.67375	9.79073	9.4837	10.1594	9.85509	9.99328	10.2542	9.66928	10.1709	10.0242	9.44597
APOOL	6.57187	6.46299	6.30195	6.7838	6.74739	6.33847	6.93132	6.81072	6.67021	6.67021	6.6673	6.89195	6.17663	6.95207	6.48398	6.53265	6.5073	6.524	6.97566	6.81672	6.21059	6.67564	6.85752	6.5247	6.54516	6.72296	6.31373	6.63559	6.7783	6.69426	6.61835	6.66419	6.52838	6.80864	6.59704	6.20621	6.62028	6.83555	6.68692	6.8579	6.45343	6.82985	6.69089	6.15241	7.02013	6.6129	6.42921	6.31764	6.41523
APP	11.0512	11.0766	11.3924	10.9589	11.1136	10.762	10.7934	10.4845	10.9847	10.9847	10.9527	11.1154	10.7937	10.8727	10.7388	11.0626	11.0799	10.8725	10.9583	11.0418	10.9234	11.1149	11.2159	11.4896	11.1788	11.3336	11.0021	11.1441	11.069	11.2602	11.2172	10.9561	11.0501	11.5341	11.1414	11.1514	11.4465	11.3795	11.2218	11.2111	10.9171	11.0382	10.8183	10.7514	10.4853	10.8796	10.9745	11.0345	11.3241
APPBP2	9.03304	9.42901	9.27704	9.52483	9.72443	9.57476	9.17949	9.30856	9.29731	9.37888	9.48089	9.37888	9.37888	9.60264	9.54847	9.15494	9.47593	9.69574	9.32882	9.01195	9.30029	9.48297	9.16452	8.74018	9.17104	8.99532	8.85376	8.83222	9.09186	8.867	8.90804	9.17264	9.15615	9.39328	9.11411	9.11373	8.83564	9.08874	9.08605	8.8634	9.24239	9.08605	9.16532	9.54291	8.90456	9.21204	9.41357	8.88253	9.29422
APPL1	7.75812	8.10239	7.49664	8.12096	8.38056	8.12797	8.32519	7.96187	8.35116	7.73289	7.59257	8.41236	8.04719	8.50874	8.35733	7.73258	7.83427	8.0749	7.9179	7.75459	8.39053	7.83092	8.35252	7.64013	8.25476	7.91783	7.68592	7.68932	8.00991	7.99306	7.65818	7.87905	8.03169	7.83967	8.31301	8.24618	7.70367	8.36291	8.08307	7.24658	7.99329	7.97705	7.70546	8.03025	7.69545	7.45372	8.09533	7.6488	8.28007
APPL2	6.82673	6.64494	5.95548	6.58336	6.60095	6.44666	6.67135	7.11713	6.61279	6.76733	5.84281	6.96522	6.76842	6.931	6.71243	6.32739	6.76824	6.90776	6.7766	5.80245	6.6375	6.72623	7.20507	6.56497	6.107	6.73948	5.84656	5.78835	6.5504	6.78306	6.29638	6.49199	6.47474	7.0638	6.70678	6.47256	6.47256	6.7092	7.06312	6.43418	6.47256	6.07434	6.44723	6.2359	6.56179	6.50387	6.81572	6.15274	6.84568
APRT	8.60059	8.75343	8.36262	7.86502	8.36042	8.65193	8.52732	8.5	8.30493	8.93497	8.05912	8.09928	8.84072	8.48932	8.11316	8.1532	8.77895	8.70004	8.47727	8.70404	8.61978	8.06168	8.62071	9.35652	8.9999	8.63885	8.39237	8.42853	8.54242	9.36029	8.96983	8.59263	8.11574	9.08632	8.71709	8.39408	8.81759	8.67027	8.28511	9.0432	9.10189	9.03638	8.39646	8.6793	8.64608	9.23458	9.04799	8.83462	8.8514
APTX	8.4668	8.10845	8.24305	7.71947	8.00098	8.00962	7.88226	8.0076	7.96108	8.27027	8.09038	8.23863	7.69169	7.78186	7.70907	8.06863	8.10418	7.72477	8.00934	8.16708	8.16427	8.34421	8.08628	8.11428	8.06442	8.21926	7.9157	8.13648	8.23395	7.58465	7.48777	7.98941	8.06699	8.10682	7.64444	7.69463	7.55838	8.18713	8.00003	8.00326	8.16249	7.99717	8.12951	8.0181	8.18061	7.94873	8.08751	8.14741	8.31898
AQP1	10.236	10.927	11.9851	10.4574	11.1968	11.1319	11.1403	10.9523	11.1203	10.9368	11.6876	10.8062	10.4594	10.5487	11.1424	10.4911	12.1528	11.1312	10.9492	10.4623	11.166	11.1856	10.9522	11.3743	10.6806	11.4313	10.7395	10.9592	11.1277	11.4371	11.0751	11.3266	11.0414	10.8918	10.8591	10.7327	11.1146	11.4776	11.1646	11.6529	10.7695	10.6151	11.7328	9.80217	11.2758	10.9992	11.3393	11.3343	10.949
AQP2	8.01359	7.86022	8.35035	7.54475	9.60075	8.18349	7.25356	7.99887	8.06817	8.05489	7.86161	8.05489	8.41885	8.31029	8.70266	8.05635	7.87412	7.24157	6.82621	9.45556	8.06762	7.70574	6.66397	7.24741	7.84054	7.99112	7.19595	7.49763	6.6076	6.72749	6.49188	9.27599	6.73629	6.77907	6.71249	7.16281	6.64452	6.20379	9.14151	7.21755	6.93239	7.04597	7.08654	6.99098	6.98152	8.12559	7.15566	6.99321	6.90278
AQP3	9.35594	8.58561	9.68103	9.10212	8.98581	9.1924	8.85905	9.45723	9.01471	9.31938	8.69643	9.03835	9.65721	8.49187	9.09292	9.42534	9.27682	8.95683	8.8865	9.74924	9.27384	9.02971	8.72554	9.57003	9.15395	8.84244	8.77857	9.28113	9.06216	8.73327	9.16204	8.9161	8.4939	9.26252	8.47589	8.87715	9.16552	8.83164	9.2205	8.90761	8.76962	8.87715	8.81826	8.55638	8.81246	9.05981	9.37541	8.64885	8.85431
AQP6	6.47748	6.07746	6.03442	6.08831	6.23774	6.10725	6.01066	6.27329	6.33074	5.96417	6.23922	6.11957	6.15119	6.02387	5.96059	6.06727	5.96714	6.06235	5.89985	6.66175	6.03045	6.3862	5.85415	5.78036	5.83774	5.9656	5.86891	5.98387	5.6072	5.6728	5.47004	5.90671	5.45713	5.66987	5.73977	6.11274	6.01256	5.46848	5.61321	5.70277	5.44843	5.7289	5.74098	5.53727	6.00505	6.04308	5.89279	5.75724	5.67736
AQP8	5.64943	5.42869	5.42993	5.46136	5.41492	5.69082	5.84702	5.81851	5.82477	5.4717	5.75695	5.4826	5.45829	6.01155	5.48698	5.77706	5.65583	5.80659	5.44683	5.35356	5.68549	5.20327	5.61764	5.52502	5.28456	5.48801	5.9453	5.25432	5.77277	5.66889	5.57222	5.97384	5.52325	5.67179	5.72465	6.09726	5.49284	5.48027	5.42454	5.63203	5.58836	5.6697	5.67437	5.32996	5.73578	5.51289	5.51068	5.58647	5.47337
AQP9	8.27785	7.83219	8.3566	7.10741	7.01235	6.27298	6.08718	6.039	6.98463	6.98463	7.42907	6.06118	8.13382	7.21074	7.59005	7.23869	7.12621	5.51527	7.15283	8.6389	6.12883	7.68226	5.60342	8.40348	7.03063	7.71599	5.2748	7.55516	6.24154	6.74937	6.01212	6.38134	6.59227	7.16667	7.21085	6.327	7.47958	6.30379	7.37855	6.39532	6.48745	7.10459	6.69722	9.38853	6.93026	7.45188	6.48634	6.62461	8.03324
AQR	8.44244	7.92956	8.09946	7.90398	7.78727	7.8492	7.82884	8.10074	7.80134	8.29593	7.55775	8.39394	7.88545	8.01863	7.96944	7.99262	7.87307	8.25912	7.79686	7.69138	7.88085	8.44145	8.11563	7.99979	8.13247	8.34186	8.25489	7.95766	8.16869	8.31577	7.94307	7.84573	7.66896	8.3511	8.49167	7.88578	8.10254	8.30715	7.74743	7.93309	8.49441	8.37496	7.86788	8.08951	8.32823	8.18675	8.09401	7.97923	8.32074
AR	6.58967	6.79241	6.91689	6.4068	6.88252	6.87132	7.18564	6.31619	6.54392	6.7991	7.17128	6.77715	6.43807	6.9326	6.86405	6.69508	7.06029	6.71131	6.88686	6.17544	6.71635	6.95769	7.32063	6.74748	6.42877	6.82766	7.01763	6.98374	7.02935	7.06048	6.90776	7.01664	7.11686	6.71985	7.43721	6.59254	6.6834	7.19168	7.05556	7.24366	7.01291	7.14673	7.00347	6.2733	6.81916	6.70401	6.67379	7.0189	6.77585
ARAF	8.20154	8.49302	8.49651	8.39483	8.45217	8.27977	8.30383	8.24625	8.23543	8.94362	8.263	8.263	8.10377	8.00062	7.93099	8.22646	8.31458	8.44362	8.74635	8.29489	8.5353	8.63185	8.89345	8.59405	8.54636	8.58405	8.66757	8.13117	8.46551	8.18794	8.71652	8.64953	8.61035	8.00381	8.29561	8.45469	8.65743	8.45469	8.69143	8.13191	8.46466	8.45469	8.32444	8.07189	8.50595	8.71161	8.52647	8.19147	8.31752
ARAP1	7.40158	7.85743	7.15199	7.60454	7.42847	7.41665	7.71274	7.53872	7.34675	7.65786	7.79498	7.22739	7.5481	7.52858	7.1012	7.86606	7.25261	7.36222	7.35322	8.08764	7.67219	7.12621	7.51931	7.93702	7.7823	7.5551	7.88134	7.87938	7.52811	7.70841	7.48388	7.42411	7.72684	7.73113	7.50064	7.34071	7.72802	7.26641	7.93602	7.72802	7.77423	7.72802	7.72179	7.59897	7.30463	7.48008	7.53639	7.51721	8.03953
ARAP2	7.61262	7.79967	8.21928	9.08787	8.56787	8.15774	8.02397	8.17777	8.06994	7.91312	7.66336	8.53637	8.80026	8.56057	8.41028	8.0332	7.55275	7.9517	8.12141	7.89013	8.36711	8.70851	8.2228	8.02398	8.46615	7.92799	8.29448	7.94233	8.44103	8.40057	8.32539	7.62218	7.54851	7.32303	8.29555	8.13887	7.41377	7.99735	8.44366	8.09306	7.91124	8.3522	8.15559	8.52205	8.4963	8.9189	7.61755	7.57189	8.90311
ARAP3	7.44929	7.97005	7.89627	7.50065	7.825	7.64672	7.95274	7.05979	7.514	7.4643	8.12709	7.72156	7.514	7.56986	7.76415	8.3834	7.63659	7.57609	7.67672	7.52966	7.42093	7.6042	8.04781	8.13334	8.04693	8.19137	7.77058	8.38929	8.57831	8.19941	8.14195	8.43044	8.61552	7.93599	7.95981	8.15126	8.42308	8.4266	8.15126	8.15126	8.07595	8.00846	8.18539	7.08841	7.42993	7.84832	7.9706	8.23735	8.38974
ARC	5.74724	5.45628	7.08832	7.02402	6.14037	5.71275	5.40822	6.27536	6.0183	6.0183	5.59118	5.57461	7.28643	5.81504	5.85888	7.76576	6.14411	5.94784	6.53786	5.32107	6.07791	5.8234	4.73477	4.93114	4.67357	4.72716	4.95437	4.86412	5.04422	5.01121	5.31469	4.91484	5.85737	5.4778	4.9811	5.05738	5.19055	5.05738	4.90628	5.18656	5.01776	5.05738	6.01959	6.29742	5.76923	5.5421	4.91068	5.31849	5.03163
ARCN1	9.9711	10.4445	10.3701	10.5138	10.6622	10.311	10.3345	10.3417	10.2684	10.604	10.0085	10.4997	10.4541	10.3209	10.5208	10.3396	10.1797	10.3859	10.6797	10.4158	10.2155	10.2928	10.3194	10.4176	10.4782	10.7632	10.2164	10.1621	10.7711	10.1241	10.6452	10.4919	10.3186	10.276	10.3541	10.0695	10.1571	10.6104	10.3886	10.471	10.4254	10.7181	10.3934	10.6056	10.5178	10.4494	10.6018	10.4043	10.6934
AREL1	8.46568	9.13731	9.26249	8.59895	8.77359	8.50673	8.32029	8.86736	8.3988	8.78912	8.49087	8.78912	9.23567	8.59118	9.08545	8.33175	8.75015	8.5129	9.1135	9.09568	8.59525	8.64047	9.2106	8.31169	8.8467	9.12844	8.55141	9.07735	8.8815	8.37116	9.02514	8.43671	9.15955	8.91874	8.96256	8.35307	9.09742	8.56693	8.892	9.06482	8.892	8.9393	8.62338	9.10828	8.78992	8.56514	9.0678	8.2936	9.134
ARF1	11.0915	11.1807	10.6259	10.7255	11.0018	10.6966	10.7856	11.0273	10.7298	11.1874	10.6111	11.0719	10.8642	10.6587	10.738	10.9589	11.3438	10.9936	10.842	10.6836	10.9045	10.9563	11.0499	10.521	10.6159	10.8578	10.4874	10.6447	11.0261	10.5796	10.6818	10.886	10.7654	10.7812	10.5896	10.4857	10.9714	10.6908	10.6954	10.9138	10.5938	10.7183	10.9055	10.9163	10.996	10.9179	11.0258	11.0397	10.9508
ARF3	9.8433	10.0211	9.80296	9.8941	9.65191	9.8894	9.90449	9.89791	9.86709	10.06	10.0117	9.66982	9.72596	9.90402	9.82556	10.0988	9.48208	9.92445	9.76102	9.90344	10.1408	9.64153	9.65307	9.99205	9.79081	9.83924	9.90949	9.97087	9.75821	9.94616	9.85426	9.85539	9.86529	9.62785	9.90659	9.97902	9.57575	9.57829	9.87163	10.0495	9.8852	9.87163	9.72567	9.8395	9.80374	9.87792	9.87507	9.58202	9.71429
ARF4	11.4245	11.1637	11.2009	11.5041	11.6558	11.1408	11.0622	11.2698	11.4751	11.4178	10.7582	11.4454	11.4119	10.7524	11.3567	11.3298	11.3181	11.3407	11.4473	11.414	11.2753	11.4275	11.4501	11.6553	11.6657	11.7533	11.4096	11.1446	11.4205	11.5073	11.3117	11.1229	11.4202	11.7012	11.4268	10.9885	11.723	11.4519	11.6768	11.2974	11.5319	11.4105	11.1991	11.4284	11.4781	11.3843	11.4475	11.4662	11.391
ARF5	9.08451	8.81	8.57161	8.73221	8.23227	8.62541	8.74625	8.57284	8.73869	8.64367	8.20239	9.01048	8.73869	8.10091	8.77882	8.78407	9.09327	8.47453	8.76328	8.68366	8.83754	8.43247	8.8115	8.67137	8.84838	8.62143	8.84081	8.82692	8.90074	9.09025	8.53209	8.76954	8.90431	8.44351	8.7495	8.56646	8.80918	8.5151	8.82398	8.80918	9.02452	8.80918	8.55321	8.87785	8.76921	8.89528	8.57251	8.62652	8.81477
ARF6	9.1232	9.31568	8.72848	8.94804	8.60346	8.44458	9.12593	9.08777	8.9258	9.18339	8.62415	9.03245	8.84343	9.6708	8.91434	8.57052	9.15049	8.57901	8.77636	9.29878	8.6091	8.83569	9.10458	8.79334	8.68414	8.61481	8.74863	8.63138	8.56125	9.04574	8.97989	8.72503	8.9925	8.55758	8.89802	9.19934	8.32287	9.17003	8.90018	8.7071	8.68686	8.66118	9.08474	8.85158	9.31031	9.19274	9.37022	8.66835	8.8525
ARFGAP1	7.35475	7.50735	7.23392	7.38446	7.24728	7.15824	7.20491	7.39624	7.51135	7.37388	7.31803	7.37388	6.98676	7.09616	7.2545	7.45879	7.09149	7.53622	7.1851	7.29166	7.44953	7.36332	7.21246	7.62003	7.29732	7.55003	7.85948	7.74723	7.31006	7.65584	7.80251	7.36823	7.3282	7.61517	7.18656	7.56447	7.98351	7.19435	7.40248	7.49983	7.33317	7.44428	7.64604	7.28751	7.42735	7.40953	7.32088	7.23517	7.22146
ARFGAP2	9.10889	9.42872	8.58988	8.57988	8.74823	8.8838	9.12788	8.98911	8.93282	9.11635	8.89705	9.18145	8.4366	8.97352	8.92327	8.49654	9.25263	8.95314	9.02236	9.06267	8.85152	8.68019	8.94904	8.7864	8.83381	8.9407	8.57914	9.12094	8.98133	9.13612	9.28841	8.50028	8.67993	8.92131	8.73727	9.21336	8.86406	8.58786	8.58659	9.17441	8.86406	8.86406	8.89518	8.68631	9.05437	9.5598	9.12558	8.99006	9.04498
ARFGAP3	9.00729	9.2031	9.22608	9.93693	9.61366	8.92153	9.01927	9.19487	9.28596	9.44389	8.68679	9.5498	9.32405	8.86635	9.35476	8.97059	9.07249	9.5009	9.04609	9.28033	9.337	9.55402	9.17306	9.07021	9.51193	9.70125	9.23539	9.10844	9.36285	8.93225	9.394	9.21781	8.18091	9.09174	9.38145	9.10093	8.9755	9.08812	9.31706	9.45323	9.10093	9.03559	8.85897	9.52742	9.27897	9.16741	9.23512	8.88999	9.22624
ARFGEF1	7.6113	7.66633	7.45912	7.91183	8.06738	7.69388	7.83996	8.03356	7.81961	8.06012	7.39107	7.86167	7.77833	7.85455	8.10515	7.70195	7.71537	7.61973	8.06389	7.41988	7.9198	7.78597	8.10297	7.76104	7.91378	8.01663	7.53349	7.80389	7.87368	7.90768	8.16585	7.68123	7.90236	7.84226	8.29036	7.80767	7.61704	7.96454	7.96454	7.96454	8.11854	7.96454	7.79317	7.8786	8.01208	7.46921	8.04809	7.70022	7.73492
ARFGEF2	6.22162	6.36504	6.30917	6.82995	6.8013	6.50337	6.44379	6.47233	6.56207	6.37875	6.28725	6.57644	6.65542	6.67255	6.47675	6.22355	6.50377	6.47205	6.40068	6.43682	6.42432	6.78332	6.8043	6.39256	6.40111	6.39161	6.11951	6.19521	6.27808	6.42384	6.35142	6.14313	5.98633	6.28907	6.75447	6.37536	6.37536	5.87573	6.40768	6.55808	6.37536	6.39381	6.40203	6.31499	6.35868	6.18193	6.50715	6.21027	6.14845
ARFIP1	7.76784	7.64228	7.51988	7.96024	7.95012	7.47223	7.77728	7.5249	7.67177	7.66567	7.26098	7.97264	7.90344	7.71599	7.82109	7.31582	7.8368	7.58716	7.89755	7.93103	7.64722	7.61352	7.93919	7.34061	7.54975	7.78694	7.53413	7.10707	7.77254	7.46134	7.4862	7.57438	7.50687	7.34127	7.67385	7.03721	7.6317	7.64989	7.83965	7.37346	7.61401	7.72304	7.48392	7.85703	7.39815	7.8326	7.58842	7.65902	7.9859
ARFIP2	7.96294	8.53765	8.60228	7.92497	7.52894	8.14959	8.18027	8.14659	8.06045	7.99661	8.63424	7.67212	8.24755	7.51697	8.08733	8.41619	8.11302	8.38547	8.31584	8.57647	7.97299	7.77516	7.86595	8.48666	8.02942	7.52051	8.64053	8.40851	8.42121	7.98746	8.82984	8.0645	7.7009	7.84111	8.3744	8.16657	7.65127	8.53987	7.46739	8.47348	8.61359	8.29488	8.18458	8.05042	8.15647	8.11497	8.06693	7.99477	7.57699
ARFRP1	6.84759	7.10135	6.82079	6.7656	6.65625	6.93955	7.00508	7.15458	6.9001	6.90906	7.13569	6.81023	6.81117	6.87488	6.80132	7.07103	6.99504	6.99178	6.87047	7.05929	6.81547	6.69191	6.93495	7.21272	6.86593	6.99383	7.48922	7.08261	7.01987	7.23257	7.13292	7.31266	7.1663	7.09637	7.11143	7.05604	7.32249	7.05604	6.98036	7.39761	6.99566	7.0757	6.87441	6.91571	7.19494	7.10007	7.18353	6.98318	6.70057
ARG2	8.15935	7.74151	7.52556	7.96328	8.00869	7.95235	7.53962	8.96324	8.17063	7.9491	7.26772	7.8887	8.58263	7.61454	8.71728	8.759	8.47564	7.37741	8.31035	7.74731	7.72022	7.19	6.40402	6.58426	6.68635	6.81521	6.56082	6.55224	6.99972	6.98114	7.10701	7.15544	7.0714	7.28339	7.0796	6.83262	6.95298	6.99021	7.10947	6.6437	6.62341	7.08812	7.11438	8.45831	6.90164	7.50349	7.34942	6.72162	6.46489
ARGLU1	8.22105	8.19387	8.45786	8.83141	8.97579	8.27256	8.14364	8.25341	8.4204	8.4204	8.68469	8.04644	8.55547	8.67296	8.34678	8.55703	8.18127	8.63249	8.23634	8.29169	8.52149	8.40993	9.43436	8.68428	8.72106	8.9275	8.14046	8.39096	8.65306	9.26102	8.68167	8.54403	9.08484	8.45489	8.65361	9.11479	8.68302	8.72535	8.49523	8.8946	8.94111	8.31157	8.55309	8.88972	7.94728	8.47214	8.61433	8.68955	9.07563
ARHGAP1	8.95722	9.04058	9.08184	8.59878	8.77988	8.7668	9.06627	8.8736	8.71461	8.85702	9.18605	8.86198	8.86198	8.87249	8.93536	9.04334	8.88389	9.1417	8.72551	8.90554	8.81565	8.84146	9.06945	9.01824	8.96217	8.97699	9.41571	9.24041	8.91439	9.45738	9.3413	9.04576	9.07543	9.04466	9.28682	9.00292	9.25112	8.87662	9.32109	8.96626	9.45847	9.12949	9.05336	8.84402	8.95819	8.96569	8.9425	9.17086	8.93029
ARHGAP10	8.13388	7.66934	7.50929	7.72095	8.04725	7.73647	7.95052	7.20556	7.62768	7.40305	7.95391	7.89287	7.84675	7.2822	7.73434	7.61004	8.28091	7.94346	7.41385	8.14478	7.62739	7.6249	8.0054	7.88884	7.81349	7.93773	7.93929	8.06914	7.82695	7.96549	7.55419	7.82659	7.68308	8.43811	7.93696	8.05583	8.22212	7.57947	7.66773	7.88338	7.88338	8.03673	7.84314	7.88269	7.59496	7.62587	7.58126	7.89065	7.64904
ARHGAP12	6.86557	7.10749	6.88718	7.85871	7.31196	7.4061	7.19241	7.36908	7.0994	7.53148	6.88737	7.10775	7.62288	7.52048	7.2417	7.02721	7.49855	7.34919	7.28266	6.7288	7.23025	7.54986	7.6257	7.09832	7.35407	7.49648	7.34036	6.66039	7.61709	6.99124	7.18794	7.62059	7.24792	7.16103	7.6658	6.93459	7.37313	7.51791	7.14504	7.55877	7.37313	7.37313	6.99026	7.41501	7.03923	6.88991	7.29941	6.83342	7.71633
ARHGAP15	7.33423	7.18772	6.72481	6.05244	6.73232	5.92078	6.00236	6.66459	6.78196	7.46551	6.19705	6.46171	5.92218	5.87488	6.69523	7.02802	6.84936	6.72149	5.93353	7.45356	6.18214	6.5318	6.61512	6.72673	6.59153	6.69764	8.30194	7.21699	6.89256	6.6596	7.59407	6.94041	7.0428	6.5482	6.68731	7.025	6.23856	7.025	7.78013	6.74646	7.03854	6.96026	6.56979	6.83949	6.76557	6.94156	6.90159	7.95428	7.51808
ARHGAP17	8.47451	8.86599	8.67061	9.07348	9.30993	8.91572	8.87735	8.82121	8.70569	8.98376	8.42007	9.40868	8.83999	8.78397	8.96321	8.91642	8.81271	9.00345	8.66293	8.61073	8.61541	9.46738	8.9483	8.65535	8.90951	9.29381	9.53574	9.55299	9.02475	9.20586	9.03199	9.06074	9.00796	9.6782	8.7093	8.62461	8.88343	9.13442	9.28059	9.61392	9.26693	9.04558	9.19137	8.7997	9.0519	8.82596	8.52687	8.75021	9.48639
ARHGAP19	9.56554	10.5692	10.1142	10.2897	10.0567	10.7718	10.2625	10.6584	9.63419	10.3172	10.3438	10.3747	10.7445	10.8566	10.167	10.0324	10.05	10.5398	10.5118	9.83854	10.502	10.2025	10.186	9.82141	10.1327	9.8372	9.77376	9.13481	9.79618	9.11921	10.0879	9.99598	10.1858	9.938	10.2188	9.91404	9.21118	9.90813	9.71031	10.0759	9.82238	10.4606	10.3571	10.3913	10.4586	10.1227	10.28	10.3081	10.7794
ARHGAP22	4.58805	4.38415	4.33245	4.39722	4.323	4.07556	4.2308	4.39597	4.27787	4.27787	4.7019	4.1957	4.24658	4.17882	4.2253	4.38675	4.19551	4.26119	4.07121	5.17192	4.4246	4.00109	4.08757	4.63639	4.44803	4.32375	5.36944	4.19141	4.17431	4.56166	4.47262	4.49572	4.22513	4.07032	4.36322	4.31018	4.85293	4.31018	4.34114	4.37727	4.34114	4.34114	4.0573	4.2467	4.6409	4.06566	4.1394	4.34472	4.1276
ARHGAP24	8.55958	8.22692	8.24202	8.13488	7.66545	7.86799	8.32033	8.32747	8.20663	8.27037	8.20663	8.20663	7.93039	8.02751	8.36641	7.74072	8.29619	7.87542	8.489	8.683	8.12426	7.83063	7.80326	7.60549	7.79216	7.76123	7.86982	7.60094	7.65399	7.95779	7.79125	7.97327	7.25377	7.60829	7.64485	7.69157	7.43706	7.61356	8.03279	7.69157	7.56871	7.96009	7.46805	8.49494	8.64191	7.35999	8.25219	7.67037	7.71738
ARHGAP25	7.76623	7.87394	8.44889	7.70314	8.17969	8.11323	7.61365	7.29525	7.60452	8.25124	8.42421	7.6424	7.41873	7.70262	7.75906	7.78205	8.32849	8.50991	8.10818	7.48946	7.66883	7.78015	8.17835	8.22069	7.57954	8.18349	7.69578	7.42757	7.59628	8.37543	8.38795	8.39029	7.98261	8.21797	8.09075	7.51357	8.1361	7.84523	8.22514	8.23639	8.32176	8.03247	8.01266	7.67261	6.97905	7.85227	7.52498	8.32373	8.61365
ARHGAP26	5.32279	5.3202	5.26897	5.57287	5.47249	5.1693	5.24781	5.08572	5.31117	5.31117	5.31117	5.36074	5.25169	5.30929	5.38376	5.3377	5.27178	5.24241	5.32792	5.18361	5.1849	5.56928	5.72908	5.56271	5.3505	5.64232	5.18385	5.36181	5.42973	5.47384	5.58536	5.5038	5.599	5.42436	5.32677	5.34003	5.66716	5.44024	5.67517	5.25408	5.48225	5.44024	5.54207	5.25786	5.46691	5.52718	5.20089	5.27553	5.4982
ARHGAP28	6.77363	9.01599	7.18917	7.54127	8.22759	8.06141	7.80837	8.08794	7.79054	7.73949	6.78625	8.02094	8.77507	7.72042	8.10204	7.96623	7.34236	7.62017	8.94007	7.25796	8.27256	7.54363	7.89094	8.08002	6.36882	8.06668	7.54093	8.75885	8.16073	7.7315	7.79953	7.71223	8.64202	7.76933	8.1335	7.67529	7.36672	8.70233	7.83117	8.26649	7.87292	7.66288	8.83113	7.0983	8.62259	7.13495	7.85655	8.98931	8.46827
ARHGAP29	11.5247	11.3333	11.6457	11.451	11.3111	10.7055	11.7122	11.3332	11.7105	11.2575	10.8822	11.6533	11.3245	11.6901	11.166	11.2476	11.0867	11.2287	11.8781	11.52	11.394	11.1435	11.8833	11.5826	11.5538	11.1928	11.1397	11.215	11.4363	11.5123	11.548	11.3318	11.4738	10.9732	11.6469	11.5599	10.8048	11.6303	11.4024	11.5374	11.5623	11.3811	11.1147	11.6553	11.4246	11.1577	11.3721	11.2397	11.621
ARHGAP32	5.75431	5.94618	5.77692	6.17147	6.01351	6.05432	6.27191	6.23752	6.06188	5.86428	6.06188	6.06188	6.10348	5.78712	6.05435	6.12782	6.234	5.9916	6.05452	5.80587	6.32026	5.9378	5.83899	5.36163	5.59233	5.5597	5.84659	5.97341	5.69656	5.4527	5.79912	5.91036	5.59921	5.7869	5.58765	5.54692	5.52327	5.77344	5.68932	5.68932	5.91749	5.68932	5.87595	5.72313	6.23228	6.05122	5.68045	5.76614	5.79783
ARHGAP33	6.28175	6.19628	6.13987	6.12071	5.81388	6.29248	6.2253	6.30263	6.15951	6.15951	6.4164	6.10239	6.00238	6.25242	5.98991	6.31108	6.09768	6.37339	6.22817	6.20167	5.84373	6.29564	5.90363	5.90081	6.11912	6.0904	6.46522	6.10714	6.11174	5.98414	6.07026	6.58226	6.2334	6.03349	6.15909	6.17589	6.13226	6.06204	6.06204	6.06204	6.42202	6.06204	6.16216	5.97843	6.20354	6.1237	6.07117	6.09501	5.93091
ARHGAP35	6.43448	6.55456	6.48291	6.46619	6.63334	6.59021	6.73757	6.48642	6.58576	6.41723	6.58576	6.58576	6.58662	6.57573	6.64501	6.55643	6.52442	6.3535	6.70161	6.55188	6.62449	6.42143	6.80415	6.35095	6.29774	6.21714	6.64673	6.62132	6.60975	6.50047	6.40311	6.51567	6.59876	6.30288	6.87834	6.57889	6.34494	6.57889	6.3993	6.57889	6.60948	6.57889	6.701	6.30281	6.5186	6.54613	6.38471	6.50569	6.37004
ARHGAP4	6.10189	6.2532	6.25536	5.90762	5.85446	6.20477	6.06661	5.91863	6.02654	6.15012	6.20915	5.84129	6.1504	5.96024	6.04472	6.25288	6.0211	6.19695	5.90774	6.09638	6.02373	6.14682	6.19492	6.6741	6.243	6.3458	6.67342	6.48533	6.43717	6.45071	6.56811	6.2818	6.41225	6.55571	6.26378	6.75382	6.15928	6.27869	6.41365	6.51814	6.48423	6.38543	6.26173	6.21635	6.01791	6.38725	6.21074	6.34183	6.63212
ARHGAP44	6.03926	6.26399	6.53577	6.13966	6.92465	6.21019	6.25216	6.84624	5.98811	6.57462	6.38691	6.6696	6.38044	6.22814	6.18468	6.74162	6.50767	6.75347	6.21475	6.16438	6.29946	6.65735	6.76107	6.05064	6.42065	6.26037	5.98821	6.94092	6.69527	6.52714	7.06388	5.82194	6.51686	6.44551	6.10308	6.53415	6.04505	6.51876	6.65418	6.51876	6.15875	6.64175	6.1187	6.8349	6.27755	6.98734	6.12997	6.17501	6.55698
ARHGAP45	7.07356	7.89973	7.73931	7.09881	7.47274	7.50458	7.42424	7.09001	7.33094	7.33094	7.78496	7.33094	7.27174	7.13487	7.6116	7.9856	7.45232	7.45575	7.11743	7.2675	7.43921	7.29825	7.85771	7.86901	8.37504	7.93049	8.26057	8.17948	8.12767	7.72438	8.27969	8.58323	8.03093	7.98016	8.28499	7.86894	8.10473	8.09218	8.09218	8.52415	8.34685	7.76409	7.97868	7.58812	6.69215	8.06177	7.83064	8.06974	8.75614
ARHGAP5	8.22206	7.89496	8.15282	9.07107	8.7464	8.23139	8.32819	8.34987	8.46321	8.33021	7.89208	8.75659	8.40887	8.93621	8.32827	8.10675	8.06626	8.07175	8.61367	7.88503	8.90766	8.41383	8.77597	7.78847	8.39392	8.27868	8.19683	7.74093	8.25168	8.28397	8.20395	8.03564	8.06142	7.94119	8.14966	8.5076	7.45787	8.6006	8.23248	7.67645	8.23248	8.35019	7.9181	8.59154	8.07194	8.06934	8.13228	7.77103	7.99688
ARHGAP6	5.95915	5.4317	5.48283	5.66043	5.8029	5.3798	5.49358	5.38027	5.80844	5.53833	5.65379	5.68902	5.16505	5.39333	5.43762	5.41656	5.68314	5.69724	5.68843	5.75979	5.44399	5.56771	5.4666	5.2989	5.68245	5.75805	6.03233	6.02713	5.83396	5.23076	5.49422	5.74926	5.45066	6.25667	5.61419	5.65596	5.94194	5.65596	5.48682	5.65596	5.68197	5.65596	5.47224	5.46667	5.602	5.47928	5.56739	5.57287	5.0901
ARHGDIA	7.11233	7.07837	7.75029	7.18297	6.92841	6.90533	6.98103	6.83664	7.09137	7.41226	7.04932	6.69313	7.23834	6.99368	6.85328	7.32616	6.79714	7.24667	6.9234	7.26768	7.17039	7.24565	7.24848	7.87779	6.87314	7.20859	7.35113	7.48968	7.74022	7.2671	6.74466	7.14601	7.54622	7.23232	7.11548	7.07594	7.32146	7.18739	7.34967	7.70951	7.27267	7.14739	7.14201	7.17292	7.18532	7.11657	7.07005	7.06761	7.05858
ARHGDIB	10.6961	11.1132	10.6198	10.0678	10.6328	10.5316	10.626	9.80817	10.2162	11.2251	10.5376	10.3638	10.1805	10.7592	10.4966	10.4012	10.4831	10.8174	10.4684	10.4412	10.2411	10.4652	11.4564	11.0052	9.81987	11.4122	10.716	10.917	11.1318	10.9511	11.0539	11.1175	11.2023	10.8991	10.9411	10.6575	10.7111	10.9736	11.1922	11.0311	11.2747	10.9889	10.6907	10.6369	9.30745	10.9585	10.762	11.0763	11.3385
ARHGDIG	5.84425	5.83604	5.51919	5.5556	5.72237	5.38398	5.5038	5.29512	5.60408	5.72469	5.61887	5.60408	5.34817	5.44389	5.76325	5.83741	5.86965	5.38156	5.56834	5.63057	5.26823	5.49845	5.29384	5.61072	5.67556	5.71076	5.75386	5.67615	5.77437	5.62358	5.83716	5.81057	5.60767	5.64518	5.83248	5.66282	5.61464	5.49024	5.60833	6.03775	5.67373	5.66937	5.89965	5.52681	6.00382	5.62982	5.57139	5.78585	5.5052
ARHGEF1	6.75497	6.98522	6.83514	7.17998	6.72239	6.9952	6.92885	7.02275	6.97004	7.0235	7.18684	6.74275	6.7351	6.90976	6.81584	6.92677	6.94604	7.02932	6.87426	7.1032	6.75672	6.93622	6.85363	6.95572	6.88118	7.07512	7.03418	7.02953	6.92786	7.0331	6.80516	7.43216	6.96081	6.71121	6.80265	6.83145	7.05597	6.66269	6.97836	7.31373	6.88607	6.95345	7.09236	6.88424	6.78645	6.90241	6.93618	6.81473	6.89299
ARHGEF10	9.9828	9.84032	9.73525	10.2584	10.5131	10.4265	10.0348	10.2979	9.97365	10.1572	10.2969	10.5434	9.68477	9.78715	10.2341	10.0641	10.136	10.5648	9.98622	10.1232	9.99429	10.3233	9.98346	9.78014	10.3711	10.3316	10.3834	10.4462	10.7948	10.0429	9.87358	10.0316	10.0679	10.0181	10.4321	10.0497	9.81789	10.3062	10.4887	9.90524	10.3714	10.4148	10.6358	10.2653	10.0433	10.4496	10.2688	10.0627	10.3242
ARHGEF10L	8.09158	8.21238	8.0337	7.94135	7.66305	7.90441	8.40953	7.97546	7.99916	7.71418	8.23104	7.98639	8.20714	7.89217	8.00832	8.00856	7.94255	7.82001	8.38692	8.35981	8.27895	7.51579	8.01633	8.49412	8.09937	7.83977	8.00861	8.6042	7.93804	8.31094	8.29875	8.25649	7.9393	7.9327	8.36265	8.16544	7.80362	7.99556	8.23629	8.33856	8.49033	8.10546	7.99237	7.7479	8.1809	8.18642	8.19263	8.14486	7.95555
ARHGEF11	6.27328	6.3038	6.49955	6.16824	6.41041	6.44402	6.54909	6.14219	6.29721	6.5423	6.18916	6.29721	6.41869	6.26392	6.24309	6.33878	6.36276	6.64013	6.05377	6.42938	6.24127	6.54415	6.53933	6.42046	6.25114	6.33859	6.68599	6.50831	6.21175	5.8855	6.74347	6.6042	6.56744	6.36566	6.53231	6.58426	5.82526	6.49167	6.49167	6.56754	6.43667	6.59128	6.49239	6.27097	6.41657	6.35244	6.30227	6.30708	6.43299
ARHGEF12	8.245	8.92833	9.04338	9.08348	9.40638	9.26186	9.19751	9.13796	9.26538	8.9509	8.58081	9.05579	9.3481	9.61627	9.20018	8.88948	9.02	8.96928	8.9793	8.48067	9.10894	9.29281	9.53925	8.69314	8.82062	8.94949	8.94518	8.84207	9.22294	8.8123	8.81752	8.89378	9.30383	9.3305	9.16625	9.23028	8.57467	9.2693	9.08471	8.81596	9.08471	9.19242	9.15774	9.19455	9.14547	8.80268	9.0921	8.86553	9.46039
ARHGEF15	7.65059	8.44795	8.37873	7.80451	7.78593	7.82265	8.23044	7.65706	7.93028	7.87952	8.1089	8.41451	7.49464	7.9129	8.18503	8.51246	7.97897	7.82382	8.26605	7.46815	7.73835	8.22722	8.75531	8.9235	8.49485	8.87947	8.63992	8.87189	9.09219	8.69105	8.96623	8.90727	9.24949	8.79065	9.20963	8.63839	8.62503	9.11034	8.91035	9.09557	8.91711	9.08301	8.70298	6.79153	7.44267	8.66181	8.56494	8.65623	9.08665
ARHGEF16	7.61223	7.52371	8.512	7.70966	7.59476	7.59954	7.62615	7.76403	7.66747	8.28464	7.45644	7.41934	7.87958	7.57001	7.65727	7.81728	8.20433	7.826	7.76114	7.84641	7.62508	7.4176	7.42154	8.06394	7.80292	7.58848	7.64295	7.04713	7.47187	7.56603	8.03965	7.34738	7.94075	7.83217	7.50203	7.18162	7.54616	7.66034	7.83277	7.66034	7.89197	7.66034	7.88746	7.4036	7.72378	7.75976	8.00657	7.59527	7.30444
ARHGEF17	8.60075	9.04212	8.53571	9.15519	9.19277	8.88119	8.69388	9.11763	8.90641	9.12549	8.66102	9.0409	8.78739	9.00539	8.9315	9.05598	9.13745	9.24096	8.39457	8.82143	8.63301	8.91434	9.60762	9.25443	8.89349	9.141	8.82423	9.26774	9.17702	9.29216	9.42455	8.85841	9.3492	9.51261	9.18769	8.76727	9.50633	9.52219	9.24167	9.02686	9.11559	9.26288	9.20088	8.89762	9.35767	9.20174	8.98748	9.20659	9.24364
ARHGEF18	10.2313	10.6874	10.4769	10.3608	10.9346	10.8222	10.6596	10.5112	10.1973	10.5128	10.8846	10.5242	10.841	10.7305	10.3882	10.4009	10.3543	10.6961	10.7481	10.6903	10.5045	10.7161	10.3343	10.4743	10.411	10.0226	10.6204	10.0548	10.3028	10.1336	10.0266	10.4581	10.1045	10.1596	10.4691	10.1578	10.2466	10.2383	10.2103	10.0206	10.3306	10.6686	10.7266	10.6543	10.5672	10.7783	10.4611	10.3679	10.6879
ARHGEF2	7.09453	7.56716	7.17735	7.13073	7.15393	6.90396	7.21985	7.45553	7.20667	7.20667	7.27692	7.20667	7.20667	6.94977	7.27639	7.47883	7.26323	7.26951	7.40969	7.27736	7.20042	6.93027	7.4403	7.45725	7.17428	7.34161	7.44427	7.79036	7.49429	7.42292	7.77531	7.74945	7.51165	7.41335	7.4022	7.2993	7.18797	7.57789	7.35207	7.57789	7.77823	7.6986	7.34338	7.03643	7.3499	7.19581	7.26251	7.20677	7.43766
ARHGEF28	8.14737	8.18757	7.32576	7.86126	7.35926	7.90153	8.16666	8.2589	7.80989	7.4141	8.50386	7.87438	7.87438	7.9723	8.42201	8.0463	7.96066	7.24358	8.02859	7.81411	7.80165	7.83224	7.95613	7.5987	7.23921	7.80566	7.66089	7.49661	7.11456	7.8869	7.87099	8.03483	7.41504	7.79659	7.74622	7.63434	7.17664	7.65954	7.65954	7.88154	7.90764	7.73599	7.81349	7.14137	8.17186	8.01357	7.60264	7.59771	6.89869
ARHGEF3	11.2977	12.0217	12.403	12.0821	12.3891	11.6005	11.8964	11.8431	11.6877	12.178	11.9055	11.9576	11.9127	12.3534	12.0257	12.1813	11.6304	12.3515	12.1394	11.2358	11.9319	12.0528	11.79	11.975	11.9801	12.173	11.6236	11.9088	12.3063	11.8048	12.2868	11.7913	12.0777	12.828	11.8028	11.8439	12.282	12.0484	12.1785	11.7338	12.2953	12.0425	12.2374	12.7325	11.7557	11.864	12.2511	11.8369	12.204
ARHGEF38	5.89373	5.52751	5.53457	5.43086	5.31374	5.87011	5.73876	5.42404	5.67266	5.67266	5.67266	5.67266	5.21311	5.28665	5.53709	5.98087	5.56559	5.52726	5.42452	5.84262	5.30598	5.60055	5.24689	5.29701	5.31371	5.73279	5.96572	5.78622	5.46902	5.53114	5.34182	5.53166	5.53166	5.47112	5.5457	4.97167	5.51093	5.51093	5.51093	5.51093	5.75088	5.75088	5.53538	5.26123	5.69631	5.41282	5.1353	5.45403	5.26473
ARHGEF4	4.6145	4.7388	4.688	4.78445	4.62597	4.9248	4.86777	4.73356	4.86953	4.74453	4.98294	4.53158	4.62315	4.85228	4.78144	4.71814	4.78038	4.6486	4.70807	5.05561	4.73912	4.44158	4.51109	4.41677	4.75773	4.72973	4.85814	4.96414	4.54803	4.77767	4.85899	4.72486	4.63468	4.7642	4.65869	4.62859	5.16107	4.62859	4.62859	4.65393	4.62859	4.62859	4.79819	4.53472	4.77276	4.99329	4.61892	4.75584	4.47595
ARHGEF40	8.72955	9.02644	9.84582	9.48224	9.55207	9.19068	9.20416	9.12438	9.18809	9.7108	9.18809	9.09941	9.18809	8.9283	8.9586	9.458	8.87732	9.58476	9.63126	9.25142	9.27145	9.37584	9.34989	9.54341	9.35702	9.11331	9.0857	9.22595	9.22375	8.93726	9.1638	8.55612	9.8457	9.61824	9.05125	9.20362	9.06734	9.44874	9.20362	9.06734	8.78826	9.73993	9.64049	9.30375	9.18471	9.05343	9.00723	9.16988	9.58362
ARHGEF5	8.93858	9.21366	9.20188	9.20638	9.78039	9.23619	9.27835	9.25945	9.30478	8.99054	9.12919	9.17605	9.69129	8.59374	9.38394	9.15419	9.25477	9.16217	9.38823	9.25596	9.42013	9.59286	9.09148	9.12866	8.76963	9.14095	9.24744	9.2399	9.08986	9.03101	9.1752	8.68347	8.68632	9.14264	8.75567	8.69246	9.08903	8.64146	9.31947	9.10222	8.98205	9.2315	8.91689	9.12863	9.19681	9.45161	9.09143	8.89983	8.85582
ARHGEF6	8.57784	8.97437	9.12297	8.26283	9.00284	8.73571	9.06065	8.20684	8.57457	8.84819	8.97868	9.19227	8.14406	8.69004	8.79307	9.17165	8.49713	8.79944	8.35577	8.21586	9.06597	9.11008	9.41643	8.82559	9.20045	9.54505	9.22193	9.39544	9.46179	8.93701	8.65411	9.41938	9.70604	9.1116	9.1253	8.54695	8.96293	9.58547	9.47964	9.21559	9.29259	9.50725	9.25783	8.78345	7.76548	8.99941	8.95363	9.26815	9.70784
ARHGEF7	6.61975	6.87801	6.67883	6.99796	7.13168	7.06773	6.99289	7.02075	6.94612	6.94612	7.27876	6.90437	6.58729	6.48262	6.84494	7.27055	7.20861	6.99665	6.91074	7.02148	6.8009	6.84067	7.26944	7.29247	7.24173	7.32371	7.14835	7.24504	7.12219	7.58185	6.97669	7.25778	7.55067	7.40659	7.09471	7.41136	7.23426	7.5806	7.23426	6.8952	7.23426	7.23426	7.11123	6.83832	6.87531	6.89631	6.94366	7.15437	7.21795
ARHGEF9	6.90573	7.20433	6.76263	6.99533	6.87376	7.21824	7.32318	7.24377	7.08652	7.23746	7.03559	7.27246	6.73157	6.533	6.97945	7.21275	7.29824	6.92597	7.26279	7.21015	6.93541	7.27817	7.13639	6.8501	7.03941	6.87077	6.96482	7.19604	7.02517	6.55696	7.21067	6.8883	6.79337	7.10037	7.20974	6.98281	6.89482	6.98281	7.08618	6.98281	6.98281	6.96838	7.10755	7.00879	7.12537	7.16993	7.24841	7.04528	6.82131
ARID1A	7.60302	7.78152	7.45185	7.9332	7.83964	7.51046	7.68509	7.54957	7.66848	7.88508	7.66848	7.66848	7.4375	7.99274	7.74162	7.59837	7.69391	7.52559	7.67796	7.58313	7.41108	7.77492	7.98231	7.65366	7.40861	7.76768	7.84204	7.49226	7.89119	7.51415	7.69185	7.77536	7.76307	7.98464	7.78677	7.82738	7.40118	7.65928	7.79066	7.88029	7.79066	7.79066	7.72095	7.62261	7.8274	7.74848	7.51397	7.48079	7.77738
ARID3A	5.31751	5.6578	5.17061	5.479	5.40062	5.31355	5.62315	5.07467	5.38724	5.38724	5.02195	5.73023	5.38724	5.32842	5.67296	5.47468	5.01041	5.85898	5.45341	5.12917	5.12698	5.49384	5.56381	5.65293	5.51282	5.63381	5.42917	5.34999	5.68174	5.85832	5.72093	5.66917	5.4063	5.52566	5.80664	5.74814	5.83776	5.85795	5.36825	5.48644	5.33399	5.61483	5.56684	5.37005	5.4101	5.29412	5.48379	5.57367	5.28456
ARID4A	6.83064	6.9339	6.99642	7.37225	6.99955	7.19644	6.96362	6.80023	7.20654	7.16145	6.62374	7.31213	6.73776	7.30212	7.25421	7.02639	7.03302	6.9678	7.02047	6.94293	6.71059	6.95408	7.17213	6.48826	7.03011	6.94845	6.72602	6.18609	6.95363	6.94142	6.83274	7.00397	7.00907	6.31848	7.07903	6.43658	6.63418	6.86611	6.93458	6.86161	7.17138	6.85262	6.68255	7.02424	6.9251	6.6186	6.80306	6.99623	7.35751
ARID4B	9.44008	9.41065	9.19419	9.67605	9.89083	9.5012	9.51922	9.41525	9.6204	9.52299	9.14606	9.85497	9.36264	9.78045	9.66491	9.74219	9.47869	9.29071	9.64643	9.11231	9.62508	9.35071	9.57722	9.0474	9.23503	9.45283	8.72425	9.08171	9.13179	9.39746	9.0158	9.52838	9.55849	9.50898	9.22012	9.06786	9.29275	9.31284	9.30933	9.31284	9.35813	9.25377	9.28052	9.64767	9.19942	9.35096	9.36232	9.34087	9.86636
ARID5A	5.76277	6.16204	6.00865	6.31722	6.89988	6.07924	6.05987	6.31912	6.1542	6.11349	6.01133	6.05878	6.67704	5.68881	6.00757	6.97362	6.25179	5.99702	5.76622	5.87993	6.36788	6.87673	6.08993	6.33968	6.06673	6.06693	6.17252	6.03101	6.20897	5.91582	6.14477	5.76848	5.7322	6.1659	5.8823	6.03556	6.03556	6.03556	6.22191	6.03556	5.8745	6.05331	6.13033	5.9409	6.2015	6.18503	5.84028	6.20954	5.92554
ARID5B	8.68872	8.63849	8.60483	9.07157	9.28909	8.91045	8.52056	9.31685	9.15309	8.94631	8.35464	8.97965	8.94631	8.08672	8.83857	9.1954	8.54028	8.55427	8.40994	8.66558	9.80044	9.46064	8.26808	8.13321	8.19324	8.42907	8.39391	8.51464	7.73955	8.35562	7.84251	8.01968	7.7196	7.95843	8.10863	8.23244	7.88232	7.74209	8.02809	8.1187	8.1187	8.6134	8.59684	8.92775	8.15298	8.44349	8.33415	8.22091	8.26761
ARIH1	7.34953	7.60005	7.74008	7.96264	7.95042	7.81222	7.55218	7.97471	7.74882	7.72106	7.42612	7.74882	8.07455	7.85893	7.96642	8.06037	7.54621	7.58417	7.90137	7.35544	7.93737	7.6679	7.88954	7.60044	7.35255	7.43933	7.26994	7.67222	7.71508	7.71843	7.40881	7.41918	7.87272	7.77147	7.71948	7.53277	7.52697	7.77049	7.65397	7.47598	7.67339	7.65397	7.97888	8.23594	7.64666	8.11796	7.74466	7.66663	8.47662
ARIH2	7.03176	7.34027	7.46083	7.17405	7.23401	7.20491	7.29146	7.35175	7.18393	7.27499	7.2956	7.27499	7.27499	7.28739	7.23926	6.96153	7.09978	7.26308	7.33522	7.42488	7.26892	7.34701	7.22943	7.21636	7.24003	7.4984	7.28238	7.33448	7.32488	7.0904	7.40236	7.03439	7.27374	7.12607	7.13225	7.232	6.85854	7.39022	7.35446	7.1493	7.32759	7.31203	7.38272	7.13611	7.41665	7.29436	7.18521	7.24591	7.03949
ARL1	9.17645	9.31446	9.13792	9.32602	9.05375	9.47128	9.1645	9.29562	9.23513	9.44411	8.96739	9.23513	9.30594	9.34076	9.21785	9.10504	9.2791	9.40606	9.4138	9.03077	9.43932	9.01686	9.10685	9.13115	9.31025	9.53064	8.97446	8.97204	9.19439	9.27124	9.3961	9.01204	9.1984	9.19116	9.4658	9.25849	9.09166	9.46399	9.20131	9.07239	9.20131	9.20131	9.11312	9.45412	9.23433	8.95421	9.40869	9.22315	9.34635
ARL15	5.32703	5.51861	5.39105	5.45142	6.27423	5.55864	5.63603	5.7034	5.7728	5.1693	5.38843	5.83179	5.83569	5.50776	5.63958	5.39888	5.60099	5.7142	6.01154	5.2025	5.68715	5.8365	5.69919	5.30416	5.72248	6.06299	5.59231	5.0246	5.64734	5.16078	5.77898	5.73803	6.02234	5.83368	5.56334	5.37074	5.53842	5.4876	5.71761	5.91658	5.71761	5.7418	5.41895	5.42856	5.4945	5.223	5.42898	5.52197	5.78968
ARL2	9.4164	10.1414	9.46663	9.56375	9.66544	9.79465	9.74667	9.8638	9.32647	9.83131	9.90466	9.42768	10.0724	9.7059	9.3507	9.7992	9.92943	10.0765	9.74923	9.46823	9.91846	9.50725	9.52135	9.80967	9.29526	9.26147	9.88179	9.80438	9.96108	10.0085	10.0345	9.40944	9.60997	9.6025	9.33065	9.35784	9.42361	9.76819	9.74218	10.0229	9.51795	9.81827	9.70799	9.43913	9.65439	9.94522	9.80756	10.0009	9.67259
ARL2BP	9.0318	9.17099	9.41218	9.04332	9.2841	9.08359	9.01906	9.10029	9.02431	9.13725	9.13725	9.14783	9.27269	9.26633	9.17238	8.70904	9.45081	9.11681	9.06681	9.49189	8.94011	9.07438	9.42533	9.2057	8.81189	9.0993	8.91058	8.48971	9.15877	8.77368	8.57452	9.15508	9.06194	9.13259	8.8949	8.92476	8.54578	9.42307	8.83509	8.93908	9.13662	9.03762	9.0667	9.02075	9.11394	9.10049	9.06529	9.10218	8.92712
ARL3	8.6028	9.1816	9.12824	8.60259	8.97485	9.09573	8.91363	8.90216	8.75774	9.0243	8.93791	8.95662	8.93791	8.70959	8.83109	8.82317	8.96752	9.12291	9.22332	8.55143	9.3129	8.79526	8.92595	9.05479	8.63933	8.73819	8.63211	8.46332	8.67537	8.69579	9.00852	8.72581	8.85856	8.8854	8.56053	8.86725	8.40926	9.16991	8.6882	8.67144	8.64642	8.91727	9.02044	9.06524	8.82859	8.63296	8.85222	8.69462	8.91274
ARL4C	6.36642	6.14574	5.87072	7.53503	6.48874	5.00868	6.05946	5.69326	6.28391	5.71868	5.88931	6.93641	5.91428	5.09815	6.53188	5.92708	5.70514	5.90572	6.15291	6.77053	6.57465	6.79254	6.21038	7.38828	7.01665	6.48399	8.39147	7.7127	6.67011	6.50854	7.05618	6.70899	6.16416	7.18266	6.61572	7.14835	6.92931	6.46753	6.92931	6.92931	7.48581	6.70625	6.38667	6.98572	6.56451	6.30584	5.98198	6.27776	6.40886
ARL4D	8.23626	7.61103	7.66205	7.84076	7.8782	7.4361	7.11391	7.42752	8.17724	7.25139	7.57456	7.63103	7.58457	7.36813	8.09795	7.76292	7.86336	7.64813	7.58417	7.81049	7.2249	7.60453	7.62022	7.47418	7.75451	7.86307	7.8413	7.16554	7.60348	7.90344	7.48512	7.60426	7.52204	7.96142	8.12212	8.09822	7.90298	7.76236	7.18141	7.95152	7.20326	7.76236	7.72414	7.79584	7.76225	7.24434	7.12239	7.31719	6.90313
ARL5A	8.91646	9.04377	8.98304	9.39456	8.99202	9.24379	9.35555	9.27059	9.52316	9.50903	8.87867	9.16103	8.64396	9.31924	9.24212	8.58889	9.41816	9.10919	9.13933	8.81233	9.43359	9.22357	9.3693	8.73713	9.37483	9.52348	8.94504	8.40906	9.44193	9.42809	8.28262	9.15523	8.97933	8.78181	8.7868	8.91291	8.32777	9.25401	9.00946	9.13734	9.23155	9.13734	8.84624	9.07705	8.81986	8.20263	9.1945	9.03008	8.77805
ARL6IP1	10.2649	10.1424	10.1899	10.723	10.9526	10.3264	10.4963	10.2959	10.5843	9.94264	10.3873	10.7416	10.4718	10.5882	10.5692	10.2475	10.1809	10.5428	10.534	10.3734	10.6237	10.1904	10.4455	10.0806	10.72	10.8304	9.98287	10.3963	10.0889	10.701	10.248	10.4238	10.4858	10.3904	10.5871	10.5226	9.97848	10.6592	10.2919	10.0848	10.6236	10.6732	10.1934	10.6807	10.1365	10.8524	10.4178	10.2525	10.6001
ARL6IP4	9.75787	9.95358	10.074	9.17349	9.69214	9.44273	9.5188	9.36068	9.67876	10.0727	8.962	9.67876	9.67876	9.63346	9.38733	9.15773	9.80178	9.97304	9.53781	10.3231	9.58282	9.07993	9.84019	9.96683	9.36464	9.5813	9.53832	9.98467	9.60128	9.82794	9.92685	9.66694	9.65006	9.54745	9.49329	9.78031	9.6679	9.66276	9.59643	9.87175	9.59139	9.66329	9.7636	9.29016	9.87214	9.98154	9.74095	10.0173	9.66361
ARL6IP5	9.81919	10.1397	9.92651	9.79474	9.82621	9.55159	9.58786	10.1077	9.43241	9.88352	9.4781	10.102	10.3181	10.4105	9.67601	9.67849	10.0216	9.77126	9.73302	10.4026	9.73752	9.22473	10.5286	10.3963	9.77759	9.92729	9.36997	9.59104	9.9177	9.94324	10.0625	9.71001	10.2187	10.1498	9.99238	9.77551	9.93596	10.0927	9.97802	9.86649	10.0474	10.0962	9.93788	10.4056	9.8524	10.1359	10.014	10.4101	10.144
ARL8B	11.049	11.0022	10.7785	11.0356	10.849	10.8616	11.0716	11.2673	11.0565	11.1253	10.6015	11.1545	10.982	11.0928	10.9172	10.6435	11.0229	10.9454	10.9011	11.1747	11.0576	11.0554	10.8911	11.1293	11.0165	11.1687	10.791	10.8657	11.0391	10.7998	10.7698	10.6946	10.7701	10.8865	10.9584	10.6495	11.0048	11.0349	10.9381	10.8281	10.8492	10.9349	10.8276	11.1199	10.9287	10.9295	11.1118	10.8171	10.9178
ARMC1	8.16681	7.93969	7.96525	7.86908	8.29817	8.0328	8.57997	8.35092	8.21483	7.7078	8.17324	8.21964	8.38893	8.53865	8.22728	7.58439	8.35474	8.12889	8.39548	8.26276	7.90781	7.99111	8.50081	8.57096	8.26033	8.0346	7.8212	7.7987	8.25345	8.22967	8.44224	8.30794	7.67555	8.0483	8.62222	8.66386	7.6833	8.23398	8.21351	8.21351	8.06015	8.21351	7.81136	8.40105	7.6168	8.18479	8.24162	8.07274	8.35822
ARMC6	7.07119	7.30197	7.14111	6.86884	6.92761	7.05943	7.05832	6.90066	7.03302	7.03302	7.03302	6.99288	7.11501	6.68156	6.9412	7.13521	6.92664	7.04599	7.14422	7.22106	6.97057	7.16175	7.33414	7.23915	6.78859	7.02515	7.2726	7.11792	7.27262	6.85649	7.14333	7.10844	7.08792	7.04049	6.69758	6.67846	7.4604	7.03318	7.06708	7.024	7.08783	7.05829	6.95471	6.97696	7.05648	7.12761	7.0779	7.11777	6.78527
ARMC7	7.37889	7.38353	7.16118	7.09216	6.8476	7.17258	7.19333	6.78049	7.13823	7.13823	7.4098	7.14702	6.832	6.95601	7.07877	7.10928	7.45529	7.37445	7.03598	6.98477	6.99648	7.24849	7.24679	7.28966	6.80508	7.29023	7.20983	7.38477	7.19091	7.22897	7.40717	7.59865	6.80725	7.36233	7.27302	7.40275	7.17346	7.08517	7.17346	7.69204	7.17346	7.00285	7.19368	6.98904	7.30028	7.21548	7.16263	7.17744	7.13514
ARMC8	6.45234	6.59281	7.00066	6.97657	7.14366	6.73882	6.62463	6.73906	6.7584	6.7584	6.48627	6.93786	6.95913	6.79938	6.86072	6.56099	6.84132	6.59552	6.86421	6.52228	6.93872	7.04103	6.87415	6.43025	6.80904	6.80263	6.71781	6.16175	6.75075	6.51888	6.44753	6.37113	6.84509	6.5826	6.67188	6.8579	6.85998	6.78503	6.45824	6.16699	6.59815	6.59815	6.76406	6.76846	6.5188	6.52837	6.58577	6.79509	6.76713
ARMC9	5.33515	5.11982	4.98458	5.06147	5.24712	5.33979	5.15788	5.57371	5.12408	5.23001	5.21652	5.33712	5.23001	5.19504	5.15275	5.47624	5.26783	5.47607	5.54905	5.01912	5.28209	4.99802	5.43064	5.74263	5.25359	5.62647	5.28303	5.19593	5.6689	5.13903	5.83171	5.39477	5.77184	6.07725	5.3881	5.75086	5.70118	5.47538	5.0904	5.44799	5.67937	5.73966	5.31662	5.17654	5.46518	5.24496	5.15615	5.49768	5.28356
ARMCX1	9.64631	10.1014	10.1068	10.2591	10.0778	10.2242	10.1448	9.97527	10.0991	10.0991	9.94664	10.1069	10.0819	10.556	9.96186	10.19	9.9625	10.3754	10.0289	9.61706	10.0811	10.0547	10.2202	9.89131	10.2211	9.93668	10.3427	9.73323	10.1807	10.3142	10.0359	9.77948	10.1734	10.0161	10.7559	10.0777	9.88739	10.5473	10.2253	9.83427	10.3376	10.0389	9.76744	10.6936	9.76553	9.94882	10.2994	10.0158	10.3393
ARMCX2	9.24786	9.7	9.06173	9.29796	9.25554	9.23433	8.72682	8.84913	8.72895	9.42673	8.76154	9.32036	9.59683	9.54049	8.63466	8.92307	8.96617	9.35841	9.26838	8.76061	9.28621	9.69924	9.2702	9.76609	8.87029	9.20621	9.53402	8.97756	9.3887	8.95443	9.3128	9.24963	8.80378	9.12428	9.05505	8.77646	9.70558	9.31552	9.51867	8.91813	8.84665	9.1231	8.5374	8.95561	9.17397	9.05113	9.2407	8.81065	9.05581
ARMCX3	9.39268	9.45779	10.0975	10.1205	10.4889	9.89046	9.67061	9.50148	9.91266	9.90268	9.16173	9.88944	10.2706	10.4356	9.87782	9.38481	9.58061	9.81072	9.99896	9.47749	9.79814	10.0988	10.0436	9.91612	9.82135	9.90627	9.19289	9.59089	9.59667	9.40973	9.95294	9.70072	9.50677	10.2349	9.80692	9.76527	9.69584	10.2206	9.79434	9.16353	9.7394	9.79434	9.79654	10.2356	9.16464	9.3302	9.96166	9.70512	10.3856
ARMCX5	7.6693	7.48322	7.25739	7.01515	6.77033	7.03477	7.12542	7.05606	7.26013	7.51904	7.26013	7.30853	6.48237	7.44736	7.01263	6.32166	7.28541	7.22718	7.43174	7.24203	7.31274	7.21776	7.5989	7.12818	7.30891	7.5681	7.31437	6.72278	7.34019	6.32503	7.11413	7.49144	7.01731	7.3933	7.51395	7.57596	7.19173	7.19173	7.22732	7.54591	7.02829	6.74983	7.05724	7.16276	7.45355	7.16112	7.08591	6.90468	7.27658
ARMH3	7.01927	7.48546	6.84629	7.16348	6.96657	7.24417	7.37087	7.41136	6.85478	7.14729	7.55317	7.33274	7.05059	7.09605	7.02071	6.87526	6.98696	7.31421	7.02901	7.53597	7.11138	7.52585	7.43048	7.44274	6.98302	7.01824	7.53447	7.18039	7.00678	6.7999	7.25308	7.17837	6.85607	7.21097	6.93394	7.3767	6.67772	7.12604	7.22045	6.89025	6.96723	7.54914	7.3027	7.24806	7.07561	7.01636	7.1109	7.07675	7.17388
ARMT1	8.87617	8.03823	7.7543	8.17326	8.0529	8.47181	8.79703	8.30068	8.76811	8.43497	7.78248	8.57377	7.91758	8.7997	8.6386	7.75721	8.37006	8.47405	8.34696	8.69708	8.48655	7.40504	7.97567	7.90797	8.82749	8.3885	7.63296	7.97358	7.87126	8.3402	8.52536	8.22727	7.99792	8.33233	8.44391	7.79526	8.24308	8.24308	8.41497	7.93206	8.30082	8.45515	7.48464	8.8211	7.75311	7.80607	8.96639	7.91341	8.32678
ARNT	6.61782	6.74715	6.95067	6.98125	7.15076	7.11934	7.18127	7.15373	7.02975	6.73253	7.33957	6.91093	6.9248	7.07163	7.12548	6.94466	6.71215	7.25995	7.17542	6.81695	6.94748	6.94258	6.94167	6.82986	7.15267	6.74385	7.23939	6.88107	7.05945	6.81335	7.04215	6.94394	7.44664	7.06595	7.17831	7.10795	6.68097	7.19533	7.08841	6.99494	7.08841	7.08841	7.03145	7.0457	6.89401	7.04187	6.86186	6.94704	7.02899
ARNT2	8.82868	8.5433	8.55726	8.3176	8.20189	8.38557	8.40776	7.55641	8.48775	7.30408	9.02952	8.52931	8.34778	8.62607	8.46641	8.39265	7.40251	8.60558	8.53837	8.58992	8.26535	8.25096	8.01601	7.82052	8.74505	8.15654	8.61619	8.12586	8.20075	8.78685	8.51316	8.39585	9.03108	7.20773	7.4646	8.70006	7.17873	8.46287	7.9911	8.36119	8.64748	8.38829	8.25957	8.45477	8.76295	8.32134	7.73223	7.73114	7.90662
ARNTL	7.14309	6.88953	7.16421	7.61928	7.91822	6.80425	7.17282	8.06453	7.99655	7.35848	7.29847	7.08694	6.95779	7.01462	7.02051	7.18345	6.75257	7.30737	7.42815	6.99326	7.16608	8.67152	7.53782	7.53617	6.94768	7.34438	7.01366	6.47048	6.9434	6.83875	7.22393	7.04496	6.55042	6.45385	6.64481	7.20521	6.94673	6.94673	6.66758	6.94673	6.94673	6.75288	7.10451	6.98321	7.75239	7.14552	7.06756	7.0486	7.94891
ARNTL2	4.71158	4.60004	4.29668	4.93287	4.25335	4.52774	4.48638	4.64125	4.77732	4.4103	4.53652	4.53652	4.53652	4.39622	4.65198	4.69695	4.42058	4.48569	4.44801	4.45909	4.61982	4.78227	4.51125	5.1692	5.1621	5.07766	5.44423	4.84525	4.92638	4.77712	5.36138	5.05418	4.72381	4.98111	4.90423	5.25482	4.97355	4.78403	5.16306	4.97355	4.97355	4.78403	4.85137	4.58178	5.03002	4.447	4.51895	4.66252	4.60834
ARPC1A	10.3505	10.2713	9.61685	10.6369	10.4718	10.3616	10.1904	10.3636	10.1004	10.6409	9.5876	10.6937	10.3507	10.9269	10.3448	9.57799	10.5934	10.2477	10.4621	10.3719	10.397	9.6206	10.5982	10.2741	10.4492	11.112	10.2204	10.2401	10.8867	10.5946	10.6326	10.6069	10.2853	10.7995	10.5951	10.4714	10.3273	10.4825	10.5811	10.931	10.5059	10.6815	10.5407	10.6324	10.7727	10.6317	10.3673	10.7006	10.4739
ARPC1B	9.8214	9.97521	9.4166	9.27557	9.26611	8.9158	9.27475	9.0539	9.62644	9.60996	8.64093	9.49638	9.49638	9.53537	9.74171	9.33313	9.6415	9.27992	9.45674	9.55646	9.2253	8.8846	9.72505	10.4918	9.99712	9.75022	9.6513	10.4476	10.292	9.59982	10.6502	10.2088	9.74566	10.508	10.2766	10.234	10.1172	9.84214	10.1286	10.6634	10.1172	9.76108	9.74314	9.86315	8.94829	9.44237	9.5429	9.85863	10.6525
ARPC2	10.907	10.9027	11.19	10.6299	10.8789	10.7481	10.601	10.7151	10.6127	11.1033	10.6546	10.8054	10.9277	10.8569	10.7835	10.9014	11.0165	10.8236	10.7604	10.8716	10.8403	10.6007	11.1234	11.369	11.1831	11.555	11.0141	11.104	11.4115	11.3755	11.289	10.995	11.3041	11.2118	11.253	11.0337	11.1157	11.3117	11.3903	11.0462	11.3291	11.4592	11.2447	11.0471	10.7279	10.9205	11.1657	11.2628	11.5023
ARPC4	8.35281	8.48217	8.21317	8.01627	8.1369	8.42158	8.16671	8.37454	8.24684	8.4855	8.18987	8.18317	8.24684	8.10707	8.1805	8.21563	8.42488	8.40658	8.18373	8.43423	8.25779	8.2308	8.436	8.76523	8.32952	7.97275	8.41615	8.60222	8.60279	8.24471	8.34774	8.45023	8.58628	8.48549	8.18154	7.94457	8.57362	8.47028	8.61989	8.40207	8.46796	8.46796	8.07539	8.12927	8.20564	8.29635	8.30652	8.58211	8.56479
ARPC5	11.4202	11.1206	11.2066	11.0049	11.2379	10.9048	10.9695	10.9095	11.0523	11.0142	10.7959	11.196	11.4182	11.5579	11.2871	10.693	11.2468	10.9893	10.9345	11.1806	11.1714	10.8854	11.3408	11.2046	11.4118	11.3827	11.1885	11.0692	11.4611	11.5222	11.3468	10.9791	11.2211	11.2027	11.2913	11.5553	10.8975	11.2909	11.3892	11.0917	11.3427	11.3536	11.2788	11.5826	11.2616	11.323	11.214	11.3808	11.4499
ARPC5L	9.2414	9.3837	9.86054	9.47469	9.924	9.38955	9.30588	9.48066	9.38632	9.39972	9.30273	9.48332	9.99292	9.25361	9.40075	9.69273	9.39556	9.54707	9.65005	9.43687	9.38322	9.84433	9.56338	9.70768	9.49718	9.54852	9.14778	9.23502	9.22354	9.38694	9.3501	9.41246	9.52447	9.58284	9.40895	9.38027	9.65321	9.33869	9.72274	9.28767	9.38355	9.22449	9.70357	9.70143	9.7303	9.40415	9.51908	9.64454	9.5375
ARPP19	9.29855	9.27012	9.44933	9.54712	9.82734	9.56887	9.19059	9.34676	9.33538	9.5507	9.02709	9.67236	9.55468	9.61762	9.60026	9.02326	9.55913	9.47812	9.5684	9.15221	9.62471	9.37027	9.73917	9.23187	9.36841	9.72848	9.47488	9.27066	9.55743	9.30856	9.41762	9.46487	9.64503	9.68222	9.71164	9.25916	9.40751	9.85686	9.67437	9.35408	9.4925	9.53094	9.45996	9.54907	9.49451	9.36678	9.53807	9.39241	9.43371
ARR3	6.24673	6.10989	6.29459	6.44821	6.19841	6.06484	6.36297	6.35292	6.23755	6.26039	6.49904	6.26039	6.03836	6.45879	6.22566	6.4051	6.68654	6.58145	6.49022	6.51753	5.88021	5.70769	6.41439	6.08559	6.30857	5.86229	6.26384	6.42445	7.28389	6.23277	6.68494	6.31347	6.61771	6.37094	6.34511	7.00628	6.3519	7.02422	5.94183	6.3519	6.3519	6.19435	6.42823	6.06664	6.62737	6.18085	6.10031	6.18066	5.96899
ARRB1	7.61773	8.4741	8.49628	8.36226	8.64086	8.64344	8.25229	8.52702	7.84141	8.68676	8.44456	8.44456	8.44456	8.23097	8.13639	8.10325	8.5115	8.75469	8.97075	7.73634	8.41848	8.70678	8.18935	8.82809	8.4487	8.20713	8.68145	8.50308	8.71808	8.3006	8.34171	8.63487	9.09709	8.6648	8.40826	8.57983	8.46141	8.43515	8.62163	8.60315	8.57983	8.57983	8.53485	7.94942	8.67444	8.57494	8.55981	8.94952	8.72042
ARRB2	6.4535	6.829	6.4535	6.0965	5.89783	5.88867	6.26149	6.15125	6.44215	6.63031	6.24697	6.10437	5.82377	6.00687	6.46456	5.95991	6.67779	6.60639	5.95906	6.47971	6.39142	5.91238	6.13555	6.68171	6.46792	6.57499	6.99904	6.74567	6.3237	6.8799	6.79881	6.82596	6.63117	7.14319	5.99357	6.75631	7.10317	5.96514	6.75631	6.7234	6.39704	6.83286	6.33046	6.35931	6.40294	6.56882	5.93106	6.03143	6.63033
ARSA	6.33097	6.64561	7.00043	6.76439	6.31478	6.53681	6.84718	6.92686	6.39244	7.01301	6.57633	6.56631	6.8331	6.39185	6.44833	6.99009	6.67297	7.03014	6.36545	7.02911	6.66309	6.45854	6.45255	6.7193	6.56311	6.63976	6.62675	7.07218	6.7545	6.29961	6.9074	6.41203	6.626	6.61275	6.72415	6.90866	6.54523	6.54523	6.47148	7.00268	6.44258	6.54523	6.83719	6.30703	6.47983	6.55728	7.09641	6.85664	6.9002
ARSB	5.62549	5.51198	5.6073	5.15458	5.23038	5.60056	6.28429	5.9338	5.7893	5.37589	5.65354	5.65354	5.65354	5.36437	5.84391	5.69782	5.63103	5.50899	5.50528	6.21611	5.66302	5.1773	5.07042	5.54662	6.04442	6.029	5.42985	5.87582	5.49805	5.92805	5.23435	5.69221	5.6152	5.83209	5.6317	5.3455	5.67888	5.58299	5.66796	5.66796	5.66796	5.90174	5.44333	5.32539	5.67029	5.25354	5.80548	5.28838	5.87977
ARSD	6.46506	6.66171	6.07632	6.38898	6.0455	6.49744	6.2814	6.74742	6.25401	6.38836	6.38836	6.55741	6.38836	6.32775	6.25562	6.6145	6.70595	6.29308	6.56881	6.76214	6.2016	6.02792	6.35374	6.2236	6.68359	5.93141	6.18448	6.23536	6.27308	6.25725	6.38304	6.86376	6.35336	6.20379	6.32216	6.38111	6.33213	6.34777	6.15287	6.33213	6.22682	6.63176	6.47275	6.0578	6.48996	6.40196	6.31617	6.39367	6.13305
ARSE	7.22509	7.8657	5.53133	7.01929	6.04582	7.70685	7.48748	7.64325	5.53334	7.36093	7.23875	7.05512	8.03665	7.00159	7.37404	7.15932	8.60092	5.69709	6.46555	8.16175	7.40284	5.82663	5.59316	6.16124	6.7498	5.99634	6.18823	7.20729	6.58152	6.34358	6.69047	6.76588	5.28401	5.88609	6.79675	6.69994	5.53615	5.27351	6.4608	6.63433	6.77106	7.17107	5.92261	6.47357	6.47096	8.19094	7.60803	6.62792	4.89174
ARSF	6.67792	6.74788	6.00247	6.42951	6.45568	7.24458	7.02646	7.90905	6.71401	6.57146	7.34784	6.7031	6.71401	6.80732	6.63591	6.47142	8.05384	6.56435	6.69199	6.43049	7.08574	6.66552	5.9728	6.29076	6.99537	6.98892	6.4929	6.57888	6.8027	6.35747	6.63154	6.71906	7.38082	6.14358	6.51094	6.59741	6.84021	6.1354	7.50986	6.04428	6.28466	6.97341	6.57421	5.94472	6.73464	7.24363	7.25945	6.45096	5.90436
ARSJ	6.58218	5.90385	5.83947	6.76171	5.84229	6.02294	6.16705	6.09679	6.16218	5.74748	6.16218	6.16218	6.55082	6.21979	5.79933	6.23395	6.19866	5.73373	5.85746	6.79933	6.35607	5.96757	6.03146	5.78856	6.39118	6.1104	5.67057	6.35294	6.00886	5.66245	6.13572	5.87899	5.64091	5.5448	5.792	5.95119	5.95119	5.95119	6.13624	5.58719	5.9791	5.7568	5.50453	6.07216	6.24238	5.86293	6.07222	5.7378	5.829
ART1	5.5882	5.84671	6.20932	5.44566	5.53788	5.89901	5.66251	5.56821	5.93245	5.71567	5.94229	5.35749	5.71567	5.59096	5.69841	6.1817	5.74508	5.49844	5.4634	5.89362	5.46331	5.87331	5.7362	5.7244	5.77979	5.7958	5.78558	5.75407	5.6556	5.87442	5.75898	5.31053	5.85755	5.97728	5.7714	6.05411	5.97428	5.76594	5.49039	5.81776	5.60229	5.48779	5.81165	5.32564	5.7791	5.5705	5.36159	5.63579	5.42612
ART4	5.55554	5.64632	6.50468	5.57353	5.92097	6.27618	5.37	4.92967	5.78964	5.78964	6.11202	5.14021	5.78964	5.48674	5.12187	5.48424	6.125	6.18183	5.35185	5.86104	6.56504	5.23632	5.88944	5.19612	5.02504	5.68665	6.44215	4.57859	4.28335	4.9978	5.95634	5.3504	5.2642	5.3258	6.01619	4.64671	5.37901	5.81191	5.16273	5.61573	5.27214	5.7763	6.24516	4.68892	5.36616	4.98054	5.41144	5.7377	5.3737
ARTN	5.33706	5.34892	5.14406	5.01375	4.84257	5.13907	5.10882	5.23634	5.22502	5.20434	5.33316	5.08048	4.91295	5.21168	5.12776	5.26768	5.02012	5.21662	4.96997	5.16083	5.06112	5.24947	4.83814	5.10415	5.09728	5.19866	5.22376	5.46992	5.14398	5.17786	5.31546	4.86582	5.09825	5.17311	5.16137	5.19848	5.37122	5.11551	5.11551	5.11551	4.91596	5.11551	5.22026	5.00059	5.25982	4.9494	4.97588	4.94574	4.98977
ARVCF	7.77886	7.78404	7.92466	7.6336	7.40954	7.73448	7.87438	7.92517	7.89391	7.62528	8.06892	7.69451	7.52751	7.91325	7.59292	7.89929	7.69489	8.00976	7.63693	7.85629	7.48229	7.76536	7.88584	7.98834	7.6533	7.72395	7.8993	8.29977	7.90687	7.86903	8.02436	8.21824	7.94558	7.66888	8.06255	7.87382	8.30359	7.94804	7.73729	7.92296	7.91427	7.83473	7.75779	7.41495	7.87753	7.84168	7.7333	7.78027	7.69515
ASAH1	11.3876	11.0919	11.1687	10.9128	10.966	10.9633	11.2894	11.074	11.0391	11.2681	10.9051	11.2678	11.0391	11.0501	11.1127	11.1174	11.2556	11.1251	11.1483	11.2888	10.9834	10.9215	11.0436	11.0102	11.2094	11.3805	10.7968	10.9969	10.9235	11.3549	11.0713	11.0732	10.8525	11.2108	11.1866	10.9517	10.9879	11.0462	11.3523	11.127	10.9676	11.1427	10.8198	11.1979	10.8888	11.1787	11.2702	11.1418	11.2232
ASAP1	6.63314	6.72175	6.97323	6.76109	7.13668	6.80868	6.68632	6.33757	6.45806	6.75051	6.81536	7.06546	6.71453	6.89872	6.84574	6.83573	7.10577	6.6885	6.60353	6.33639	6.67795	7.08541	7.08864	7.15027	7.29148	7.38515	6.95411	7.35234	7.47397	7.1821	7.24205	7.22174	7.34309	7.36207	7.28151	7.2087	7.36519	7.27383	7.40725	7.03366	7.27855	7.27855	6.96765	6.56634	7.12016	6.82732	6.86955	6.93593	7.08076
ASAP1-IT1	4.82546	4.83806	4.66615	4.42417	4.72279	4.7624	4.64033	4.8763	4.67681	4.67681	4.71435	4.40602	5.13329	4.77383	4.64589	4.72811	4.79921	4.88792	4.21185	4.54549	5.05233	4.79779	4.62826	5.31267	4.77788	4.53278	4.50411	5.0298	4.45308	4.63528	4.54447	4.59019	5.35556	4.70926	4.68553	4.81462	5.02551	4.77244	4.69045	4.77244	4.41648	4.72059	4.80176	4.28049	4.76025	4.70874	4.58262	4.8462	4.37396
ASAP2	9.09358	9.25851	9.36729	9.31882	9.92128	9.33565	9.62219	9.39366	9.42327	9.45071	9.41733	9.77268	8.99138	9.38772	9.45414	9.73536	9.10497	9.43176	9.37566	9.28934	9.62156	9.33782	9.90842	9.67575	10.163	10.1694	9.52162	10.0318	9.94703	9.72243	10.0836	9.89327	9.9421	9.51341	10.0879	9.89364	9.40318	9.89364	10.0742	9.72189	10.2903	9.89364	9.87167	9.73235	8.81438	9.58479	9.67586	9.65857	9.7974
ASAP3	7.00583	6.86338	6.65419	6.75498	6.5189	6.79814	6.72006	6.86082	6.73736	6.75907	7.01363	6.51356	6.83217	6.7115	7.06978	7.1367	6.67376	6.97124	7.03808	6.70257	7.04499	6.06538	6.53016	6.87018	6.75481	6.82815	7.39898	6.92683	7.28747	7.66877	6.88759	7.08309	6.63666	7.09953	7.27444	6.61805	6.99123	7.4757	7.01573	6.99277	7.16955	7.15637	7.07229	6.58366	6.97835	6.81116	6.70471	6.79943	6.66188
ASB1	5.87715	6.05757	6.09604	6.28445	6.44078	6.23812	6.10833	6.19564	5.95583	6.0843	6.13787	6.09406	6.52699	6.11874	6.0876	6.05586	5.86378	6.18331	6.15766	5.88952	6.60555	6.3505	6.44939	6.50874	5.94647	6.09799	6.09903	6.05239	6.14325	5.82448	6.35473	5.92967	6.07654	6.07858	6.19345	5.79183	6.2879	6.16969	6.15448	6.15448	6.15448	6.15448	6.32144	6.09845	6.23395	6.12852	6.09432	6.07083	6.08962
ASB13	9.63451	9.69173	8.83584	9.11173	8.81333	9.71022	10.1157	9.74282	9.0803	9.49038	10.0928	9.35195	9.23463	8.75602	9.66636	9.28574	9.81791	9.25382	9.82335	9.19958	10.0416	9.20086	8.89478	9.03463	9.39537	9.49059	9.01893	9.61604	9.35687	9.07005	9.174	9.24664	8.42598	9.01109	10.1285	9.15366	9.14678	9.51252	9.13244	9.14678	8.87732	9.57532	8.88238	9.09435	9.17763	10.0281	10.0295	9.55107	8.82074
ASB4	4.45177	4.59914	4.80596	4.55889	4.67362	4.8612	4.55115	4.43817	4.5902	4.5902	4.88845	4.5902	4.46308	4.55968	4.57586	4.74711	4.62871	4.59414	4.35144	4.72616	4.80511	4.41477	4.32713	4.43156	4.55378	4.51689	4.90309	4.30761	4.2966	4.43226	4.38802	4.61559	4.63364	4.27963	4.4001	4.82604	4.57795	4.37781	4.52641	4.38337	4.32489	4.15221	4.57806	4.25432	4.5207	4.45896	4.41227	4.49559	4.36231
ASB6	7.27408	7.48626	7.55591	7.29661	7.09775	7.23523	7.42842	7.41487	7.21709	7.24414	7.54294	7.27446	7.46395	7.0619	7.14025	7.4798	7.16906	7.49076	7.46626	7.48448	7.32863	7.42139	7.59	7.72351	7.43114	7.46761	7.54797	7.62575	7.56202	7.43404	7.65147	7.27537	7.19288	7.74101	7.49397	7.68197	7.60387	7.4025	7.47156	7.70115	7.17967	7.4875	7.40164	7.0475	7.53733	7.59109	7.52614	7.56206	7.63182
ASB7	5.68247	6.251	6.07458	5.83179	5.56151	5.80461	6.04872	6.05134	5.78617	5.90525	5.95623	6.32506	5.56917	6.04342	5.93323	5.44338	5.86711	5.85178	6.01132	6.272	5.77341	5.91134	5.89364	5.76942	5.92334	5.87276	6.23049	5.92408	5.93543	6.1092	5.80199	5.60434	5.47992	6.09105	6.06093	5.90883	5.72534	5.96445	5.84377	5.47741	6.09995	6.20825	6.03958	5.68302	6.13012	5.67323	5.71627	5.91675	5.66256
ASB8	7.62759	7.96885	7.36102	7.53196	7.26461	7.76345	8.00914	7.72232	7.79975	7.59737	7.49012	7.99614	7.39402	7.86808	7.77159	7.21476	7.94255	7.7213	7.81673	7.57547	7.46015	7.6274	7.76729	7.74604	7.7384	7.38688	7.55365	7.26092	7.96759	7.52825	7.8174	7.64818	7.70218	7.69698	7.43279	7.83907	7.54663	7.59485	7.9842	7.30715	7.59485	7.59485	7.51348	7.35004	7.77489	7.52195	7.56175	7.82803	7.66123
ASB9	6.03137	6.9362	5.72359	6.58693	7.0108	7.03784	7.03923	7.06337	6.73956	7.10259	6.90868	6.73956	5.86509	6.55635	7.07125	6.7439	7.18577	6.69902	6.57689	5.78485	6.43625	7.32566	6.43464	6.03723	7.27832	6.82868	5.86012	5.82077	6.19143	6.71057	6.77464	6.4882	6.5154	6.8062	6.71057	6.45201	6.07384	6.45201	7.29204	6.76679	6.4805	6.11354	6.43498	6.30966	6.20237	6.61223	6.63507	6.43765	6.4676
ASCC1	9.00237	8.7394	8.99788	8.59429	9.05672	8.85681	8.70238	8.86946	8.69014	9.18963	8.66055	9.01813	8.68294	8.92011	8.7939	8.43975	8.90036	9.13855	9.16428	8.58017	8.64167	9.17421	8.6003	8.74687	8.71478	8.88079	8.52347	8.34453	8.90522	8.40585	8.769	8.5193	8.57675	8.8677	8.88225	8.65802	8.43621	8.79605	8.58968	8.65802	8.83456	8.7694	8.61286	8.73631	8.77453	8.80275	8.74787	8.77951	9.27653
ASCC2	8.06827	7.42073	8.58318	7.87251	7.65372	7.75126	7.39859	8.10699	7.24313	8.29039	8.08261	7.65052	8.01229	8.19732	7.81408	7.90338	7.82	8.10827	8.22114	7.19518	7.84349	7.95947	7.82743	7.94494	7.04367	7.37386	7.54049	7.87933	7.40622	8.15008	7.93687	7.98761	7.88429	7.69354	7.96629	7.6163	7.42038	7.88163	7.4996	8.095	7.95425	7.912	8.20442	7.53792	7.59775	8.01778	8.25012	8.07986	8.16261
ASCC3	7.0331	7.18483	6.98292	7.09741	7.50401	6.46167	6.89538	6.90733	7.0166	7.0166	6.42813	7.31627	7.19697	6.9917	6.96922	6.92865	6.62682	6.69117	7.60183	7.37932	6.43224	7.3597	7.38448	7.24322	7.55071	7.68897	8.03962	7.59859	7.56549	7.77943	7.74719	7.29997	7.14098	7.8126	7.30815	7.51076	7.35116	7.82686	7.39739	7.42735	7.79717	7.47384	7.07892	7.26422	6.68671	7.12297	7.11969	6.84232	7.19427
ASCL3	5.19177	5.48804	5.7332	5.59702	5.34966	5.08847	5.33963	5.6641	5.64802	5.57123	5.76496	5.33147	4.86922	5.50852	5.29229	6.14249	5.56154	5.38054	5.37233	5.20664	5.25275	5.24189	5.15022	5.15145	5.43604	5.36893	5.61916	5.10305	5.44853	5.3141	5.65596	5.5764	5.05758	5.90969	5.36414	5.32416	6.135	5.22043	4.96237	5.40814	5.40814	5.40814	5.57564	5.04218	5.47851	5.00249	5.11737	5.43364	5.14458
ASF1A	8.23632	8.29857	8.33802	8.04841	8.04607	8.56195	8.19518	7.83626	8.26587	8.58464	7.79059	8.32478	7.98645	8.40871	8.08187	7.8385	8.32215	8.27043	8.15411	8.50575	7.98842	8.21553	8.50537	8.11792	8.26722	8.5146	7.99775	7.48341	8.15827	8.36624	8.31365	7.64128	8.17324	7.91922	8.16938	7.98365	7.78449	8.49291	8.19748	7.73365	8.30373	8.37011	7.95136	8.47017	8.1936	7.72294	8.3717	8.34838	8.66888
ASF1B	6.19558	6.04079	5.91184	5.89541	5.51443	5.97774	5.71065	5.98715	6.39119	5.84708	5.84708	5.84708	5.60606	5.77759	5.8168	6.42342	6.03943	6.42931	5.65587	5.85719	5.73763	5.64259	5.4005	5.96009	6.46377	6.0542	6.12728	6.47969	6.7514	5.90197	6.12322	5.93828	5.92255	7.26952	6.03191	5.88136	7.15136	5.87979	5.87979	5.88136	6.39172	6.46639	6.48109	5.55815	6.55118	6.07727	5.58544	6.02617	5.76337
ASGR1	5.30936	5.07783	4.9748	4.69247	4.85625	4.7366	5.07986	4.78583	4.70701	5.03112	5.194	5.0155	4.7587	5.05123	5.31899	5.09697	4.89967	4.7529	4.64877	4.97939	4.75308	5.01615	4.50907	5.35485	5.13325	5.36263	5.11553	4.9349	5.44003	4.88043	5.39232	5.13758	4.93181	5.27542	4.7243	4.86237	5.09776	4.83615	5.52132	5.41517	5.01379	4.92723	5.4435	5.09867	4.98293	5.23908	5.02478	5.13411	5.13193
ASGR2	6.26761	6.37415	6.81265	6.5012	6.02144	6.49502	6.22514	6.72059	6.43054	6.63569	6.33363	6.33363	6.43054	6.93042	6.62305	5.97154	6.53401	6.50828	6.33445	6.25022	6.36848	6.41506	6.44653	6.48042	6.20052	6.64678	6.41177	6.6942	6.57112	7.1111	6.60224	6.54169	6.26735	6.47503	6.44371	6.5503	6.90464	6.4281	6.4984	6.3148	6.9596	6.13453	6.74741	6.52973	7.23306	6.38525	6.30459	6.43945	6.04657
ASH1L	7.22237	7.6002	7.55938	8.00421	7.84866	7.80029	7.86052	7.31882	7.68923	7.34248	7.82395	7.68923	7.69255	8.0834	7.71279	7.47369	7.80575	7.36835	7.62442	7.36672	7.71368	7.7602	8.07505	7.27047	7.4788	7.22007	7.79262	7.98025	7.60428	7.47607	7.7932	7.27192	7.73601	7.88946	7.82092	7.77542	6.90859	7.92886	7.77542	7.50716	7.80323	7.79516	7.75841	7.46077	7.90159	7.47178	7.25008	7.75425	7.17674
ASH2L	10.3542	10.2594	9.96757	9.77968	10.2338	10.119	10.2912	10.3577	10.1458	10.2906	9.77619	10.5265	10.0887	9.98436	10.221	9.8073	10.4559	10.1858	10.1881	10.6198	10.1125	9.82213	10.3041	10.1094	10.3168	10.5216	10.1996	10.2888	10.2724	10.3955	10.3969	9.99089	10.2056	10.0517	10.436	10.3073	9.70418	10.4887	10.3665	10.1162	10.4202	10.4493	10.3664	10.434	9.8897	10.5101	10.2876	10.306	10.1797
ASIC1	5.63792	5.43785	5.51738	5.52133	5.83668	5.73099	5.81501	5.81301	6.01589	5.73064	5.73064	5.6546	5.2769	5.79575	5.52549	5.74336	5.74668	5.84515	5.44519	5.65826	5.84054	5.37135	5.44926	5.42982	5.64384	5.99061	6.00669	5.84694	5.74029	5.77734	5.64796	5.71198	5.80497	6.00808	5.53677	6.04701	6.20127	5.63169	5.59608	5.63169	5.47209	5.5458	5.78904	5.36707	5.75997	5.59644	5.48068	5.62232	5.52398
ASIC2	5.84797	5.1835	5.24855	5.2681	4.94998	5.28481	5.24323	4.99924	5.38964	5.25479	5.64179	4.96467	4.96467	5.2666	4.86792	5.49409	5.30166	5.30712	5.07337	5.31638	5.10169	5.48142	4.94638	5.13261	5.2095	5.16271	6.01375	5.18931	5.69061	5.4423	5.00072	5.00871	4.91265	5.38432	5.19337	5.31887	5.69231	5.03868	4.85419	5.27463	5.31887	5.31887	5.19295	5.04654	5.21374	5.12837	5.15918	5.06729	5.08892
ASIC3	4.32596	4.45669	5.05053	4.60453	4.60984	4.61817	4.71944	4.17433	4.49938	4.58321	4.77308	4.57047	4.43452	5.12198	4.37311	4.35818	4.6194	4.73037	4.52794	4.90378	4.55713	4.09769	4.19522	4.22314	4.16714	4.61558	4.70342	4.35683	4.18629	4.43482	4.53591	4.72413	4.74149	4.53711	4.11357	4.30722	4.17214	4.3376	5.1842	4.50306	4.25038	4.33596	4.66031	4.18973	4.63894	4.44934	4.3587	4.4284	4.31148
ASIC4	5.1805	5.5556	5.31613	5.36824	5.21568	5.50612	5.51596	5.80514	5.45268	5.49071	5.77102	5.19763	5.25162	5.46331	5.45922	5.82695	5.34645	5.67944	5.14577	5.69205	5.28377	4.99381	5.1339	4.99306	5.01328	5.29605	5.61897	5.62511	5.31812	5.40517	5.31864	5.40357	5.40409	5.52876	5.42727	5.6124	5.7384	5.08192	5.08192	5.5676	5.14172	5.17987	5.452	5.11792	5.5119	5.32598	5.17685	5.17466	5.18976
ASIP	5.51817	5.45422	5.2961	4.6237	5.09897	5.17191	5.14032	4.66552	4.96591	5.23975	4.96591	4.89062	5.55655	4.68898	5.16884	5.42405	5.64232	4.92274	4.85111	5.33193	4.69043	5.33193	5.02277	5.12396	4.88054	4.7349	5.33619	5.63761	4.97525	4.9116	5.07166	5.0862	5.66051	5.49968	4.79279	5.07784	5.39129	5.2356	5.29039	4.94073	4.73696	5.2356	5.28944	4.83105	5.11982	4.89447	5.02272	5.09455	5.01373
ASL	9.28185	8.94896	8.33096	7.98521	7.92617	8.95762	8.81294	9.14539	8.11858	8.78972	9.23236	8.04878	9.11552	8.36477	8.65151	9.20707	9.37671	8.51409	8.82469	9.0175	8.63397	7.76174	8.38429	9.05534	8.32855	8.39376	8.55773	8.6701	8.57645	8.74551	9.3337	8.97928	8.58061	8.3863	9.08117	8.49263	8.07117	8.867	9.18885	8.71404	8.51772	9.24521	8.3962	8.54368	8.94989	9.3052	9.65516	9.16764	7.97049
ASNS	8.29568	7.5572	8.09853	8.24069	7.78583	7.74296	7.21522	7.81285	7.7551	7.9148	7.46286	7.59428	8.46693	7.6513	7.50566	7.62993	7.35521	8.14766	7.7136	8.24744	7.7918	8.26484	7.92343	8.54873	7.9691	7.73194	8.53389	7.85309	8.29682	7.52151	7.77752	7.31965	7.72008	8.04183	7.89587	8.01968	8.31474	7.91925	7.16606	7.44577	8.62683	7.93851	8.1729	8.62307	8.08998	7.76866	8.17005	8.01632	8.11728
ASNSD1	9.86828	9.61574	9.60588	10.0783	10.0714	9.60206	9.38803	9.90395	9.37262	9.81596	9.42291	10.3451	9.82493	10.1421	9.79875	9.39444	10.0129	9.37394	9.88416	9.54909	9.82911	9.88718	10.0426	10.0122	9.77106	9.63269	9.65855	9.14592	9.58074	9.48315	9.26007	9.95709	9.38062	10.2745	9.95378	9.30487	9.56939	9.87297	9.69872	9.72849	9.5799	10.1932	9.82115	10.1394	9.69639	9.56715	10.195	9.6865	10.1685
ASPA	9.36139	9.05992	7.40443	8.76901	8.84255	8.97276	9.7055	10.3416	9.08824	9.72849	9.10224	9.08824	8.23587	9.12166	9.46763	8.59878	10.0309	8.98659	9.33082	9.73356	8.85127	7.86831	8.52054	7.88606	8.67678	9.08749	7.0365	8.63723	9.04454	8.96324	8.60428	9.09319	8.49489	7.60606	8.63546	8.76231	8.35471	8.35471	7.84475	7.67972	9.2968	9.35367	7.42714	8.86255	7.98682	9.79492	10.0876	9.36488	7.70447
ASPH	6.59444	6.71814	6.55549	6.64847	6.63708	6.62234	6.51636	6.78349	6.64875	6.64875	6.5666	6.64875	6.64875	6.68159	6.69899	6.34649	6.68581	6.68783	6.57546	6.61624	6.70921	6.6375	6.72019	6.46291	6.33724	6.48163	6.58811	6.32235	6.13028	6.63825	6.64054	6.28764	6.33409	6.30242	6.64079	6.39842	6.36611	6.72403	6.39842	6.39842	6.39842	6.39842	6.50212	6.51805	6.7377	6.37725	6.58627	6.40031	6.30018
ASPHD1	6.33925	6.36978	5.7791	6.20666	6.26879	6.31812	6.04951	6.02508	6.14402	6.08391	6.13281	6.14402	6.34488	6.06521	6.15126	6.33528	6.31056	6.24466	6.25124	5.82565	5.77871	6.78395	5.97252	6.54042	6.32782	6.32851	7.04692	6.7087	6.34372	6.90198	6.20282	6.17595	6.51662	7.01522	6.94793	6.36897	6.50014	6.7374	6.94848	6.50014	6.85511	6.03384	6.25656	6.10917	6.24566	6.13537	6.31146	6.3897	5.765
ASPN	6.27402	5.57374	5.14168	5.96383	5.24063	5.51573	6.29569	5.81061	6.54485	5.31076	4.91783	5.87956	5.91505	5.32501	5.80015	5.14916	6.2894	5.15625	5.78709	6.51435	6.23483	5.6411	5.56652	6.52362	6.66428	6.87438	8.58905	7.01173	6.36708	6.61912	6.41595	6.44411	6.59551	6.41355	7.14036	6.3059	6.5254	6.79266	6.75754	6.88197	7.21027	6.72097	5.5424	5.76748	5.82059	6.07789	6.41694	6.19733	4.83515
ASPSCR1	6.22335	5.97664	5.62578	5.41783	6.40169	6.06024	5.67941	6.35649	5.67147	6.29578	5.3764	6.01464	6.44622	5.17463	5.67492	5.95437	5.80521	5.66295	5.53896	6.84025	6.21754	6.14253	6.29951	6.39506	5.82479	5.65725	6.26567	5.97357	5.84157	5.15267	6.501	5.33647	5.30912	5.45106	5.44054	5.51351	5.4134	5.14163	5.81165	5.92976	6.73263	5.81165	5.6335	5.9306	5.87219	6.25843	6.52551	5.89512	5.78411
ASRGL1	8.09248	7.23285	8.40428	7.17445	7.4314	7.52915	8.4982	7.67975	7.99173	7.97133	7.9929	6.93586	7.86129	8.1096	7.68866	7.44773	8.28426	7.88108	7.80235	7.97234	7.78714	7.07145	6.46086	7.59043	7.70073	7.26393	7.65103	7.72499	6.94291	7.97643	7.26354	8.22944	7.48904	7.66549	7.46217	7.20802	7.14819	7.37793	7.44391	7.75292	8.17414	7.53519	7.37937	7.16835	7.47764	7.74082	8.38379	7.34678	6.87438
ASS1	12.1642	12.7793	11.4119	12.1701	11.9127	12.4124	12.9688	12.7473	12.1851	12.7255	12.734	11.6597	12.2727	12.5431	12.7781	12.1807	12.6194	12.1371	12.6153	12.4377	12.4081	11.6537	10.2745	11.5515	11.2772	11.071	10.6314	11.6114	11.0442	11.8689	11.6637	11.9871	10.8988	10.4204	11.4372	11.4675	10.97	10.8896	11.6148	11.3712	10.92	11.5715	11.0962	11.9913	11.9296	12.3456	12.7595	12.0154	9.66113
ASTE1	7.33788	7.47149	8.08932	7.5611	7.4472	7.40117	7.23186	7.40117	7.46879	7.22251	7.98115	7.17058	7.61577	7.19291	7.59549	7.94281	7.36183	7.42984	7.59715	7.46321	7.65291	7.24508	7.72473	7.26285	7.05373	7.2726	7.62716	7.21648	7.78557	7.11525	7.49314	7.44054	7.56658	6.848	7.49835	7.06395	7.32046	7.51374	7.65682	7.26902	7.63277	7.22056	7.90793	7.39178	7.28717	7.39459	7.46707	7.61912	7.5286
ASTN2	5.196	5.51975	4.68523	4.81915	5.38834	4.81357	4.82179	4.94298	4.81327	5.40181	4.89959	5.40685	4.62436	4.85725	5.11741	5.04898	5.38334	5.1251	4.95416	4.98539	5.01751	4.71681	4.79561	4.54936	4.76235	4.62954	5.90354	4.59718	4.79777	4.74642	4.92339	5.1074	5.09129	5.57627	4.7027	4.92843	5.7076	4.58427	4.92843	4.92843	4.67967	4.89462	4.97291	4.89402	4.97162	5.44726	5.45728	4.76159	4.9393
ASXL1	7.74334	7.60409	7.79715	8.11042	7.80558	7.49222	7.50683	7.80217	7.75379	7.75379	7.57907	7.75379	7.82495	7.91919	7.78597	8.03693	7.53487	7.62061	7.90552	7.42748	7.83464	7.68314	7.73304	7.71095	7.62801	7.64326	7.69567	7.4504	7.76999	7.4254	7.6816	7.66871	7.68027	7.95722	7.93957	7.53934	7.62446	7.71823	7.90924	7.81182	7.54838	7.71823	7.64628	7.80862	7.61186	7.74273	7.57677	7.65766	7.69426
ASXL2	6.83204	7.0194	7.40899	7.56761	7.48263	7.37	7.26884	7.18957	7.25983	7.25983	7.25983	7.25983	7.27854	7.64261	7.34585	7.2394	7.25389	7.16769	7.02377	7.13388	7.71241	6.88668	7.81075	7.21836	7.60962	7.34299	7.82978	7.66918	7.54748	7.45528	7.56437	7.7546	7.66354	7.56405	7.50865	7.64649	7.61421	7.36651	7.60028	7.60028	7.5957	7.60028	7.57319	7.31909	7.46225	7.05568	7.21203	7.30889	6.99046
ATAD2	4.65	4.97721	4.93482	4.96593	5.64943	5.46987	4.93607	4.98304	4.78848	5.07311	5.62106	5.07311	4.81604	4.97963	4.73836	4.98346	4.80686	5.90145	5.08092	4.72649	5.19441	5.33855	5.07843	4.81335	5.43839	5.14358	4.84081	5.10965	4.68587	4.94212	4.78835	4.99031	4.99703	5.69864	5.42766	4.84208	5.21153	4.98774	5.03193	4.70317	5.81397	4.94826	5.2914	5.21485	5.58199	4.82839	5.02659	4.98936	4.98936
ATAD2B	6.85116	6.65936	6.53773	7.13888	6.88833	6.56379	6.65106	6.02592	6.63088	6.49483	7.19921	6.45615	6.49312	6.34345	6.27559	6.57508	6.44052	6.39462	6.70034	6.44169	7.22789	7.07183	7.12781	6.43521	6.8122	6.45706	7.28796	6.73047	6.53306	6.58435	6.27786	5.73505	6.57558	6.95856	6.88671	6.94182	6.51546	7.10765	6.07103	6.29314	6.76956	6.59867	6.45203	7.24096	6.48106	6.48325	6.55723	6.65209	6.91855
ATAD3A	7.09738	7.20093	7.03651	6.96242	6.94909	6.9267	6.83018	7.16555	7.20788	6.93507	7.40813	6.92123	6.67084	6.83818	6.93944	7.30377	7.07765	7.22971	6.98123	6.85274	7.13787	6.87274	7.20223	6.70056	7.34286	6.68388	7.40968	7.17033	6.8723	7.16183	7.31417	7.12586	6.93256	7.49915	7.13262	7.50686	7.12838	6.79419	6.62484	7.29246	7.12838	7.36128	6.83942	6.84077	6.93034	7.66974	6.8513	6.95874	6.82006
ATAD5	5.7451	5.48649	5.75893	5.42185	5.68062	5.76027	5.72255	5.93276	5.64416	5.62214	5.96522	5.5566	5.65312	5.95119	5.6908	5.4358	6.01303	6.17947	5.56132	5.79873	5.51	5.45655	5.85447	5.71872	5.73724	5.87511	5.6732	5.65895	5.95841	5.32944	5.49811	6.12889	5.90845	6.44697	6.2245	5.90808	6.16939	5.90808	5.43806	6.10399	5.55272	6.06808	5.99769	5.34865	5.74153	5.79567	5.4639	5.96172	5.46113
ATAT1	5.93094	6.15318	6.28449	6.18864	5.9475	6.2842	6.47616	6.63023	6.35049	6.33853	6.24582	6.00162	6.23037	6.21472	6.29833	6.34436	6.28138	6.60065	6.08508	6.09646	6.39047	6.02373	5.93233	5.87044	6.25073	6.12013	6.72747	6.37497	6.10006	5.78931	6.09333	7.19482	6.32638	6.18682	6.45282	6.76992	5.91719	6.03839	6.18612	6.19194	6.64363	6.22131	6.39952	5.82534	6.29434	6.16808	6.20573	6.14923	5.99726
ATF2	6.44553	6.27346	6.4712	6.66313	6.47257	6.60732	6.49365	6.2744	6.37017	6.57253	6.45266	6.43324	6.53029	6.5962	6.36303	6.57818	6.3909	6.46129	6.20441	6.30229	6.77502	6.57623	6.52514	6.04529	6.58003	6.36426	6.19868	6.12445	6.21185	6.43517	6.02004	6.29778	6.17514	6.32893	6.1819	6.49781	6.12208	6.32301	6.28036	5.95791	6.27963	6.33885	6.30232	6.05514	6.43204	6.02985	6.3639	6.07437	6.06089
ATF3	9.18306	8.43553	9.53769	9.50934	9.03956	8.33255	8.05663	8.61525	9.03999	8.97504	8.50712	8.20958	9.45964	8.50769	8.1773	9.8124	7.83186	8.1698	8.4376	10.117	8.78148	9.56	7.15674	7.25245	7.30842	7.19238	7.10211	7.30914	6.62833	6.65091	6.5005	6.39691	6.95971	6.5963	6.61714	6.73667	7.30013	6.73667	6.84274	7.34662	6.61342	6.58458	8.74232	9.37255	6.69046	9.45333	6.85874	7.02015	7.31484
ATF5	5.92973	6.02814	6.02484	6.18865	6.34382	5.96729	5.82901	6.27056	5.93545	5.79499	6.15292	6.05666	6.42134	5.81285	6.05116	6.22207	5.90991	5.96112	5.88602	6.5699	5.99898	6.07884	6.05202	6.33826	5.96468	5.86149	6.25051	6.30391	5.8297	6.04794	6.30736	5.99718	5.9961	5.80886	6.00595	6.13342	6.0888	5.65515	6.08205	6.19995	6.08205	6.08205	6.22901	5.99494	6.14173	6.31861	5.78292	5.91608	6.20027
ATF6	7.60001	7.79608	7.9947	8.20734	7.95788	7.95218	7.90151	7.61121	7.75722	7.82215	7.82215	7.82215	8.14269	7.89731	7.87977	7.96703	7.94258	8.00181	8.05292	7.48852	7.83102	8.03139	8.18271	8.15226	7.87126	7.74164	7.42787	7.8414	7.86221	8.06668	7.89591	8.06763	7.62209	8.39108	7.80869	8.2	7.73272	8.00162	7.76215	7.72241	8.09147	7.94586	7.72947	7.73669	8.00164	7.85632	7.76671	7.72724	7.69703
ATF6B	5.27124	5.0972	5.32991	5.29503	5.30692	5.2213	5.18282	5.18123	5.29345	5.23794	5.40946	5.23794	5.00474	5.39067	5.35766	5.23205	5.29729	5.32705	5.24501	4.8487	5.38458	5.32143	5.41134	5.42755	5.22937	5.31228	5.46262	5.53904	5.78085	5.57134	5.49389	5.59259	5.58076	5.40156	5.39778	5.51328	5.51328	5.51328	5.63426	5.26672	5.51328	5.5153	5.4419	5.17494	5.27715	5.31354	5.19558	5.17476	5.29957
ATF7	6.09079	5.86743	6.15215	5.78474	5.72971	5.79791	5.75406	5.90204	6.01491	5.88447	5.88447	5.7656	5.88447	5.75589	6.00689	6.15469	6.01153	5.80002	5.91326	5.61564	5.99656	5.83211	6.13286	6.03547	5.97447	5.90936	6.15411	5.80274	6.36546	6.16848	6.0028	5.96506	6.04851	6.1786	6.06178	6.06474	5.95097	6.13035	6.19213	5.80759	6.26356	6.0974	5.90353	5.81567	6.05955	5.88973	5.90645	6.03532	5.84156
ATF7IP	8.73912	8.17078	8.0985	7.93875	8.49586	7.94889	8.2825	7.9649	8.44035	7.96158	8.23309	8.6309	7.80056	8.75405	8.64197	8.15216	7.80713	8.06751	8.22501	8.58785	7.59221	8.14173	8.51647	7.9295	8.31526	8.44579	8.02846	7.98288	8.15509	8.4101	8.35631	8.49433	8.37194	8.01177	8.30037	8.50961	8.14369	8.54624	8.04626	8.04397	8.18813	8.28499	8.33986	8.2202	8.26244	8.17963	8.21873	8.17589	8.44728
ATF7IP2	7.59612	7.45843	7.25102	7.34252	7.74655	7.59542	7.20109	7.07821	7.39169	7.39169	7.39896	7.80709	7.05058	7.17802	7.18873	7.69448	7.46438	7.28657	7.48708	7.1269	7.31584	7.88197	7.85706	7.51709	7.78284	7.93099	7.90388	7.28295	7.57358	7.69624	7.52651	7.9356	7.63619	7.52061	7.7625	7.73692	7.65336	7.79203	7.04204	7.79203	7.9508	7.79203	7.6957	7.26976	7.56276	7.26359	7.62666	7.58987	7.71905
ATG101	8.52833	8.6309	8.57355	9.3351	9.37993	8.84743	8.08651	8.86609	8.78061	8.89222	7.959	8.99223	9.2752	8.01736	8.62164	9.72541	8.60088	8.75556	8.47857	8.64789	9.0036	9.18346	8.39943	8.73928	8.6388	8.41913	8.91906	8.79787	8.96744	8.42225	8.89646	8.36439	8.6216	7.9419	8.32947	8.52918	8.5189	8.57648	8.58276	8.62204	8.57648	8.60148	8.7564	9.12408	8.61475	9.09228	8.67628	9.23962	9.03285
ATG12	7.45589	7.63586	7.2808	7.23104	7.38507	7.17289	7.65977	7.18701	7.53277	7.19938	7.34794	7.48136	7.34413	7.97279	7.17274	7.32178	7.21968	7.34759	7.45345	7.27326	7.39364	7.31395	7.4047	6.90671	7.75688	7.086	7.39168	7.41668	7.24478	7.12667	7.38249	7.65809	7.12681	7.59515	7.41669	7.38563	7.12734	7.65515	7.50353	6.75313	7.55314	7.34306	7.3774	7.72587	7.16028	7.11587	7.43877	7.32302	7.76435
ATG13	8.2651	8.48465	8.32619	8.27855	8.21926	8.43465	8.59726	8.55499	8.28469	8.67321	8.2722	8.36713	8.36713	8.53435	8.30534	8.46793	8.13865	8.54695	8.57919	8.49204	8.4436	8.09221	8.77827	8.58629	8.49119	8.63943	8.71374	8.69716	8.64361	8.55906	8.78874	8.5673	8.61476	8.56064	9.01393	8.66351	8.66351	8.66061	8.66351	8.70518	8.66351	8.66351	8.58677	8.22879	8.84071	8.64427	8.53402	8.74214	8.3647
ATG14	7.99098	8.28423	8.28963	7.90346	8.28945	8.27494	8.75516	7.97972	8.28185	8.36816	8.28185	8.28185	7.88092	8.48414	8.37553	8.10556	8.3127	8.52113	8.46137	8.06805	8.1817	7.89021	8.52494	8.01654	8.30189	8.40799	8.53196	8.28422	8.84114	8.76653	8.61402	8.8388	8.01386	8.39493	8.55679	8.6992	8.20383	8.89058	8.37581	8.33009	8.58771	8.38527	8.0927	8.70564	8.27225	7.80926	8.4041	8.56138	8.46483
ATG2A	7.62784	7.94482	7.75079	7.65525	8.1549	7.66275	8.40843	8.02994	7.83775	7.67827	7.95306	7.96247	8.05651	7.85414	7.76223	7.89728	8.11899	8.40112	8.04196	8.01952	7.85088	7.36562	8.23716	8.53177	7.74659	7.77831	7.96697	7.99392	8.17164	8.05324	8.66872	7.86233	8.10386	8.40057	8.00175	8.15016	8.24541	7.81634	7.54896	8.55732	8.26698	8.24541	7.71246	7.82993	8.15671	7.99637	7.8747	7.43215	7.90394
ATG2B	6.14236	6.10426	6.41613	6.76597	6.86463	6.46329	6.71531	6.59259	6.5487	6.5487	6.5487	6.77072	6.14932	6.58374	6.7542	6.45815	6.02091	6.46982	6.48662	6.07897	6.61139	7.03653	6.62508	6.21993	6.65727	6.45856	6.52734	6.52285	6.23001	6.48519	6.15371	6.34359	6.6169	6.68468	6.40155	6.10181	6.68562	6.56429	6.52042	6.05365	6.64088	6.52042	6.16206	6.68684	5.91684	6.14686	6.87465	6.60712	6.94048
ATG3	9.15288	9.2457	9.59712	8.96573	9.15163	9.26746	9.28513	8.92962	9.0875	9.27591	9.13917	9.0521	9.45897	9.34943	9.26377	9.37627	8.95373	9.4045	9.32307	9.21724	8.96709	9.09027	9.35314	9.13525	9.2763	9.60979	9.01369	9.10259	9.08793	9.73421	9.61245	9.16954	9.35741	9.11834	9.28605	9.19979	8.99188	9.56485	9.25362	9.1224	9.41905	9.53611	9.37777	9.55933	9.04694	9.19208	9.48466	9.4222	9.90126
ATG4A	8.20752	8.01043	8.25584	8.22617	8.40313	8.27257	8.16344	8.18745	7.94865	8.46534	8.07365	8.24661	8.32726	8.15093	8.28438	8.29336	8.50131	8.44077	8.28263	8.44278	8.15502	7.75306	8.39862	8.2068	8.34726	8.63491	8.63076	8.25349	8.8908	9.05522	8.23242	8.62402	8.10866	8.74175	8.29936	8.16503	8.79791	8.34628	8.15431	8.55224	8.89489	8.77896	8.32191	8.14571	8.14802	8.52256	8.45018	8.57257	8.57936
ATG4B	8.52177	8.49455	8.56502	8.28974	8.1879	8.11202	8.05167	8.38115	8.21577	8.56795	7.97389	8.4079	8.48637	8.14373	8.2078	8.34791	8.33211	8.50717	8.42412	8.23945	8.0893	8.61831	8.0564	8.61609	8.64268	8.55377	8.56432	8.49973	8.66935	8.17301	8.37674	8.53002	8.44307	8.71963	8.37992	8.46775	8.44664	8.2868	8.44664	8.93767	8.29592	8.44664	8.481	8.14387	8.39307	8.57364	8.30753	8.7077	8.238
ATG5	8.25256	8.31097	8.19705	8.17692	8.09041	7.98374	7.95463	7.94871	8.16519	8.23081	7.82917	8.16519	8.16519	8.02366	8.06304	7.88577	8.30216	7.85902	8.2503	8.50891	7.79319	8.26949	8.14899	8.12914	7.97216	8.38714	7.87538	7.70226	7.84459	7.77297	8.05152	7.86284	7.98151	7.92555	8.20823	8.06651	7.60626	8.24502	8.11413	7.73956	8.04932	8.04932	8.03781	8.36489	7.96289	7.86097	7.94155	8.08827	8.15114
ATG7	7.62369	7.52065	7.05902	7.24329	7.18648	7.33373	7.24288	7.3863	7.0261	7.41085	7.52262	7.35655	7.30594	6.93099	7.30678	7.4971	7.37406	7.4216	7.27509	7.28954	7.24788	7.55447	7.48946	7.78493	6.91643	7.7854	7.63894	7.66183	8.10149	7.06106	7.39876	7.25497	7.65607	7.73481	7.43229	7.26408	7.3889	7.71826	7.41872	7.6531	7.82242	7.41872	7.57559	7.26059	7.3458	7.51142	7.04784	7.34702	7.44494
ATG9A	7.74813	8.03939	7.88738	7.55894	7.75684	7.6368	8.07876	7.92986	7.84189	8.27121	7.48371	7.86007	7.67578	7.92102	7.74859	7.42896	8.09881	7.81029	8.16975	7.78631	7.73125	7.85918	8.16437	8.38771	7.96472	8.27176	7.80954	8.05649	8.57962	7.72334	8.33552	8.22397	7.80279	8.06333	8.356	8.22351	8.44504	8.12699	7.80542	8.39778	8.12699	7.84345	7.8323	7.72639	7.98437	8.01728	8.04348	8.00673	7.99031
ATIC	9.68057	9.81448	10.1737	9.4353	9.91941	9.71044	10.1007	9.67182	9.63209	10.1216	9.41239	9.96837	9.91856	9.58694	9.60012	9.74869	9.62921	10.0744	10.056	9.96962	9.84843	9.79239	9.99246	10.2094	9.51149	9.69305	10.3095	9.78733	9.87484	10.0717	9.81277	9.63731	10.0889	10.0025	9.54106	9.88786	10.0741	10.2466	9.64782	9.45124	10.0153	9.86276	10.0941	10.1287	10.3801	9.89	9.67283	9.99802	9.802
ATM	6.29992	6.56359	6.19617	6.5942	6.50259	6.1684	6.6982	6.48286	6.49348	6.36512	6.31106	6.73925	6.28277	6.3134	6.66213	6.20489	6.40648	6.34348	6.50401	6.69868	6.30876	6.49433	6.63099	6.30579	6.9164	6.33691	6.73366	6.37442	6.28999	6.49247	6.48947	6.35374	6.66504	6.38008	6.92744	6.47135	6.6156	6.75372	6.51547	6.05112	6.63766	6.69	6.47892	6.7271	6.50997	6.4508	6.37637	6.32318	6.50197
ATMIN	8.80411	9.21444	9.38463	8.99247	9.35701	9.14317	9.21301	9.19414	8.80316	8.94742	9.40375	9.29456	9.36536	9.23029	9.17054	8.93727	8.91895	9.2065	9.12127	8.95489	9.18249	9.56972	9.12914	8.72294	9.33375	9.15696	9.2502	9.07456	8.57313	8.93033	8.8963	9.16672	9.26383	9.00417	9.08512	9.21417	8.81494	8.80331	8.93212	8.94158	9.33434	9.13981	9.09033	9.32768	8.97011	9.12292	9.46914	8.77611	9.22059
ATN1	6.94633	7.21995	7.1527	7.0928	6.84961	7.04158	7.055	6.98318	7.26051	7.10328	7.16125	6.96504	6.75076	6.96902	7.06714	7.11788	6.92167	7.14648	6.67372	7.05209	7.15301	7.22027	6.99323	7.01956	6.98863	6.98886	7.19109	7.2788	7.16013	6.99414	6.95283	7.22969	6.92223	7.15574	6.68678	6.79785	7.38818	6.9957	6.9957	6.98749	6.89867	7.17038	7.04778	6.79794	7.14513	6.92177	6.85379	6.89818	6.72098
ATOH1	5.34957	5.0605	5.24157	5.1359	4.80451	5.41533	5.34048	5.44598	5.37504	5.37309	5.22892	5.22892	4.91196	5.05794	5.24476	5.62057	5.30425	4.93466	5.20843	5.14113	5.19367	5.23187	5.29864	4.92522	5.17223	5.19749	5.33873	5.85189	5.34459	5.36446	5.56922	5.33019	5.03196	5.30729	5.40499	5.20797	5.86879	5.20797	5.32572	5.20797	5.20797	5.1459	5.00142	4.90711	5.47641	5.22644	5.31451	5.3555	5.00555
ATOX1	10.0086	10.4984	10.6727	10.0663	10.3091	10.3767	10.6492	10.3766	10.1366	10.3824	10.4615	9.9821	10.8625	9.97768	10.1671	10.5893	10.2491	10.6436	10.3984	10.6212	10.4779	10.182	10.0478	10.6586	10.4149	10.0262	10.1981	10.8654	10.4831	9.99123	10.3372	10.4935	10.203	10.6526	10.1476	9.81867	10.3074	10.5808	10.6101	10.457	10.2676	10.3709	10.1134	10.0717	10.3072	10.7186	10.581	10.565	10.3053
ATP10A	9.70955	9.52984	10.5781	9.94986	10.1887	9.50456	9.17474	9.62842	9.30814	10.0968	9.63145	9.82716	10.0347	9.7829	10.125	9.60025	9.85743	10.1786	9.59527	9.47204	9.71174	10.0294	9.89762	9.73928	10.2245	9.72648	9.97536	9.88572	10.318	9.40497	10.239	9.59154	9.79605	10.7999	9.82942	9.42246	10.6306	9.64412	10.291	9.59943	10.01	10.1876	9.68008	9.8434	10.0802	9.28773	10.3677	9.86925	9.99723
ATP10B	6.09434	5.6632	6.4275	5.51907	5.54416	5.99112	6.24693	5.86325	6.28787	5.92489	6.31617	5.51565	5.54643	5.77988	5.71654	6.18688	5.74787	6.27622	5.48821	6.85032	5.54532	5.46969	5.27961	5.28368	5.72995	6.10569	6.15026	5.47333	5.65198	5.95682	5.68435	5.38137	5.4738	5.40908	5.42051	5.7463	5.58409	5.71414	5.92698	5.30131	5.48415	5.48415	5.73989	5.27038	5.80594	5.66652	5.50056	5.7466	5.48162
ATP10D	9.93338	9.90094	10.5556	10.4283	10.6693	10.0804	9.52136	10.2598	9.93687	9.99932	10.4959	9.99932	10.379	10.0003	10.2493	9.74628	10.3217	10.2855	9.59574	9.86804	10.2635	10.8486	10.2308	9.73863	10.0159	9.88345	9.73252	9.98757	9.44462	9.66995	9.48888	9.43989	10.0585	10.0914	9.75796	9.84159	9.9359	9.84159	9.84159	9.59962	9.55035	9.88688	10.6373	10.9232	9.76038	9.66844	9.4675	10.1194	10.0727
ATP11A	5.66997	5.64546	5.5508	5.93348	5.62675	5.83675	5.86026	5.74962	5.75712	5.75712	5.78	5.75712	5.64052	5.98443	5.85328	5.72392	5.74299	5.75299	5.55829	5.52717	5.82855	5.76431	6.01966	5.61536	5.83942	5.77161	5.87859	5.8424	6.03796	5.98625	5.92495	5.65027	5.73158	5.94467	5.95372	5.79395	5.93869	5.91864	5.91864	5.56859	5.8438	6.08161	5.8448	5.63195	5.86089	5.79388	5.72862	5.7863	5.66378
ATP11B	7.1163	6.86212	7.22419	7.65979	7.29597	7.19376	7.18183	7.50048	7.25497	7.25497	7.25497	7.25497	7.27804	7.72413	7.22646	7.04417	6.97351	7.21298	7.48598	6.82917	7.63812	7.29201	7.08187	7.08666	7.3676	7.2237	6.98389	7.45021	7.47144	7.0808	7.1266	6.97001	6.99627	7.57763	7.43343	7.36752	7.22216	7.22216	7.20699	6.90073	7.41981	7.22216	7.11676	7.28532	7.05472	7.10577	7.35397	7.32475	7.45551
ATP12A	5.65067	5.83537	5.5555	6.09228	5.66026	6.06496	6.18154	5.95102	6.33653	5.92415	5.86557	5.76076	5.4834	6.14383	5.77755	6.09028	5.95698	5.90304	5.51752	6.09643	6.03657	5.31839	5.5026	5.4597	5.78853	6.51655	6.02018	5.76661	6.02553	5.55482	5.75009	6.31681	5.73103	6.13042	5.53485	6.051	6.02224	6.11448	6.0446	5.98109	5.47466	5.27691	5.62863	5.34477	5.96893	5.87564	5.57584	5.51318	5.40033
ATP13A1	7.6526	7.61663	7.25678	7.26193	7.20807	7.4613	7.19068	7.33097	7.36646	7.12013	7.42326	7.61882	7.32517	7.05319	7.15839	7.45056	7.56631	7.51484	7.49605	6.89719	7.64727	7.57976	7.84047	7.76355	7.62321	7.63852	8.06309	8.17976	7.72194	8.05532	7.75408	7.53841	7.97845	8.15736	7.65806	7.58648	7.91449	7.91449	7.91449	7.91449	7.91449	7.65208	7.63675	7.1166	7.51672	7.99191	7.50534	7.40451	7.77842
ATP13A2	6.08243	6.68381	7.08253	6.80054	6.63502	6.48901	6.61176	6.8041	6.89665	7.10408	6.55325	6.3491	6.32832	6.47164	6.16336	6.73619	6.58627	6.4738	6.84683	6.95548	6.74052	6.86144	6.61479	7.3975	6.58251	6.63047	7.40009	7.11896	6.83576	6.65761	6.55063	6.70201	6.92285	6.49273	7.2664	7.08036	6.92429	6.67185	6.51733	7.13886	6.90043	6.7727	6.63414	6.56506	6.74339	7.05392	6.64251	6.28492	6.77675
ATP1A1	11.2202	11.5435	10.9904	11.2908	11.7184	11.0548	11.4182	11.3864	11.0804	11.7842	10.8494	11.1539	11.6883	10.8656	11.1022	11.3725	11.8689	11.0555	11.4817	11.4073	11.5036	11.3128	11.0732	11.9115	11.3049	11.45	10.9254	11.4918	11.0233	11.5166	11.3488	11.7527	10.923	11.2361	11.2858	11.1039	11.2515	11.4735	11.2955	11.1376	11.37	11.6508	10.9666	11.4789	11.355	11.3718	11.5344	11.0162	10.8321
ATP1A2	5.96087	6.27427	6.99623	6.16441	6.39021	6.31031	6.24052	6.25873	5.91358	6.18526	6.69536	6.28691	6.53747	6.69909	6.12953	6.49449	6.63405	6.75463	5.97006	5.58053	6.48587	6.34589	7.21185	6.31047	6.49323	6.81518	6.10949	7.01418	6.44614	6.79596	6.78449	7.02827	6.75409	7.12764	7.13089	6.61789	7.36706	6.76029	6.76029	6.51042	7.18862	6.31836	6.5916	6.14032	6.28215	5.97321	6.45073	6.73656	6.67605
ATP1A3	4.3725	4.39181	4.58196	4.54552	4.24405	4.89371	4.66987	4.86221	4.51582	4.51582	4.77579	4.51582	4.51582	4.44687	4.32141	4.38975	4.6081	4.56927	4.8178	4.66095	4.35124	4.85019	4.51078	4.79235	4.58502	4.53972	5.17334	5.16821	4.93764	4.73189	4.30106	4.72695	4.7109	4.87126	4.82023	5.30235	4.68874	4.68874	4.68874	4.98278	4.56065	4.32235	4.57924	4.34047	4.79129	4.61264	4.56431	4.53738	4.21345
ATP1B1	11.7438	11.5968	11.8961	11.9531	11.9632	11.4587	12.0657	12.262	11.8479	11.6418	11.6815	11.736	12.384	12.006	12.3093	11.6987	11.8826	11.5211	12.2203	11.6696	11.8199	11.7016	11.1195	11.6813	11.3494	11.499	10.3143	11.2449	11.2396	11.7978	11.3771	11.7759	11.1294	10.8142	11.2985	11.3084	10.8399	11.2699	11.27	11.7939	11.2149	11.2757	10.7786	11.878	11.5741	11.9078	11.8864	11.3761	10.7501
ATP1B2	6.44355	6.86736	6.52868	6.63382	6.29849	7.04744	6.62203	6.78596	6.46299	6.68498	6.99313	7.06359	6.02261	6.41357	6.82418	7.08951	6.88198	6.73602	6.48063	5.94564	6.74467	7.11298	7.44125	6.80577	7.03584	6.68385	6.65991	6.7439	6.53717	7.25032	7.04343	7.20329	7.1048	6.73564	7.38995	7.05684	6.7437	7.5628	6.97083	6.45491	7.09462	7.10327	7.17424	6.49799	6.97012	6.65651	6.59273	6.93612	6.36651
ATP1B3	9.92476	9.93249	10.3886	10.9648	10.6131	10.0973	10.0064	10.5493	10.2745	10.2261	9.83205	10.3466	10.7888	9.98754	10.1163	10.6545	10.1534	9.98463	10.2536	10.1099	10.8216	10.4858	10.2787	11.2755	10.6228	10.7212	10.4057	10.3046	10.8034	10.5879	10.2901	10.4255	10.3842	10.352	9.98111	10.4376	10.4111	10.632	10.3615	10.5942	10.6363	10.3182	10.0242	10.5403	10.2656	9.9593	10.1309	10.1828	10.5125
ATP2A1	4.96093	5.16806	4.94926	4.56197	4.93551	5.00638	5.07951	4.97393	4.91733	4.91733	5.28674	4.84252	4.82597	5.01572	4.86432	5.06901	5.07097	5.15431	4.78898	4.74218	5.06692	4.91601	4.97033	4.91007	5.15999	5.06294	5.42766	4.96522	5.45615	5.12102	5.01507	5.13501	4.96478	5.13118	5.13501	5.04232	5.54087	4.77464	5.1153	5.30347	4.92455	5.1153	5.23176	4.85157	5.24718	4.96807	5.07265	4.99396	5.00538
ATP2A2	9.18748	8.98519	9.23643	9.2914	9.42343	9.23985	9.15272	9.45275	9.33137	9.49958	8.80631	9.33137	9.199	9.10728	9.33978	9.42464	9.444	8.65324	9.40363	9.0155	9.23359	9.55885	9.79734	9.53145	9.23596	9.44884	9.09845	9.46892	9.80405	9.17574	9.22392	9.25242	9.31643	9.9643	9.24004	9.35553	9.79414	9.19378	9.48017	9.17572	9.51408	9.48017	9.14888	9.57762	9.33495	9.00767	9.37061	9.38389	9.53575
ATP2A3	6.37639	6.40909	6.18917	5.95379	6.05983	5.92167	6.29516	5.98334	6.17015	6.21938	6.19708	6.17015	6.00589	6.0991	6.11449	6.55597	6.2596	5.95202	6.36698	6.39613	5.7137	6.13799	6.47626	6.32978	6.24795	6.48428	6.11091	6.51675	6.60951	6.30154	6.66547	6.48043	6.07309	6.47097	6.74932	6.18173	6.23364	6.55809	6.483	6.69259	6.483	6.44159	6.69899	5.92317	6.25068	6.45526	6.24501	6.58766	6.20648
ATP2B1	6.68228	6.70137	7.07305	7.49059	7.27861	7.02789	6.79755	6.91447	7.0262	6.75054	6.67868	7.0262	7.47854	7.41744	7.15233	7.21108	6.69213	6.85381	6.8311	6.51265	7.2362	7.1587	7.23831	7.11385	7.31499	6.91985	6.5979	6.96226	7.23826	6.92873	7.11498	6.82754	7.07119	6.7959	7.46004	7.08552	6.59804	7.03296	7.22965	7.08552	7.27256	7.04891	6.73296	7.78606	6.82699	6.88127	7.00478	6.95518	7.39061
ATP2B2	4.82344	4.77801	4.85366	4.59459	4.67861	4.81708	5.02718	5.06613	4.73737	4.73737	5.21908	4.73737	4.73737	4.5704	5.00157	4.87163	4.60358	5.06581	4.75359	4.71941	4.97998	4.78254	4.86522	4.71662	4.71588	4.81698	4.99283	5.01982	4.80183	4.78097	4.77463	4.7731	4.81664	5.08791	4.77689	5.07886	5.34951	4.55855	4.73425	4.7583	4.61713	4.6777	4.77324	4.58491	4.7842	4.75246	4.75348	4.74994	4.55879
ATP2B3	4.71698	4.43186	4.50538	4.43776	4.53792	4.41743	4.71	4.67282	4.70633	4.54285	4.43491	4.54285	4.54285	4.43826	4.85862	4.46952	4.3812	4.3334	4.56866	4.56728	4.62788	4.64604	4.39551	4.35669	4.64187	4.77632	4.61832	4.4634	4.51217	4.67461	4.39299	4.64234	4.34703	4.4478	4.18591	4.68511	4.80981	4.44978	4.452	4.452	4.26624	4.25148	4.50916	4.33643	4.59618	4.43537	4.43046	4.40884	4.48043
ATP2B4	8.39025	8.48641	8.17662	8.62728	8.77541	8.52052	8.39282	8.23506	8.33059	8.62584	8.38925	8.69625	8.20159	8.66909	8.50674	8.28952	8.72014	8.30324	8.38809	8.25024	8.36404	8.65252	8.78453	8.53837	8.60526	8.89279	8.3455	8.50949	8.61997	8.65252	8.61506	8.54191	8.41116	8.71004	9.00551	8.79973	8.57036	8.67306	8.6567	8.40956	8.67306	8.6567	8.57209	8.63106	8.49237	8.44386	8.43727	8.57393	8.57208
ATP2C1	8.1207	7.88967	8.41943	8.0864	8.07002	8.10874	7.86985	7.80963	8.05544	7.99741	8.05319	8.05319	8.07942	8.33309	8.18694	7.89573	7.68803	7.97269	8.31511	7.97094	8.27594	7.81557	7.97145	7.821	8.36297	7.972	7.91596	7.99653	8.0927	8.02798	8.25171	7.60536	7.92905	8.06703	8.0946	7.7087	7.55361	8.10869	8.27475	8.13263	8.09074	8.10057	7.92622	8.24079	7.68193	7.83356	8.30029	7.72004	8.4105
ATP2C2	5.30615	5.1499	5.40934	5.24085	5.36549	5.5843	5.60242	6.09881	5.51152	5.51152	5.74911	5.09155	5.51152	5.20483	5.47207	5.66434	6.0704	5.38474	5.61908	5.06142	5.3014	5.55235	4.97979	5.67615	5.16179	5.47128	5.17742	5.14928	5.36215	5.71155	4.99352	5.36476	5.62912	5.49766	5.53739	5.58299	5.6381	5.32876	5.21656	5.32876	5.15609	5.32876	5.4509	5.09425	5.2582	5.58587	5.33458	5.26673	5.22232
ATP4A	4.89509	4.95785	5.41029	4.95802	4.99932	5.32797	4.79226	5.3213	5.29802	5.0378	5.02827	5.03071	5.04634	5.18903	4.99743	4.9529	4.82239	5.29786	5.26693	5.24147	5.05318	4.9161	5.26392	4.73759	5.17803	5.10328	5.46146	5.51471	5.43889	5.17948	4.9381	5.13952	5.3939	5.57595	4.96172	5.48604	5.33622	4.84863	5.26462	5.38914	5.00396	5.16281	5.12787	4.83126	5.23436	4.95466	4.99832	5.06043	5.0245
ATP4B	4.88533	4.83647	4.65533	4.62109	4.29567	4.55966	4.64875	4.72641	4.84125	4.68514	4.70105	4.62594	4.42873	4.62513	4.64066	4.93969	4.81327	4.511	4.60673	4.55467	4.47922	4.73702	4.39581	4.37959	4.98649	4.69615	4.47637	4.52466	4.52007	4.51619	4.77583	4.68267	4.4543	4.68286	4.86583	4.93244	4.85183	4.62039	4.35859	4.47272	4.50792	4.56195	4.70911	4.3685	4.88156	4.51151	4.48548	4.57742	4.45495
ATP5F1A	13.0482	13.0149	12.6748	12.5473	13.0628	12.7218	13.2282	12.9501	12.7542	13.0454	12.8124	13.0752	12.7937	12.7817	12.8122	12.4719	12.9219	12.8398	13.1163	13.2557	13.0439	12.6156	12.8235	12.9217	12.8736	13.1258	12.8772	12.7256	12.6561	12.8261	12.8552	13.1372	12.685	12.5416	12.6026	12.5336	12.7861	12.8746	12.6059	12.7299	12.8097	13.2223	12.7491	12.8663	12.898	13.0937	13.1445	12.7115	12.4921
ATP5F1B	12.5176	12.3824	12.0917	11.8756	12.2162	12.0786	12.3955	12.2686	11.9653	12.577	11.9598	12.4396	12.195	11.9876	12.1262	12.1181	12.3258	12.2319	12.3207	12.477	12.28	12.0886	12.0136	12.5892	12.0821	12.3559	11.9602	12.0616	11.8753	12.0622	12.1985	12.1687	11.8626	12.1837	12.3324	12.0049	11.7518	12.3259	12.0839	12.0163	12.1465	12.5383	12.1641	12.2838	12.1424	12.3558	12.4817	12.2166	11.8766
ATP5F1C	12.2421	11.8697	12.2308	11.9209	11.7427	11.8097	12.0313	11.9069	12.2295	12.1589	11.5916	11.9914	11.8523	11.5967	11.8708	11.71	12.1609	12.0596	12.1134	12.2732	11.995	11.8255	11.7447	12.1289	12.0343	12.0141	12.1084	11.8599	12.0362	11.9006	11.8243	12.0368	11.7994	11.9163	11.6373	11.4477	11.8429	12.2076	11.8627	11.9634	11.9011	12.1107	11.8832	12.1125	11.8713	11.9122	12.1337	11.8846	11.5653
ATP5F1D	8.54289	8.48781	8.71642	7.96007	7.97766	8.17777	8.41948	8.11156	7.90608	8.28486	8.36552	8.14803	8.81848	8.04758	8.03496	8.04733	8.51664	8.50965	8.24055	8.61168	8.56712	8.17444	8.75793	9.27226	8.57314	8.28769	8.38487	8.41699	8.66512	8.37526	8.67662	8.53798	8.62074	8.40079	8.24045	8.5438	8.89274	8.41913	8.24592	8.6351	8.54497	8.60869	8.4583	8.37189	8.37075	8.6852	8.73562	8.6573	8.24427
ATP5IF1	9.5793	9.75922	9.32115	9.35349	9.76063	9.88571	9.98487	9.70932	9.62662	9.62662	9.81061	9.60866	9.62662	9.68015	9.67038	9.73171	9.61588	9.51507	9.69439	9.96595	9.43631	9.59815	9.64388	9.79078	9.81935	9.87555	9.1174	9.66667	9.38658	9.85531	9.54821	9.75401	9.60143	9.45964	9.79832	9.76713	9.47139	9.82228	9.6646	9.6646	9.40208	9.6646	9.7879	9.91615	9.82329	9.48361	9.88361	9.85323	9.52073
ATP5MC1	10.7118	10.0849	10.082	9.69566	9.90506	10.0087	10.3563	10.1696	9.98843	10.043	10.5053	9.71095	10.3373	9.70391	10.0253	9.94041	10.113	10.1158	10.1804	10.8564	10.0402	9.84103	9.86051	10.2391	10.2134	10.1095	10.5322	10.5031	10.1414	10.1753	10.1689	10.3747	10.12	9.91388	9.75693	9.99353	10.2897	10.3236	10.0258	10.0087	10.0086	10.3385	10.0345	10.1711	10.1283	10.6402	10.4312	10.4184	10.0653
ATP5MC2	10.1082	10.7138	10.1444	9.73024	10.1139	9.95756	10.1696	10.0902	9.84011	10.7213	9.9778	9.89982	10.187	10.3664	10.1215	9.9747	10.2615	10.2591	10.0542	9.95341	10.1623	10.1345	9.98176	10.2215	9.6288	10.0282	9.51267	9.6833	10.0563	9.8088	10.2268	10.3601	9.4705	9.65337	9.8436	10.0397	10.1103	10.1769	9.53531	9.8586	9.56893	9.96676	9.83849	10.1476	10.113	10.1369	10.3739	10.1309	10.0461
ATP5MC3	11.3602	11.1482	11.3185	10.5411	10.9413	11.0119	11.3384	10.7805	10.9783	11.1082	11.1082	10.7028	11.3439	10.8422	11.0458	10.9659	10.8608	11.1492	11.3351	11.6523	11.0765	10.4581	11.0015	11.3933	10.9056	10.7804	10.851	10.9733	10.7991	10.8139	11.1391	11.2807	10.7977	10.9558	10.9624	10.9528	11.164	11.0614	10.7481	10.9096	10.97	10.97	10.3943	11.378	10.9736	11.2592	11.0143	10.9566	10.8989
ATP5ME	9.95596	10.17	10.4364	9.68551	10.1498	10.4059	10.2337	9.78972	9.93631	10.0437	10.4119	9.62397	10.4688	10.1702	9.95702	10.2527	9.72916	10.3998	10.146	10.5013	10.1627	9.68329	10.2737	10.4292	10.1189	9.61714	10.3507	10.581	10.2012	10.1662	10.4856	10.4508	10.2859	10.0818	10.1856	10.1839	10.3109	10.4186	10.2615	10.3088	9.98689	10.3062	10.0425	10.0903	10.1216	10.1413	10.2441	10.5794	10.3016
ATP5MF	11.588	11.8531	11.5327	11.0806	11.5747	11.4943	11.7123	11.4576	11.5266	12.0565	11.2142	11.3084	11.5346	11.5338	11.352	11.2465	11.4264	11.5433	11.5912	11.8461	11.7065	11.4608	11.9649	12.3467	11.2106	11.599	11.8453	11.6905	11.9493	11.7717	11.6342	11.4589	11.3111	11.7034	11.6679	11.6508	11.8817	11.9186	11.7166	11.783	11.454	11.5243	11.3491	11.6723	11.7564	11.709	11.6858	11.7118	11.6397
ATP5MG	10.6727	10.2236	10.1352	10.0358	10.3708	10.1824	10.5754	10.2959	10.4085	10.0342	10.1404	10.3247	10.5706	10.0154	10.2563	10.2508	10.3099	10.2791	10.2933	10.7848	10.2103	10.1101	10.2827	10.3664	10.3784	10.3129	10.1982	9.91774	10.183	10.1988	10.2575	10.3064	10.0127	9.98474	10.0431	10.1212	10.0683	10.3704	10.039	10.2683	9.9167	10.383	9.90926	10.3557	10.2615	10.0957	10.4255	10.0993	9.9486
ATP5MPL	9.9321	9.82408	9.83682	9.37067	9.68403	10.2309	10.0341	9.61225	9.87399	10.1671	9.51164	9.47454	10.0255	9.89367	9.66768	9.83813	9.79162	9.74063	9.88722	10.1383	9.83635	9.50585	9.52643	9.82059	9.70813	9.57925	10.0889	9.65445	10.088	9.72809	9.77565	9.8698	9.44769	9.63717	9.55047	9.41591	10.0767	9.80716	9.46807	9.6477	9.71088	9.9565	9.49595	9.84794	9.42051	9.81763	10.1294	9.88632	9.99099
ATP5PB	11.8255	11.4056	11.1754	11.2375	11.4202	11.2055	11.5945	11.5341	11.5631	11.6476	10.9137	11.6696	11.2862	11.4435	11.4377	10.8063	11.6012	11.2498	11.6248	11.7697	11.6441	11.2175	11.4154	11.6427	11.5133	11.7691	11.3588	10.9631	11.2554	11.6325	11.2356	11.2388	11.2062	11.2547	11.3029	11.1618	11.3029	11.4903	11.6699	11.3357	11.1935	11.3841	11.2008	11.649	11.2889	11.3483	11.6358	11.2553	11.2316
ATP5PF	11.5659	11.4972	11.5064	11.2718	11.7076	11.6026	11.8711	11.1916	11.3429	11.7652	11.5092	11.3119	11.6954	11.6597	11.6608	11.656	11.3859	11.5087	11.2398	11.7119	11.6156	11.2754	11.3932	11.5153	11.9325	11.5411	11.294	11.2784	11.141	11.7898	11.6344	11.4437	11.4332	11.3704	11.4427	11.4299	11.1695	11.8017	11.7185	11.2683	11.371	11.5171	11.3119	11.7108	11.4071	11.5114	11.6976	11.3368	11.5841
ATP5PO	12.1183	11.8044	11.91	11.3572	11.7982	11.6381	11.9439	11.6218	11.622	12.1545	11.6068	11.5849	11.8647	11.5216	11.7856	11.7389	11.8224	11.6775	12.0348	12.179	11.8398	11.29	11.7098	12.1923	11.7729	11.7761	11.6431	11.4077	11.7135	11.7394	11.7852	11.9469	11.7926	11.5334	11.6108	11.6273	11.5919	11.8854	11.6136	11.8094	11.6898	11.9362	11.7337	11.9286	11.6317	11.672	12.0687	11.8464	11.699
ATP6AP1	10.9862	11.0021	10.6839	10.6536	10.9074	10.4663	10.3821	10.3996	10.554	11.3599	10.4234	10.554	10.554	10.7665	10.5378	10.6765	10.8504	10.4064	10.6832	10.4855	11.1074	10.5449	11.0323	11.6283	10.4447	11.1007	10.7187	11.2422	11.2653	11.0744	11.1011	10.9259	10.5606	10.778	11.0149	10.8126	11.2899	11.1974	10.4956	11.348	10.9561	10.7616	10.5706	10.754	11.299	10.7188	11.2066	10.9279	10.7946
ATP6AP2	10.7966	10.8664	10.8969	10.9223	11.0987	10.3866	10.8575	10.5585	10.5385	10.9303	10.4504	11.0434	11.0184	11.0889	10.8841	10.6605	10.7857	10.4996	10.8561	10.8286	10.7521	10.8127	11.1044	11.0378	10.7607	11.1379	10.2894	10.782	10.7922	11.002	10.9214	10.8859	10.2956	10.8611	10.8778	10.9339	10.5694	10.8834	11.001	10.8834	10.5335	10.8834	10.6889	11.0853	10.7007	10.7837	10.8976	10.6175	10.8086
ATP6V0A1	8.63867	8.09688	7.71632	7.98784	7.8099	7.91085	8.07244	8.17989	8.03464	8.30819	8.03464	7.89521	7.97859	7.69092	7.95372	8.13389	7.95427	8.03279	8.04276	8.44419	8.1074	7.92522	7.72323	7.92259	7.53942	8.15707	7.99448	8.34014	7.31945	7.92841	7.66495	7.92092	7.95983	8.3045	7.7648	8.14865	8.05879	7.84399	7.59474	7.98251	7.6495	7.84399	7.95553	7.63	8.07115	8.06102	7.98419	7.7794	7.79825
ATP6V0A2	5.64771	5.87528	6.07028	6.71625	6.71166	6.53398	6.53289	6.56387	6.32981	6.30594	6.49264	6.20679	6.30594	6.50401	6.37422	6.55385	5.79999	6.14027	6.28743	5.97662	6.35141	6.84949	6.5081	6.00204	6.42303	6.43744	6.87408	6.26773	6.1713	6.24276	6.51014	5.81909	7.15451	6.05071	6.37386	6.39082	6.66271	6.39645	6.09475	6.596	5.64699	6.70864	6.09982	6.38934	6.15361	6.53192	6.58447	6.25839	6.58626
ATP6V0A4	9.57188	6.48124	6.33109	6.45047	7.38315	7.27503	7.1852	8.14976	7.43813	8.0631	6.76438	6.80953	7.64305	7.73964	8.06362	7.05853	7.21601	5.48311	7.81619	8.17542	7.35903	7.36418	5.71906	6.93114	6.81111	8.52252	5.63063	5.14134	4.7588	5.84934	6.40614	8.50224	6.17124	6.2705	6.17472	7.69427	6.27307	5.27534	6.29248	6.8541	5.89539	6.53209	5.73562	7.63847	6.2137	7.13921	6.74134	5.66638	5.33043
ATP6V0B	10.6983	10.1059	10.3978	10.326	10.1299	9.90001	10.0762	10.2361	10.2575	10.6094	9.71419	10.0043	10.5931	9.74503	10.1182	10.2187	10.7123	10.3318	10.1566	10.039	10.5555	10.1468	10.3247	11.0396	10.5284	10.5998	9.99778	10.4089	10.4474	10.586	10.6496	10.1812	10.5066	10.6483	10.1899	9.87333	10.666	10.6903	10.3749	10.7875	10.5801	10.2739	9.95604	10.5768	10.2994	10.4563	10.5705	10.3757	10.1353
ATP6V0C	11.5066	11.4074	11.06	10.8104	11.1682	10.5484	11.2738	11.1315	11.2133	11.6461	10.7927	11.0736	10.8042	10.7216	11.2214	11.1122	11.4659	11.055	10.8884	11.2188	10.9778	11.2499	10.9335	11.1282	10.8416	11.0636	10.8735	11.1587	10.9536	11.0416	10.8377	11.1865	10.7976	10.8864	11.0431	10.9641	11.2191	10.5713	11.0231	11.0786	10.9921	10.9303	10.8859	11.0611	11.0429	11.2393	11.0492	10.8871	10.8822
ATP6V0D1	10.6303	10.6409	10.2382	10.3403	10.4479	10.4298	10.5099	10.9471	10.3644	10.5556	10.5556	10.464	10.706	9.8068	10.2732	10.9546	10.5164	10.6619	10.3575	11.0654	10.5543	10.5231	10.3065	11.096	10.5242	10.6692	10.9914	10.8408	10.5773	10.2078	10.8495	10.6681	10.8545	10.5912	10.534	10.1782	10.857	10.3801	11.0201	11.0069	10.5804	10.8165	10.6261	10.7184	10.7841	11.0715	10.758	10.5782	10.3686
ATP6V0E1	12.0697	12.1346	12.0862	11.7367	11.9814	11.8534	11.7073	11.8084	11.7691	12.3878	11.7827	11.8428	11.8463	11.9988	11.8263	11.839	12.2996	11.9643	11.8997	12.0249	11.826	11.6896	11.7156	11.9677	11.6259	12.086	11.6111	11.7305	11.9381	11.8844	11.7755	12.083	11.701	11.8732	11.7455	11.7231	11.9573	11.8756	11.8864	11.7975	11.6279	11.8792	11.7031	11.9411	11.815	11.8493	12.0375	12.0086	12.1237
ATP6V0E2	9.19627	9.64734	8.99305	8.4688	8.99967	9.07983	9.64292	9.21532	9.19119	9.51629	9.46969	8.5691	8.98165	8.90433	9.65293	9.34434	9.35987	9.20908	9.31668	9.40469	8.76208	8.68702	8.19045	9.24724	8.96566	8.42873	8.92789	9.32729	8.95605	8.99252	8.98274	9.52689	8.93206	8.68272	9.7015	8.6974	9.0417	8.54115	9.85872	8.97607	9.0417	8.99414	8.95447	8.65543	8.92594	9.54868	9.36079	8.89389	8.49444
ATP6V1A	7.99579	7.47272	7.15286	7.63226	8.00421	7.5784	7.84906	7.84978	7.74615	7.84483	7.34984	8.0623	7.4673	7.98597	7.79268	7.33147	7.76899	7.69969	7.54869	8.16907	7.74677	7.22864	7.48038	7.53282	7.43281	7.78605	6.908	7.83131	7.49387	7.69837	6.88602	7.93832	7.4635	7.49504	7.78745	7.5747	7.24988	7.5747	7.5747	7.35199	7.60771	7.73784	7.29856	7.72334	7.56147	7.50839	7.60975	7.39286	7.40415
ATP6V1B1	6.97901	6.12847	5.76663	5.44569	6.10207	6.02964	6.4326	6.98948	6.28082	6.20325	6.20325	6.20325	6.28338	6.55693	6.74102	6.43647	6.68002	5.69679	6.5546	6.10358	5.92268	6.14625	5.44991	6.2928	5.63114	6.79941	5.63432	6.00489	5.94626	6.03666	6.31445	8.02911	6.24799	5.70331	5.88321	6.95306	5.66027	6.04151	6.21826	6.57693	5.56168	6.47128	5.56258	5.95008	6.15811	5.6274	6.26901	5.76885	5.12256
ATP6V1B2	10.1329	9.9681	9.21632	9.70462	9.43308	9.81544	10.2005	10.5535	9.26066	10.3442	9.72196	9.99243	10.0361	9.63336	10.2561	9.75146	9.90703	9.62193	9.95045	10.4846	9.86794	9.39699	9.30858	10.1897	9.44254	10.076	9.07895	10.1816	9.57405	9.90432	9.51267	9.97402	9.48251	9.7597	9.54315	9.2818	9.09944	9.59816	10.0236	10.065	9.70104	10.1167	9.44489	10.0981	9.60996	10.209	10.3556	9.56889	9.79944
ATP6V1C1	7.84036	7.75349	7.68976	8.03079	7.94757	8.05533	8.02695	8.09909	7.92906	7.96871	7.89068	7.92906	7.92906	8.20782	7.90393	7.66204	7.88622	7.80827	7.8836	8.16684	8.01908	7.82663	7.89787	7.7415	7.82767	7.943	7.67305	7.58429	7.68209	7.81212	7.60603	7.57769	7.80147	7.75419	7.63348	7.53097	7.73714	7.74634	7.74634	7.74634	7.74634	7.85955	7.74914	8.11391	7.65338	7.91744	8.17255	7.86157	7.80356
ATP6V1D	11.2257	10.8689	10.8389	11.0034	11.2509	10.9589	10.9162	11.1729	10.9224	11.225	10.6691	10.9969	11.339	10.7259	10.9557	11.0678	10.9466	10.9547	11.2479	11.1058	11.1632	11.011	10.895	11.1371	10.7852	11.2072	10.5983	10.8251	10.8001	10.794	10.7421	10.8277	10.6645	11.2292	10.6576	10.447	10.8634	11.081	10.9461	10.7388	10.8826	10.9688	10.8567	11.0305	11.0667	10.8042	11.1511	10.9834	10.7804
ATP6V1E1	11.8524	11.939	12.0338	11.5078	11.807	11.5804	11.6497	11.9798	11.4778	12.1177	11.8355	11.7632	11.7413	11.5946	11.653	11.6857	12.2165	12.0601	11.7355	11.6617	11.7364	11.8109	11.8374	11.9798	11.6147	11.9077	11.8375	11.5789	11.5859	11.5312	11.821	11.7427	12.2911	11.8857	11.9752	11.4744	11.8787	11.7731	11.9684	11.7847	11.7426	12.0959	11.884	11.6577	11.9336	12.0882	12.0074	12.0263	11.9358
ATP6V1F	10.1376	10.5128	10.035	9.64741	9.98339	10.3054	10.1489	10.0746	10.0968	10.4173	10.0968	9.83472	10.0776	10.4004	9.88071	10.4104	10.0899	10.4565	9.92307	10.1799	10.1918	9.56138	10.2901	10.0118	9.59329	9.68996	9.83979	9.90849	10.085	9.83907	10.081	10.2322	10.3972	9.70858	9.94428	9.44647	10.3354	10.1748	10.0534	10.1551	9.68283	10.0534	9.85557	9.86712	10.1707	10.2828	10.1219	10.0055	9.46193
ATP6V1G1	9.31037	9.6294	9.88379	9.65189	9.31463	9.80336	9.88218	9.59324	9.61242	9.61242	9.61242	9.61242	9.69987	9.81939	9.44152	9.14889	9.64206	9.68666	9.61853	9.76215	9.80051	9.6866	9.40295	9.71348	9.00539	9.47876	9.25205	9.38007	9.47159	9.45381	9.02582	9.23223	9.24791	9.29336	8.91181	9.31012	9.31012	9.77266	9.21732	9.03238	9.0336	9.31012	9.40878	9.61747	9.43761	9.38268	9.64289	9.78939	9.6364
ATP6V1G2	5.21943	5.77356	5.694	5.59292	5.94422	6.41239	6.56585	6.09848	5.91623	6.21473	5.40001	6.37657	5.62978	5.74729	6.67385	6.11679	5.76232	5.85237	6.01429	5.47352	6.39952	5.46954	5.69716	5.48957	5.6471	5.14823	5.80621	5.79141	5.39367	5.67846	6.15423	5.57534	6.19999	5.82464	5.52983	5.56007	5.56007	5.51494	6.24138	5.88867	5.56007	5.66728	5.69949	5.27335	6.18179	5.51043	5.72391	5.79661	5.5225
ATP6V1H	10.1362	10.5753	10.0314	10.2312	10.4271	10.2163	10.3114	10.179	10.2567	10.6827	9.76004	10.3667	10.2229	10.3422	10.322	10.0447	10.5522	10.2158	10.6054	9.92987	10.3681	10.1651	10.3579	10.313	10.1024	10.3628	9.74454	10.0022	10.401	9.58422	10.3917	10.4369	10.3773	10.6186	10.1246	10.0209	10.1301	10.2375	10.3197	10.2762	10.3788	10.3143	10.0884	10.3988	10.2173	10.2443	10.2076	10.2759	9.93684
ATP7A	6.59925	6.75118	6.86385	7.01231	7.32492	6.60235	6.8357	6.735	6.49916	6.75933	6.94179	7.04969	6.94179	7.22728	7.09308	6.76714	6.76551	6.72518	7.11057	6.37944	6.837	6.82144	7.16841	6.62511	6.77201	6.90826	6.42721	6.83642	7.08303	6.85971	6.73192	7.30147	6.7475	7.1374	6.86636	6.94696	6.40905	6.95807	7.11373	7.05271	6.94696	6.82924	6.77306	6.60839	6.76723	7.09986	6.84766	6.83393	6.70619
ATP7B	6.49726	6.84703	6.15608	6.55985	6.62261	7.00393	7.00315	7.23289	6.86304	6.97733	6.23787	7.15182	6.47001	6.81576	6.59415	6.66249	7.15034	6.7519	7.11233	6.52045	6.38931	6.84683	6.94285	6.32587	6.69251	7.02797	6.19219	6.4705	6.62761	6.99551	7.34594	6.51568	6.78525	6.49179	6.59694	6.64013	6.55541	6.48845	7.45794	6.58217	6.64013	6.61205	6.72705	6.25129	6.79266	6.52809	6.84598	6.44204	6.17921
ATP8A1	5.44913	5.26012	5.30657	5.74722	5.39847	5.56227	5.41968	5.60968	5.60814	5.60814	5.32569	5.72206	5.09249	5.59229	5.68391	5.31413	5.23366	5.46346	5.71796	5.19683	5.42405	5.6833	5.40082	5.14573	5.69234	5.46424	5.31842	4.84598	5.44316	5.66652	5.3088	4.99504	5.64424	5.27841	5.14724	5.82348	5.16511	5.25672	5.6349	5.18004	5.07313	5.25672	5.48681	5.03947	5.38071	5.48621	5.17639	5.1593	5.16751
ATP8A2	6.82029	6.63458	7.75959	6.81223	7.0485	7.30802	6.35512	6.96305	7.27054	6.99441	6.5622	6.99441	6.99441	6.93329	6.74223	6.84531	6.72069	7.40448	7.42779	6.61826	7.26244	6.80371	6.97514	8.14587	6.89993	7.66788	7.0543	7.78935	7.08996	7.78236	8.12147	7.04451	7.29551	7.62206	7.58546	6.8205	7.40497	7.96469	7.88323	7.34607	7.56855	7.33572	7.76912	5.98654	6.70906	7.11069	7.65604	8.49435	7.27796
ATP8B2	6.84657	6.91357	6.92185	6.99262	6.93599	6.99608	7.57164	6.72692	6.97795	6.97795	6.90653	7.22102	6.85447	6.75585	6.82882	6.92548	7.03498	7.66835	6.75331	6.96272	7.16324	6.79115	7.21681	7.05318	7.05105	7.08993	7.22739	7.28983	7.18872	7.18528	7.1369	6.98343	7.30845	7.07541	7.31896	7.2684	7.09156	7.09863	7.62631	6.95618	7.10719	7.01796	7.22533	6.95866	7.35266	7.1784	6.78511	7.06359	6.91882
ATP8B4	3.89267	4.08831	4.1032	4.02858	4.29863	4.17078	4.13856	4.00789	4.18662	4.0521	3.92907	3.94168	4.3259	4.1606	3.91293	4.3077	4.17561	3.90904	3.94147	4.27257	4.02278	4.06631	4.17157	4.58041	4.20913	4.28546	5.22677	4.33547	4.44257	4.92949	4.07732	4.47183	4.02835	4.25008	4.81959	4.6618	4.49894	4.43095	4.43095	4.43095	4.25307	4.43095	4.18477	3.91837	4.27572	4.02381	3.93663	4.38356	4.23226
ATP9A	10.0612	10.3495	10.4135	10.8476	10.3163	10.5045	9.87557	10.5437	10.2073	10.0902	10.2433	10.6703	10.5279	10.1632	10.0871	10.4915	10.3933	10.5748	10.4064	10.2339	10.5549	10.2003	10.3645	10.7703	10.2956	10.1037	10.4887	10.2759	10.2628	10.0261	10.6929	10.1132	10.2199	10.7703	10.4497	10.6964	10.3467	10.3467	10.3467	10.4531	10.3659	10.0328	10.8754	10.1914	10.7685	10.275	10.3863	10.283	10.4038
ATP9B	7.3478	7.26125	7.45716	6.95258	7.24875	7.50932	7.18167	7.28833	7.44905	7.31179	7.30785	7.28246	7.05786	7.18106	7.31714	7.28444	7.23853	7.51323	7.36666	7.05145	7.08323	7.49076	7.4912	7.05087	7.19555	7.45265	7.77295	7.59926	7.41689	7.67539	7.28634	7.25665	7.68423	7.42119	7.51995	7.39069	7.66857	7.66513	7.43501	7.23279	7.23437	7.43501	7.08199	7.42498	7.3419	7.21321	7.36537	7.2359	7.37785
ATPAF2	5.82729	6.4407	6.02598	5.99014	5.91123	6.61703	6.22161	6.38008	6.06342	6.23875	6.44862	5.92686	6.24938	6.23353	6.23473	6.45427	6.12945	6.20104	6.03383	6.05103	6.52891	5.86438	6.68669	6.50704	6.21722	5.93924	6.03597	6.31742	6.2873	6.17174	6.46265	6.50882	6.20966	6.50286	6.35719	6.14808	6.5967	6.25966	6.06247	6.75188	6.22074	6.30361	6.21185	5.99772	6.27096	6.12853	6.56744	6.27805	6.06018
ATR	7.24933	7.17131	7.5547	7.63423	7.38807	7.0184	7.16939	7.25267	7.4768	7.05721	7.2857	7.61372	7.06593	7.45389	7.43275	7.28329	7.41965	7.54088	7.53455	6.99223	7.39593	6.94024	7.59932	7.3772	7.64663	7.92436	7.27047	7.37514	7.8251	7.67591	7.63496	7.64156	7.63634	8.1385	7.57981	7.36524	7.59326	7.66969	7.64115	8.04471	7.83771	7.45838	7.41593	8.07852	7.14468	7.55318	7.54357	7.43547	7.9091
ATRAID	11.4865	11.5393	11.5928	10.9357	11.46	11.2791	11.2766	10.8853	11.062	11.8166	11.2121	11.2121	11.2121	11.0451	11.2521	10.9848	11.5853	11.3376	11.4387	11.5305	11.3136	11.1198	11.139	11.1992	11.6753	11.7295	11.4663	11.0001	11.4024	11.3834	10.9605	11.3389	11.204	11.1376	11.4596	10.908	11.3058	11.8019	11.3024	11.2568	11.1459	11.2568	11.2302	11.5843	11.4497	11.6442	11.8189	11.798	11.6359
ATRN	8.34486	8.25362	8.16578	8.36711	7.66316	7.99421	8.11848	8.10876	7.9601	8.08578	8.09312	8.47142	8.02146	8.32548	8.06986	7.70106	8.46803	8.15928	8.20301	8.41186	7.75802	8.10028	8.27748	8.65097	8.40176	8.05649	7.94793	8.40243	8.31883	7.91565	8.49311	8.37379	8.46809	8.49326	8.15711	7.69116	8.34321	8.34321	8.26322	8.34321	8.54004	8.60144	7.93869	8.63545	8.31113	8.13434	8.36606	8.05207	8.07536
ATRNL1	4.97208	5.23523	5.88074	5.20189	4.94769	4.96285	4.63817	5.02552	5.09699	5.30954	4.73073	5.34006	5.03494	4.82004	4.95896	5.03139	5.14966	5.06536	5.30538	5.25739	4.85615	5.48835	5.02579	5.75226	5.96546	5.37577	5.88025	4.96702	5.1537	5.29423	5.61172	5.16064	5.24844	5.3932	5.86279	5.27035	5.4787	5.25627	5.5328	5.49987	5.49987	5.49987	4.94449	5.22195	5.05372	5.04392	5.75539	4.81321	5.77512
ATRX	6.85545	7.2315	7.11801	7.43141	7.61411	7.2105	7.15727	7.11429	7.54537	7.19922	6.77344	7.39385	7.20591	7.7401	7.46822	7.33042	7.30376	6.91443	7.21347	6.87198	7.25221	6.95031	7.42724	6.88947	7.23215	7.09835	6.66637	7.13386	7.40868	7.28415	7.15272	7.30282	7.25381	7.10706	7.19691	7.15575	6.85483	7.48183	7.15575	6.99039	7.15575	7.29109	7.36154	7.32072	7.29727	7.11697	7.22921	7.13888	7.34913
ATXN1	6.74547	6.97171	6.9199	7.02767	7.23941	6.62982	7.04346	6.58274	6.91045	6.64795	6.91045	6.98129	6.95618	6.78824	6.90463	6.57883	6.87391	6.67857	6.96754	7.01818	7.02042	7.13239	7.4392	7.12418	7.3255	7.03271	7.13051	7.0094	7.01466	7.12047	6.90185	6.96547	6.90038	7.09605	7.11616	7.3428	6.87029	7.03765	6.97017	7.13107	7.04779	7.16894	7.28509	7.16627	6.86492	7.00255	6.93769	6.7954	6.92088
ATXN10	9.8732	10.0512	9.56531	9.7074	10.0338	10.0989	9.80149	9.90789	9.77029	10.2134	9.85242	9.74008	9.79912	9.95198	9.73034	9.58755	9.88033	9.98413	9.98281	9.88362	10.1234	9.7337	9.84669	10.0018	9.66986	9.82522	9.40909	9.26047	9.54696	9.35191	9.59345	9.55505	9.58926	9.97976	9.63162	9.85301	9.81619	9.65294	9.62005	9.56661	9.30556	9.62005	9.79785	10.0388	9.79056	9.70957	9.75864	9.61468	9.84726
ATXN2	7.9247	8.52698	8.50014	8.03529	8.2007	8.08726	8.48303	8.79516	8.16601	8.4256	8.14017	8.18685	8.63988	8.76958	8.32056	8.42819	8.13666	8.48145	8.59925	7.87469	8.22589	8.3296	8.71878	8.43314	8.01265	7.89795	8.26833	8.40528	8.78681	7.86988	8.46682	8.60748	8.45235	8.85491	8.50737	8.46316	8.28824	8.70687	8.52961	8.01075	8.43291	8.50475	8.83835	8.44119	8.34381	8.20149	8.44263	8.04157	8.29415
ATXN2L	5.43872	5.4931	5.48507	5.35694	5.34283	5.45694	5.73649	5.7719	5.50623	5.52258	5.77849	5.52258	5.22801	5.45789	5.67491	5.32577	5.34269	5.44759	5.53686	5.68844	5.38699	5.62097	5.56402	5.08167	5.2541	5.44001	5.46265	5.73469	5.56853	5.20586	5.63459	5.29765	5.29001	5.44318	5.13434	5.25763	5.41134	5.37886	5.17302	5.24284	5.86783	5.37886	5.42711	5.22391	5.55537	5.48013	5.39403	5.43345	5.12262
ATXN3	5.85643	5.68926	5.83785	5.97993	6.44314	6.07198	6.05346	5.77682	6.02906	5.87248	5.86744	6.1914	5.87248	6.18202	6.00539	5.81069	5.95997	5.92354	5.70592	5.53009	6.06727	6.47012	6.4654	5.85527	6.52889	6.18932	6.09501	5.89605	6.19849	6.35193	5.98071	6.01807	6.20294	6.11207	6.04848	6.14039	5.96683	6.28167	6.14396	6.04968	6.14396	6.27727	6.19883	6.20628	6.11868	5.82991	6.08274	6.18005	6.64712
ATXN7	6.20915	6.19563	6.52441	6.64263	6.85064	6.53159	6.46489	6.87317	6.68821	6.56721	6.20216	6.65686	6.56721	6.61217	6.55151	6.35294	6.66014	6.23959	6.66329	6.23224	6.79645	6.73064	6.66825	6.10638	6.29703	6.3085	6.35752	5.91365	6.27903	6.03304	6.08674	6.24625	6.61462	6.35303	6.144	6.43866	5.9573	6.32606	6.33816	6.04763	6.41306	6.32606	6.40422	6.25336	6.94405	6.39936	6.46471	6.2928	6.32214
ATXN7L1	4.54738	4.75242	4.33862	4.28633	4.55427	4.6501	4.8856	4.75484	4.65493	4.65493	4.76683	4.64441	4.26153	4.77437	4.9422	4.57219	4.76966	4.54614	4.5578	4.40907	4.4149	4.59761	4.67864	4.58149	4.56838	4.8576	4.46277	4.41635	4.47401	5.00429	4.79482	4.94791	4.9162	4.50427	4.61409	4.94576	4.435	4.65106	4.6149	4.68473	4.65106	4.85365	4.62212	4.50467	4.33008	4.6316	4.65674	4.73199	4.6136
ATXN8OS	4.68605	4.66246	5.22661	4.49006	4.49654	4.86381	4.79238	4.70334	4.73999	4.73999	5.02748	4.53893	4.67484	4.60895	4.87278	4.96065	4.72913	5.15679	4.40446	4.33131	4.92726	4.63038	4.40818	4.50487	4.71543	4.56526	5.06641	4.58734	4.63762	4.55643	4.67004	4.81667	5.02654	4.87387	4.44943	4.68531	5.10072	4.58943	4.60241	4.68531	4.7678	4.35793	4.84323	4.45261	4.75016	4.6383	4.55912	4.60599	4.48332
AUH	9.98519	10.1243	9.51049	9.92299	9.92323	10.0787	10.3715	10.39	9.76011	10.425	10.0438	9.9571	9.9571	10.1928	9.95068	9.54065	10.219	9.99081	10.3804	9.77914	10.3419	9.93287	9.72876	9.52291	9.62478	9.80751	9.51523	9.37847	9.51256	9.69143	9.45913	10.1356	8.94786	9.71566	9.72894	9.69165	9.64644	9.51607	9.2659	9.56951	9.58614	9.93723	9.36521	9.8232	9.65813	9.72403	10.2087	9.46773	9.26567
AUNIP	5.42263	4.76402	5.39537	5.16651	4.76684	4.8409	4.87733	5.13677	5.32327	5.11077	5.11077	4.57762	5.11077	4.61133	5.3061	5.4302	5.17525	5.41028	4.79013	4.92766	4.93745	5.00487	5.445	5.11973	5.22244	5.38667	5.40308	4.92361	5.44324	4.85145	5.46898	5.41567	4.97854	6.0883	5.29939	5.59056	5.31525	5.49218	5.31525	5.31525	5.39496	4.81146	5.59189	4.3675	5.50111	5.1022	5.02688	4.9858	5.13103
AUP1	8.46756	9.2706	8.92341	8.74011	8.71247	8.86909	8.61186	8.79494	8.55976	8.84902	8.97463	8.48892	9.12885	8.56622	8.64265	8.96812	8.77638	8.88045	8.67097	8.57066	9.10213	9.05098	8.9192	9.59139	8.85463	8.7492	8.94068	9.40223	8.94973	8.95314	9.1432	8.94814	8.98004	9.07633	8.85191	9.15205	9.09596	9.08716	8.45784	9.21108	9.11951	9.06728	9.0106	9.18999	8.97243	8.93532	9.15064	9.17592	9.32636
AURKA	5.92733	5.72891	5.56448	5.64363	5.91243	5.33169	6.69638	5.84261	5.67117	5.9062	6.03215	6.40891	5.049	5.82346	6.13711	5.99801	5.94717	6.19153	6.09677	5.89225	5.01606	5.96714	6.27873	6.1041	6.11972	6.48266	5.87567	6.4993	6.14372	7.09844	6.7693	6.40618	6.75696	6.37107	6.22952	5.77575	5.79146	6.59988	6.84203	7.0409	6.44521	6.68381	6.14267	6.02919	5.95136	5.91401	5.96412	6.11877	5.96159
AURKAIP1	9.3039	9.77098	9.42252	8.88876	9.32805	9.49607	9.52442	9.42476	9.21499	9.41039	9.52168	8.99506	9.83974	9.02686	9.09873	9.6319	9.29845	9.62322	9.43118	10.1276	9.25505	9.01909	9.43493	9.71285	9.38289	8.96583	9.67955	9.79354	9.5554	9.22587	9.56765	9.5199	9.41923	9.22689	9.48438	8.92963	9.47493	9.57973	9.57256	9.53083	9.48495	9.57973	9.19552	9.26254	9.49497	9.44963	9.59161	9.55846	9.41808
AURKB	5.00853	4.31374	5.02389	4.30542	4.74362	4.54485	4.81224	4.27139	4.63071	4.63071	4.63071	4.63071	4.63071	4.72883	4.26637	5.00745	4.44146	4.49508	4.48714	4.94002	4.61956	4.74188	4.98479	5.44932	5.24926	4.99319	4.18943	5.7356	4.78257	4.97662	5.05208	4.60555	5.17956	5.04414	5.30334	5.14804	4.96787	4.91291	4.70739	5.04849	5.78197	4.76877	5.26151	5.14354	4.85056	4.99948	4.44866	4.55573	4.62532
AURKC	6.32088	6.37128	6.74115	6.02113	6.12946	6.45454	7.0431	5.93421	6.47043	6.36191	6.34616	6.19836	6.49318	6.08337	6.4459	6.14126	7.00957	6.13923	5.92994	6.13762	6.20943	7.1467	6.25029	6.06804	6.50514	6.59312	6.19745	5.97955	6.15358	5.94062	6.46518	6.09029	6.56301	5.91577	5.78838	5.72181	6.07563	6.06236	5.98514	6.62245	6.7161	6.13092	6.46856	5.63428	6.21017	6.19051	6.2295	6.00946	5.99364
AUTS2	5.96739	6.22431	6.17741	6.58857	6.61681	6.7925	6.65628	6.27431	6.45048	5.89997	6.53608	6.7027	6.45048	6.61528	6.33355	6.32002	6.44717	5.83413	6.10706	6.38816	6.99366	6.35467	6.89733	5.60915	6.40253	6.33739	6.88442	6.46237	6.09002	5.76124	6.7005	6.00798	5.64703	6.71092	6.82454	6.27019	6.27019	6.48757	5.92927	6.32451	6.32451	6.61246	5.97341	6.70647	6.22733	5.83574	6.45095	5.97213	5.8778
AVEN	6.44836	7.06063	7.78308	6.87957	7.22986	7.19746	7.27899	6.96269	6.66467	6.90877	7.44882	6.92449	7.55254	7.67454	6.83687	6.5698	7.25187	6.79098	6.76498	7.22475	7.19232	7.47507	7.25736	7.52874	7.4049	7.40733	7.5804	6.87616	6.68234	6.89617	7.40515	7.14254	6.74478	7.42056	7.63563	6.86662	6.67916	7.46635	7.23039	7.23039	7.39145	7.66505	7.38206	7.09171	6.93863	6.2548	7.17445	7.51388	7.23385
AVIL	5.11446	5.26757	4.97186	5.12978	5.13747	5.22975	5.38328	5.3408	5.33432	5.23599	5.38708	5.07631	4.98464	5.38309	5.13196	5.14547	5.60959	5.08137	5.24209	5.18154	5.04242	5.12496	5.14626	5.03217	5.32181	5.19064	5.21294	5.19514	5.02014	5.16814	5.48701	5.13437	5.43809	5.54695	5.18261	5.64752	5.27475	5.22199	5.26262	5.10594	5.05552	5.14994	5.2419	4.97307	5.17991	5.24957	5.24156	5.24685	5.21915
AVL9	6.53619	6.25911	6.50584	6.71624	6.24235	6.33009	6.45487	6.41269	6.43667	6.43109	6.43109	6.43109	6.43109	6.49994	6.51355	6.08209	6.54579	6.24328	6.66176	6.38912	6.39715	6.51567	6.46518	6.15612	6.38307	6.5649	6.36522	6.02332	6.37878	6.40765	5.88415	6.60767	6.44593	6.25931	6.30385	6.22524	6.01731	6.55088	6.26577	6.46072	6.30058	6.46413	6.56903	6.35168	6.5561	6.21793	6.37842	6.26545	6.10001
AVP	5.80248	5.88007	5.65925	5.36341	5.35105	5.76428	5.80936	6.01075	5.69736	5.63949	6.03807	5.44289	5.70695	5.80315	5.69759	5.82493	5.84294	5.44261	6.06961	5.78147	5.86442	5.19094	5.56581	5.71035	5.21833	5.69153	5.82723	5.5116	5.5493	5.53721	5.64546	5.54253	6.03525	5.81667	5.92334	5.99283	5.58742	5.46986	5.52899	5.88545	5.60677	5.66712	5.47673	5.60884	5.46747	5.73768	5.62635	5.61762	5.59318
AVPI1	8.54691	8.24813	9.07163	8.49061	9.46529	9.10282	8.3585	8.97996	8.2489	8.72529	8.96171	8.72529	9.23958	8.09727	8.50508	9.07664	8.77472	9.37282	8.53559	8.48361	9.26775	8.84856	7.92122	8.28749	8.03804	8.1417	8.47667	8.14217	8.102	8.11084	8.60614	7.60398	7.64341	8.51489	7.98764	7.98824	8.53944	8.12288	7.93622	8.35191	7.72251	8.14594	8.96887	8.75	8.56155	8.48109	7.98174	8.2878	8.14071
AVPR1A	4.97091	4.51028	4.5806	4.9438	4.87781	4.80326	4.83816	4.83676	4.74177	4.80318	4.80318	4.80318	4.83228	4.62758	5.06771	4.6448	4.89725	4.7798	4.74828	4.79403	4.92309	4.70402	4.9014	4.53001	4.91397	4.99125	4.94909	4.6081	4.84748	4.74459	4.58061	5.11148	4.82413	4.7603	4.64933	5.13189	4.83951	4.8177	4.76755	4.67001	4.66999	4.67001	4.84968	4.64217	4.79544	4.71892	4.61747	4.7427	4.71231
AVPR1B	7.55411	7.35272	7.48159	7.04058	6.94825	7.16381	7.51099	6.97673	7.42609	7.49225	7.36984	7.19607	6.77605	6.69499	7.36928	7.73086	7.48051	7.22308	7.24852	7.24143	7.16956	7.11307	6.94133	7.26598	7.42719	7.33795	7.37269	7.81136	7.28669	7.59353	7.59331	7.62013	7.03789	7.21343	7.50841	6.89019	8.05988	7.45218	7.20985	7.27747	7.39466	7.39466	7.32585	6.86597	7.37175	7.22221	7.1054	7.29363	7.1479
AVPR2	5.43767	5.39445	5.35678	5.02852	5.22353	5.27653	5.532	5.10925	5.29374	5.29374	5.39517	5.29374	5.22741	5.45379	5.22644	5.22406	5.26168	5.46091	5.2941	5.48777	5.25239	5.06861	5.28394	5.32116	5.08636	5.42202	5.43928	5.48844	5.17979	5.61843	5.28575	5.32223	5.49474	5.35652	5.40705	5.35707	5.53742	5.34532	5.35707	5.56112	5.35707	5.02594	5.44045	5.16254	5.38425	5.3019	5.23452	5.26533	5.17392
AXIN1	7.60069	7.66984	7.84973	8.28918	7.6263	7.80698	7.87455	7.73437	8.21543	7.84858	7.55424	7.84858	7.54281	7.41364	7.55753	8.13182	7.63733	8.00707	7.5926	7.2859	8.13136	8.27144	7.72459	7.72242	7.64112	7.65682	8.18642	7.88917	7.9736	7.71729	7.56068	7.79211	7.39498	7.4979	7.77689	7.67405	7.97098	7.67405	7.67405	7.67405	7.55182	7.7942	8.03348	7.45411	7.80852	7.77264	7.38076	7.80584	7.59358
AXL	9.49043	8.79713	9.64284	9.22651	8.61655	8.46421	8.53262	8.75075	8.43965	8.95057	8.87421	8.84651	9.57485	8.56538	8.75168	9.27531	9.0862	9.19232	8.21616	9.22477	9.43463	8.60476	8.44748	9.59611	9.13599	9.04921	9.46134	9.67638	9.43024	8.83955	8.48468	8.95667	9.13474	9.63794	9.15398	8.06049	9.66243	8.94691	9.72933	9.11391	9.30592	9.2993	9.37326	8.50775	9.03525	8.76918	8.86726	8.47525	9.09006
AZGP1	8.35272	8.38586	7.11571	7.57189	7.66686	9.25693	9.61973	9.90274	8.29655	9.54621	7.96837	7.3991	9.1596	8.86322	8.79373	8.50688	9.65528	8.57671	8.92528	9.01033	7.96478	6.86453	4.69523	6.87225	6.83402	7.28088	4.46954	6.48815	5.49045	7.44818	7.36414	7.91414	6.56344	6.64463	6.5413	6.46726	7.03645	5.64605	6.30372	7.57623	6.17207	7.00183	6.22204	7.83739	7.34094	9.78917	9.40787	7.95825	4.77966
AZGP1P1	6.15046	6.5266	6.33161	6.36471	6.02221	6.3589	6.69927	6.12158	6.57721	6.34251	6.63508	5.97426	6.07458	6.39479	6.60349	6.39554	6.27514	6.12235	5.90901	6.49289	6.28644	6.39208	6.30782	6.03642	6.58067	6.14501	6.60195	6.20094	6.39961	6.23513	6.12174	5.80682	6.33224	6.79276	6.18187	6.301	6.93424	6.25651	6.30198	6.07961	6.33621	5.86469	6.35736	5.89449	6.31843	6.25174	6.33993	6.21044	6.02447
AZI2	6.67878	6.28559	6.76425	6.71828	6.67211	6.73023	6.57399	6.71409	6.70266	6.58507	6.52933	6.6319	6.79309	6.97749	6.64936	6.42084	6.60271	6.65928	6.60926	6.72427	6.53369	6.65852	6.78231	6.52279	6.76072	6.78085	6.45697	6.30463	6.34418	6.65711	6.33284	6.78743	6.54943	6.7913	6.68429	6.31847	6.60866	6.74072	6.60866	6.63431	6.60866	6.60866	6.39156	6.74677	6.68342	6.4222	6.74797	6.69373	6.80992
AZIN1	9.18883	9.00965	8.92748	9.54877	9.50541	9.2357	8.92951	9.10998	9.26308	9.14743	8.74163	9.19639	9.55493	9.31085	8.99045	9.71953	8.9592	8.82771	9.09892	8.96629	9.2437	9.48367	9.31243	8.90324	9.18559	9.08966	8.97845	8.80438	8.58069	8.99223	8.99471	9.04554	8.89272	9.07453	9.1164	9.02149	8.59896	9.02149	9.08204	8.77036	9.20752	9.21722	8.90207	9.46044	9.084	8.99588	9.22855	9.06148	9.28089
B2M	13.3648	13.6104	13.4657	13.5617	13.6079	13.2893	13.5008	13.1225	13.3943	13.446	13.446	13.446	13.446	13.4986	13.451	13.547	13.5652	13.6301	13.3309	13.2292	13.4048	13.3934	13.4996	13.5504	13.537	13.5741	13.2267	13.5007	13.5142	13.6923	13.6368	13.6295	13.6919	13.2836	13.5411	13.5589	13.2511	13.5623	13.5873	13.7523	13.4281	13.5589	13.4844	13.5513	13.437	13.5711	13.5323	13.5308	13.7907
B3GALNT1	6.33412	6.03434	6.45288	6.73304	7.20041	6.87863	6.75994	6.30621	6.53764	6.60386	6.60386	6.60386	6.60386	6.84044	6.6589	5.8126	6.92001	7.04522	6.48824	6.34505	6.60307	6.66466	6.73941	6.46023	6.70386	6.87374	6.69979	6.16427	6.38281	6.23753	6.85931	6.39155	7.20067	6.85557	6.64147	6.45856	5.97781	6.96082	6.76218	6.74958	6.75855	6.77359	6.23471	6.75453	6.26581	6.2384	6.84839	6.46391	7.09365
B3GALT2	7.86048	7.16505	8.61005	8.35333	6.17841	7.6285	7.61476	7.34683	8.25552	6.89402	7.207	8.42292	7.13263	8.2451	7.84132	7.38587	7.13823	7.48698	7.54236	8.57371	7.92513	6.26587	7.95599	7.83091	8.59602	7.86299	7.29948	5.5673	7.28716	7.96109	7.44926	8.29017	7.46148	6.63708	7.59196	7.56651	6.35105	8.32464	7.43332	7.5306	7.85407	7.68956	7.24383	8.21559	7.70206	7.60892	7.84911	7.70707	7.48338
B3GALT4	8.16938	8.24113	8.53197	8.0525	8.21893	8.01695	7.89064	7.61397	7.83978	8.35214	8.08203	8.10713	8.08203	8.16304	7.94635	7.89095	8.19716	8.5159	7.90278	8.46125	7.94044	7.83118	8.50566	8.52808	8.21642	8.30992	7.94623	8.20022	8.51952	8.37528	8.60551	8.33383	7.85012	8.27351	8.11625	8.1456	8.49865	8.26744	8.25734	8.44477	8.0136	8.37619	8.19006	8.20966	8.46846	8.31175	8.27889	8.50843	8.25577
B3GAT1	5.80532	5.59716	5.79684	5.67417	5.26919	5.81904	5.73965	6.16861	5.69744	5.58252	6.173	5.69744	5.51473	5.58293	5.55947	5.94919	5.64454	5.66664	5.63484	5.69252	6.06315	5.6427	5.44819	6.01859	5.90092	5.29662	5.72396	5.90654	5.6641	5.89711	5.72332	5.37619	5.6641	5.42551	5.57073	5.91661	5.99258	5.41246	5.4803	5.61507	5.63515	5.52864	5.56781	5.32147	5.62414	5.53199	5.7535	5.61075	5.46188
B3GAT3	7.57528	7.36256	7.78778	7.73298	7.46154	7.25513	7.38542	7.37022	7.48366	7.93692	7.21209	7.43393	7.40169	7.4834	7.58665	7.64509	7.57472	7.64147	7.35606	7.34836	7.62125	7.38483	7.34372	7.67301	7.56203	7.39215	7.28369	7.70411	7.75198	7.0443	7.70587	7.52455	7.43258	7.95388	7.72359	7.43003	7.83288	7.26262	7.63629	7.88846	7.22001	7.70609	7.45414	7.41212	7.65922	7.43714	7.46296	7.81013	7.67462
B3GNT2	7.28345	7.32213	6.74685	7.41055	6.90764	6.65613	7.61258	7.28819	7.29688	7.28623	6.39712	7.69079	7.01479	6.94938	7.2787	7.02504	7.35806	6.77053	7.3982	7.7436	7.10694	6.73628	7.81284	7.39106	8.03009	7.98834	6.8831	7.06372	7.6396	7.3925	7.68353	7.70386	7.53768	6.67919	7.81838	7.53868	6.95204	7.56619	7.70685	7.74131	7.64862	7.44127	7.1924	7.17398	7.85743	6.96009	7.1886	7.05213	6.99326
B3GNT3	6.38284	6.57139	6.36843	6.0863	5.98344	6.30855	6.43924	6.59149	6.57162	6.35496	6.67102	6.18876	5.96683	6.59629	6.46821	6.18667	6.32541	6.22978	6.34922	6.29247	6.2663	6.29266	5.98648	6.11733	5.85329	6.06358	6.39596	6.69001	6.11587	6.17423	6.14858	6.21387	6.81555	5.96943	5.99865	6.24318	6.28939	5.92674	5.9917	6.37178	6.28278	6.24318	6.31338	6.02494	6.24416	6.23828	6.1238	6.15572	6.10449
B3GNT4	6.793	6.55555	6.72592	6.53302	6.09396	6.44846	6.62666	6.9634	6.69174	6.85044	6.78475	6.25038	6.38999	6.16174	7.11206	6.76515	6.86267	6.46596	6.49849	6.66812	6.37001	6.39782	6.56466	6.84564	6.90403	6.69983	6.55543	6.74554	6.58854	6.94472	6.76429	7.23952	6.38394	6.87644	6.78843	6.58388	6.8296	7.16358	6.80491	6.93395	6.42931	6.60635	6.72273	6.16923	6.86995	6.60073	6.63036	6.5345	6.24248
B3GNTL1	5.4429	4.97127	5.15867	5.01654	5.14162	5.31009	4.94058	5.23394	5.19195	5.26246	5.24285	4.73744	5.32553	4.90173	5.27905	5.25203	5.26006	5.0227	5.04637	5.40252	5.13187	5.08967	5.5439	5.47405	5.2752	5.33353	5.70806	6.19136	5.26881	5.61525	5.54027	5.45161	6.04318	5.30581	5.59576	5.50151	5.50151	5.43974	5.48124	5.62176	5.50151	5.90359	5.21692	5.14906	5.23122	5.6568	5.68048	5.38809	6.21381
B4GALNT1	5.37186	5.84688	5.65998	5.05001	5.20514	5.65642	5.79005	5.59422	5.48076	5.48076	6.01345	5.34727	5.32663	5.11405	5.67035	6.07514	5.60648	5.59541	5.2053	5.38581	5.57064	5.41621	5.3326	5.39043	5.80406	5.70964	5.80739	5.39951	5.43702	5.74332	5.7974	5.41709	5.62995	5.52182	5.49051	5.62186	5.67904	5.58912	5.47617	5.58912	5.31625	5.6546	5.68892	5.11599	5.59539	5.37126	5.3822	5.40168	5.38562
B4GALT1	6.15652	6.29109	6.26667	6.41928	6.31043	6.06375	6.27737	6.39235	6.27304	6.27304	6.27304	6.27304	6.27304	6.07871	6.21546	6.17229	6.19307	6.33644	6.27029	5.96048	6.42322	6.73661	6.10393	6.00479	5.95667	6.19133	6.03973	6.59436	6.09082	6.23505	6.18787	6.08732	6.09299	6.09454	5.94475	5.72341	6.39706	6.14072	6.14072	6.10779	6.23887	6.14072	6.11081	6.14156	6.20409	6.19785	6.12976	6.06598	5.9818
B4GALT2	7.09083	7.10088	7.33317	7.26334	6.87388	6.77945	7.14659	7.11257	6.85761	7.10595	7.17668	6.91329	7.4159	7.0245	7.06754	7.32416	7.20737	7.13573	6.87164	7.13931	7.0699	6.95673	7.28289	7.26542	7.38873	7.23102	7.52613	6.71348	6.99203	7.138	7.55932	7.41339	7.29133	7.1542	7.27057	7.44497	7.26009	7.23923	7.26009	7.48036	6.77779	7.22292	7.1075	7.24933	7.24916	7.28501	7.1769	7.02847	6.99571
B4GALT3	7.37153	7.50341	7.723	7.85146	7.59847	7.69786	7.76483	8.04424	7.62366	7.96354	7.3812	7.76056	7.76056	7.66908	7.71786	8.04751	7.81569	7.74892	7.61383	7.4617	7.43998	7.92051	7.50272	7.35395	7.60218	7.7055	7.4837	7.50272	7.81696	7.75372	7.46926	7.6302	7.43656	8.08058	7.26929	7.5325	7.73458	7.66809	7.24597	7.63171	7.63171	7.73179	7.66192	7.77069	7.72232	7.85144	7.85265	7.59424	7.68159
B4GALT4	7.80399	7.90553	7.56985	7.49751	7.80343	7.61996	7.81492	7.99519	7.67885	7.5389	7.67885	7.67885	8.16551	7.86595	7.59772	7.88562	7.66373	7.78454	7.76897	7.84315	7.61608	7.79513	7.92879	7.7075	7.41716	7.77693	7.46573	7.47791	7.47945	7.89516	7.79008	7.52301	7.43392	7.63159	7.79147	7.5828	7.43096	7.47477	8.10127	7.56359	7.5583	7.80426	7.39823	7.75244	7.73661	7.59168	7.8255	7.88308	7.60734
B4GALT5	8.83164	8.53479	8.92168	9.27999	9.12027	9.31652	8.95555	9.24699	9.03553	8.95738	8.5768	9.2558	9.29302	8.43298	9.16364	9.44406	9.04517	8.64406	8.76623	8.88054	9.38054	9.47845	8.83278	9.2798	9.29303	9.36888	9.04799	8.89758	8.72198	8.96235	8.59795	9.14702	8.96452	9.16954	8.82577	8.68264	9.16932	9.05827	9.21605	9.04577	8.81085	9.03321	9.15667	9.05954	8.72019	8.96013	9.01617	8.7152	9.26948
B4GALT6	4.61661	4.57843	4.53647	4.98016	5.03012	4.71376	4.44711	4.90439	5.04807	4.67558	4.44988	4.70162	4.75244	4.87569	4.65985	4.55022	4.98612	4.79825	4.80034	4.27441	4.74803	4.91298	5.53632	5.12704	4.91145	4.94334	4.41589	5.07281	5.1604	4.94277	5.04764	5.19748	5.21188	4.78807	5.20576	4.99007	5.18536	4.99007	4.90881	4.99007	5.42548	4.79067	4.78936	4.5825	4.82407	4.53496	4.72106	4.75385	4.58854
B4GALT7	7.34783	7.25356	7.17968	7.04236	6.84615	6.99078	7.25256	7.15284	7.01205	7.21295	7.16061	7.17495	7.12175	6.90017	6.97305	7.10046	6.99263	7.19004	6.94571	6.91317	7.27132	7.60237	7.3753	7.24328	7.32587	7.21828	7.44279	7.57388	7.07184	7.02592	7.35245	7.44716	7.06851	7.24687	7.10871	7.09972	7.59041	7.28504	7.12852	7.23737	7.13189	7.17521	7.06094	7.12208	7.07291	7.24538	7.31942	7.17459	7.3234
B4GAT1	10.5324	11.3688	11.5206	11.1252	11.269	11.0929	11.4908	11.2048	11.2453	10.8687	11.2455	11.2455	11.3621	11.278	10.8878	11.2329	11.3057	11.6687	11.884	10.7168	11.1409	10.8598	10.9607	11.1925	11.1542	10.5948	11.132	11.1622	11.0767	11.3049	11.6821	10.9872	11.0483	11.5637	11.3591	11.4818	10.9391	11.328	11.2742	10.6836	11.2699	11.2742	11.1061	11.1212	11.6787	11.0865	11.7092	11.3512	11.4629
B9D1	7.87871	7.56415	8.54493	7.53401	7.61502	7.7089	7.48408	7.63779	7.62385	8.27159	7.39654	7.46108	7.97122	7.62563	7.27686	7.44347	7.86467	8.19665	7.72845	7.8556	7.7611	7.90287	7.7589	7.88827	7.55129	7.21719	7.88052	7.30072	7.33727	8.22511	7.29199	7.53374	7.1892	7.46382	7.58486	7.29153	7.8768	7.68003	7.53388	7.53388	7.53388	7.38993	7.54946	8.02869	7.59181	7.81854	7.8748	7.95652	7.76179
B9D2	6.92884	7.18778	6.75707	7.05007	6.97839	7.21532	6.6558	7.33387	6.92603	6.99749	6.74938	6.9435	7.49339	6.88865	7.0727	7.32606	6.96751	7.38612	6.82012	6.77564	7.02909	6.87706	6.99037	7.347	7.04079	6.82107	6.67136	6.76927	6.95204	6.92372	7.1759	6.95335	7.04666	7.23388	7.22617	7.04975	7.42601	6.70022	6.98283	7.04975	6.74066	7.13602	6.99126	6.76577	7.04705	6.8093	7.44752	6.88656	7.0875
BAALC	4.22637	4.67544	4.39313	4.46581	4.78996	5.00694	4.3766	4.28177	4.40664	4.40664	5.08385	4.38836	4.34232	4.24469	4.31269	4.7929	4.61935	4.5393	4.6975	4.31938	4.88057	4.30296	4.42851	4.09956	4.60895	4.74289	5.27849	3.95016	4.27049	4.95376	4.62623	4.84573	4.41647	4.16004	4.46705	4.51458	4.69497	4.20815	4.60338	4.78292	4.51587	4.39667	4.88797	4.1776	4.49508	4.67858	4.48821	4.44872	4.39425
BAAT	5.33467	5.41634	5.26246	5.04269	5.31659	5.59844	5.32706	5.4792	5.39326	5.53499	5.63162	5.16349	5.04041	5.49063	5.35676	5.34526	5.24099	5.35833	5.47852	5.41025	5.31501	5.19531	5.23955	5.31079	5.07202	5.10777	5.54065	5.36756	5.36211	5.66703	5.14934	5.53297	4.90823	5.48984	5.16146	5.51706	5.37765	5.33877	5.33877	5.33877	5.14031	5.07351	5.3679	5.0478	5.38988	5.31896	5.34553	5.15201	5.22099
BABAM1	9.43648	9.74575	9.38373	8.92678	9.15965	9.2408	9.06537	9.47237	8.82647	9.6276	9.41138	9.34519	9.26506	9.13756	9.18712	9.44358	9.57958	9.56717	9.19156	9.58862	9.28632	8.89909	9.45197	9.43405	9.34504	9.27318	9.47771	9.47121	9.36313	9.37803	9.56531	9.6817	9.14631	9.81885	9.35805	9.20397	9.13819	9.54066	9.51047	9.67738	9.5852	9.52671	9.29609	9.38741	9.13094	9.43089	9.61757	9.65498	9.8139
BABAM2	9.66862	9.42852	9.19072	9.05352	8.99128	9.19053	9.24136	9.34351	9.31067	9.34557	9.27385	9.31067	9.04271	8.82925	9.17046	9.39009	9.26766	9.43953	9.35422	9.51974	9.33674	8.93896	8.9361	9.24869	8.99462	9.27893	9.39644	9.36202	9.35349	9.25362	9.29694	8.97896	9.18981	8.90572	9.06746	9.21648	8.75933	9.23549	9.37679	9.31052	9.1084	9.12806	9.08893	8.98671	9.24004	9.30281	9.22485	9.20899	8.91377
BACE1	8.82928	8.98111	9.83853	8.68849	9.13045	8.63269	8.89888	8.913	8.67912	8.97985	8.75757	9.47961	9.0381	9.28402	8.68403	8.87579	9.13408	8.91402	9.2308	8.51176	9.23214	9.1449	9.13588	8.58712	8.03816	8.80181	9.04508	8.85778	9.29003	8.64428	8.75072	8.31052	8.89647	9.04381	8.58597	8.44267	8.63598	8.99688	8.65052	8.6433	9.26158	8.79144	8.87595	8.93003	9.17666	8.95953	9.06159	8.6853	8.75413
BACE2	8.49648	8.03242	6.89418	7.47462	7.87221	7.55127	7.55079	7.05726	7.90607	7.03804	7.80069	7.67976	7.67976	7.09296	7.15997	7.59533	7.85388	7.0296	8.04298	8.36572	7.69399	7.66032	7.90971	7.85655	7.9796	8.04268	9.1339	8.33671	7.92217	7.88707	8.48465	8.38619	7.5647	7.39366	7.89037	7.51943	8.07561	8.14205	8.4763	7.92612	8.00762	8.2045	7.63363	7.57543	8.08237	7.22459	7.49247	7.37206	7.21742
BACH1	5.33008	4.95946	5.29301	5.71765	5.36857	5.12791	5.20678	5.51331	5.45444	5.39597	4.95219	5.39597	5.39597	5.48838	5.3128	5.14298	5.17094	4.99246	5.16357	5.23804	5.42014	5.66967	5.43177	5.37747	5.4735	5.51104	5.26502	5.40758	5.0484	5.51156	5.09022	5.2988	5.54259	5.43488	4.96198	5.20463	5.53148	5.35892	5.35892	5.0227	5.35892	5.35892	5.40992	5.27504	5.19332	5.24993	5.19786	5.14881	5.27519
BACH2	6.68812	6.62663	6.301	7.70573	7.02234	6.55398	6.54396	6.24792	6.58153	6.44112	6.79974	6.58153	7.15793	7.08746	6.60801	6.2936	6.87348	6.18339	6.45978	6.8261	7.51076	6.36359	6.90936	6.32277	7.04838	6.67917	6.32023	6.4598	6.30169	6.59654	6.29785	6.14899	6.39643	6.66545	6.43225	7.19212	6.49118	6.48009	6.19942	6.47871	6.14827	6.44893	6.32509	6.47229	6.45878	5.94622	6.50277	6.34933	7.05979
BAD	7.04371	7.82855	7.40356	6.88221	7.06467	7.46283	7.22481	7.0973	6.80924	7.4265	7.31331	6.89563	7.81301	6.49836	6.84189	7.56407	7.35285	7.76342	7.06098	7.10796	7.17792	7.89082	7.57758	7.42094	7.34829	6.81278	7.24393	7.43074	7.37212	7.02624	7.60138	7.23495	7.06132	6.93268	6.96926	7.14992	7.57837	7.07036	7.08581	7.54995	7.08581	7.08581	7.2082	7.17579	7.23604	7.19395	7.52497	7.9767	7.5336
BAG1	8.73589	9.25985	9.38889	8.75039	8.82918	8.73767	8.77186	9.00959	8.76001	9.36717	8.7776	8.87919	8.87502	9.10814	8.97504	8.69699	9.15669	9.07851	9.11121	8.90891	8.93011	8.58789	9.27165	9.1845	8.75424	9.04431	8.67043	8.56778	9.14674	8.75355	9.25636	9.36038	9.03104	8.64919	9.11685	8.82557	8.56909	9.17862	9.17409	8.92241	8.96748	9.31286	8.84866	9.01356	9.06133	8.9857	9.09198	8.97019	8.8708
BAG2	5.68516	5.81863	6.29566	6.72677	5.05547	5.52474	5.63826	6.03832	5.58182	6.30196	5.47229	5.42139	6.42091	6.3308	5.48392	5.18529	5.44692	5.45958	6.18448	6.44026	5.72363	6.30908	6.45207	7.17262	6.43799	6.52971	5.48758	6.64034	6.46506	6.46438	5.41477	6.09112	5.63964	6.75734	6.36666	6.40265	6.40277	6.57485	6.05954	6.40277	6.25005	5.94262	5.96515	6.548	5.95613	6.3169	6.3875	6.58116	5.8029
BAG3	9.41983	9.00303	9.8735	9.88212	10.1457	9.45904	9.14591	9.5465	9.11665	9.47288	9.6769	9.2427	10.2184	10.0235	9.21765	10.5499	8.9669	9.27589	9.13452	9.54645	9.48644	10.0271	8.79427	8.85531	8.81622	8.84372	8.71836	8.88259	8.81939	8.57291	8.85986	8.75902	8.51941	8.72351	8.80843	8.68055	8.94996	8.61766	8.93786	8.58146	8.88165	8.7793	8.80096	9.391	8.65215	9.07374	9.12252	9.06696	8.74984
BAG4	5.3412	5.56959	5.3968	5.77693	6.10647	5.42695	5.75859	5.50898	5.61297	5.61297	5.61297	5.75683	5.51139	5.87812	5.8349	5.50558	5.77996	5.45827	5.63966	5.49401	5.67555	5.51403	5.86831	5.53658	5.66096	5.6536	5.32386	5.98197	5.83375	5.84729	5.56405	5.94522	6.17637	5.53358	5.53294	5.85975	5.91415	5.57986	5.77486	5.22575	6.07835	5.73293	5.64331	5.66024	5.53298	5.2846	5.66199	5.73682	5.53983
BAG5	8.63138	8.34499	8.48291	8.79785	8.76257	8.32384	8.24505	8.23022	8.16346	8.39069	8.47621	8.8427	8.47538	8.44471	8.45602	7.89592	8.31091	8.36954	8.61424	8.81607	8.33946	8.84441	8.72941	8.3376	8.18415	8.37534	8.28067	8.04519	8.23273	7.96936	8.40498	8.05407	8.14413	7.76019	8.38272	8.35052	7.83422	8.26675	8.25931	8.31848	8.21968	8.23709	8.38667	8.35606	8.21061	8.22668	8.34635	8.3038	8.43496
BAG6	9.81889	10.387	10.377	9.77611	9.97913	9.88996	10.0166	10.1133	9.78512	9.98091	9.98091	9.98091	10.4843	9.83842	9.96762	10.1682	9.89214	10.0789	10.0595	10.1601	10.2308	9.93337	10.211	10.5104	9.86495	10.1219	10.4245	10.6804	10.4221	9.86343	10.3806	10.4715	9.91598	10.2538	10.1993	10.2479	9.95433	10.3469	9.99681	10.2868	10.2752	10.6086	10.3064	10.2247	10.2766	10.3824	9.8879	9.85393	10.3076
BAHCC1	6.3359	6.44943	6.29326	6.31019	6.28443	6.47883	6.43132	6.30299	6.33573	6.60086	6.33116	6.29683	6.23362	6.37831	6.41894	6.35306	6.54887	6.55531	6.25023	6.14802	6.42391	6.20456	6.7761	6.50185	6.4475	6.42344	6.13918	6.49245	6.34605	6.52326	6.63315	6.74351	6.71679	6.44575	6.6123	6.64647	6.76365	6.42671	6.36332	6.68255	6.436	6.38272	6.40476	6.46876	6.42002	6.50158	6.36492	6.26785	6.29617
BAHD1	6.82554	6.86713	6.77016	6.88153	7.53516	6.91887	6.80923	6.77424	6.88362	7.23479	7.02665	6.88904	6.58811	6.65038	6.93576	6.61271	6.92673	7.1157	6.71735	7.17015	7.16018	7.01481	7.02889	6.54325	6.94564	7.05431	7.05496	6.92842	6.55087	6.77772	6.80018	6.60073	6.74691	6.88075	6.9268	7.01894	7.14394	6.5787	6.81365	6.81365	6.81365	6.63033	6.69724	6.77774	7.16646	6.87015	6.69544	6.63294	6.91309
BAIAP2	6.87766	7.44068	7.19785	7.70861	7.53135	7.49758	7.18927	7.42831	7.15837	7.48359	7.29627	7.07058	7.79536	7.19465	7.00141	7.33916	7.71498	7.65969	7.25747	7.00691	7.64634	7.4198	7.05624	7.07949	6.86934	6.86911	6.80246	6.76877	6.86912	6.86939	6.96152	6.67725	6.91909	7.26442	6.79827	7.00383	7.16468	6.8656	6.85661	6.9918	6.61129	6.8656	7.02388	7.14667	7.15973	7.19909	7.0974	6.96868	6.94303
BAIAP3	7.01975	7.01687	6.78602	7.21276	6.69389	7.13414	6.91287	7.20026	7.14204	7.27306	6.91203	6.75721	6.91203	6.93086	7.08079	7.43404	7.07693	7.13482	7.09061	6.89709	6.6566	6.77317	6.93272	6.77529	6.65612	6.78355	7.01959	7.3032	7.2142	6.9085	7.09552	6.91887	7.19261	7.4387	7.16262	7.05821	7.22214	6.98665	6.78223	7.12144	7.05821	7.05821	7.01836	6.61579	6.9972	7.13391	6.95557	6.94185	6.81527
BAMBI	10.8149	10.235	10.4861	10.6758	10.0809	9.56194	10.4854	9.64272	10.5433	9.86185	9.65069	10.4585	10.6734	9.06994	10.4293	10.7069	9.80458	10.617	10.5463	10.408	10.556	10.0621	11.2198	11.3274	10.9002	10.9686	11.3116	11.2946	10.4605	10.9747	11.7246	10.9278	11.1839	10.7424	11.5327	11.1504	10.6746	11.6779	10.8171	11.5332	10.7904	11.2182	11.449	10.9451	10.8695	9.9426	10.9843	12.0223	11.8028
BANF1	10.1836	10.8448	9.74959	9.57296	10.3347	9.93043	10.1485	10.239	9.98557	10.7911	9.79154	9.7645	10.192	10.4349	9.72982	9.99171	10.1961	10.1359	10.0486	10.418	9.79686	10.2214	10.8	10.5338	9.82797	9.84417	10.2639	9.84457	10.1356	10.1852	10.2927	10.4856	10.0912	9.60114	10.3425	10.0497	10.0045	10.5543	9.96003	9.99854	10.3778	10.2511	9.90687	10.6026	10.1076	10.4027	10.1422	9.77299	9.86601
BANK1	7.43227	6.88333	7.51016	7.19712	7.2164	7.08731	6.44644	7.12815	6.8752	7.06444	7.53509	7.14179	6.91185	7.3555	7.04543	6.71564	6.7846	7.66549	7.49823	7.70819	6.63193	6.59713	7.23974	6.81801	6.5308	6.68857	6.41416	5.23547	6.05817	6.78798	6.97512	6.44384	6.34873	6.84238	6.78738	6.48416	6.48416	6.29093	6.21777	7.14587	6.48416	6.78316	6.44015	6.70391	6.82594	6.78676	6.90936	6.90688	7.06442
BANP	8.05288	7.95454	8.11531	8.33052	8.32497	8.32759	8.24866	7.68919	7.91663	8.0758	8.48077	8.08759	8.08759	8.05109	8.01003	8.4301	8.01106	8.24487	8.31017	8.31828	7.58326	8.36054	8.19818	8.12536	8.12928	7.93169	8.6183	8.70532	8.35245	8.60541	7.86312	8.58852	8.35758	8.40756	8.28799	8.16243	8.14887	8.35607	8.57965	8.4272	8.62394	7.99193	7.98361	8.2147	7.91542	8.23502	8.20359	8.36917	8.91663
BAP1	7.81674	8.31401	7.91026	8.16467	7.90733	8.10029	8.11003	8.18054	7.73616	8.43683	7.92239	8.2027	8.00486	7.9687	7.97888	7.92749	8.34365	8.35885	8.17123	7.99344	8.03148	7.92859	8.44798	8.12742	7.96129	8.42334	8.0673	8.00813	8.34806	8.59342	7.98839	8.22386	8.31582	7.99177	8.35371	8.02735	7.82357	8.4149	8.18583	8.70274	8.19028	8.19028	8.27767	7.94505	8.35212	8.16543	8.03077	8.14628	8.12755
BARD1	6.09751	5.37874	5.65503	5.73079	6.13101	5.81695	5.63687	5.49632	5.58808	6.09178	5.84828	5.70529	5.49683	5.7099	6.09932	5.47165	5.67186	5.53207	5.76457	5.73003	5.56364	6.22826	5.89027	5.60396	5.7345	5.5478	4.8491	5.17057	5.36066	5.32457	5.49797	5.49263	5.62516	5.07777	5.3279	5.41455	5.41455	5.41455	5.55448	5.34127	5.41455	5.41455	6.03692	5.40432	5.51206	5.86458	5.61693	5.43631	5.3848
BARX1	4.58162	4.53393	4.64187	4.57943	4.52716	4.36858	4.5117	5.00914	4.77234	4.50448	4.80723	4.46272	4.43323	4.75409	4.48392	4.61401	4.8114	4.39263	4.60419	4.61737	4.48111	4.63551	4.45196	4.38507	4.49785	4.59023	4.67738	4.5754	4.59904	4.586	4.66273	4.31309	4.78114	4.58581	4.44854	4.72016	4.70936	4.39226	4.20178	4.78022	4.66549	4.4156	4.58555	4.47785	4.50907	4.69316	4.30374	4.40345	4.48582
BARX2	5.80246	5.79193	5.97027	6.17907	5.68339	6.0509	5.70067	5.79691	6.28054	5.6913	5.91756	5.70448	5.81532	6.1131	6.05803	5.97249	6.06331	6.06791	5.56256	5.81222	5.68004	5.73423	5.96722	5.99527	5.60586	5.79902	5.91187	6.19607	5.87091	5.99567	5.8768	6.23709	6.55244	5.932	6.0765	6.15563	6.03478	6.03478	6.03478	6.03478	6.03478	5.77932	6.05449	5.60747	5.73505	5.98508	5.96403	5.93925	5.95805
BASP1	8.87043	8.44446	9.13623	8.00242	7.63131	7.06775	7.31201	7.21747	8.24469	7.79463	7.20997	7.45025	9.04877	7.95764	8.11439	8.43488	7.92762	7.19113	8.15733	7.74952	8.02788	8.28165	6.84778	8.90462	7.29668	7.48865	9.59231	8.7137	8.62367	8.58178	7.23929	8.32778	6.98284	9.51211	7.78449	7.49377	9.9556	7.8138	8.4312	7.315	8.0662	8.15542	8.27911	9.50224	8.20721	8.17692	7.63478	7.77482	8.22467
BATF	6.28692	6.12066	6.14865	6.57831	6.67737	6.42965	6.14087	6.41178	6.44754	6.44754	6.70047	5.82285	6.32098	6.1642	6.04707	7.44109	6.02095	6.20367	6.11712	6.58529	6.20624	6.36774	5.979	6.38429	6.16056	6.00224	6.55219	6.33319	6.41712	6.20782	5.9691	6.50132	6.1785	6.19823	6.16691	6.55334	6.67308	5.78474	6.10503	6.57253	6.03288	6.03235	6.17967	6.37929	6.84296	6.39291	6.13142	5.97432	6.09449
BATF3	6.60029	6.74798	7.11604	7.57635	7.24867	6.43828	6.51418	6.8426	6.69942	6.83249	6.51229	6.58387	7.75529	6.54934	6.75848	7.46079	6.42984	6.83659	6.29003	6.45507	7.4374	7.49479	6.38835	6.6471	6.69147	6.63183	6.98023	7.02364	6.42263	6.46725	6.40143	6.56266	7.05331	6.14703	6.31114	6.4999	7.17941	6.38686	6.36256	6.55811	6.78351	6.2828	6.95972	7.13366	6.57848	6.82986	6.0595	6.46879	7.16117
BAX	5.27447	5.9597	5.50014	5.55327	5.55579	5.80524	5.9531	5.90864	5.58236	5.6089	5.63985	6.00093	5.6315	5.48421	5.92731	5.71689	5.89602	5.50619	5.8903	5.53869	6.28576	5.16623	5.87155	5.91927	5.61184	5.33119	5.63023	5.57399	5.71715	5.75924	5.83981	5.78431	5.27357	6.17511	5.73402	4.85306	6.13901	5.55442	5.93115	5.76852	6.08028	5.79294	5.55322	5.81257	5.714	5.88099	5.57964	5.6648	6.27089
BAZ1A	5.74309	6.04103	6.06068	7.02286	6.57433	6.06418	5.89119	6.01332	6.01749	6.24159	5.58634	6.17342	6.84634	6.16058	6.13436	6.47648	6.36892	5.30459	6.23609	5.51271	6.53058	6.83365	5.96819	6.4046	6.41627	6.17423	5.90213	6.18563	6.23324	6.24551	5.63778	5.9192	6.32696	6.26785	5.78757	5.3699	6.05752	5.95033	6.39106	6.25086	6.44406	6.24853	6.24399	7.0876	5.95643	6.05837	5.81013	6.05808	7.3293
BAZ1B	7.87531	8.06532	7.68281	7.96129	8.51319	8.3248	7.70451	8.61583	7.87062	8.33132	7.58364	8.62423	7.97067	8.46126	7.74623	7.50593	8.11977	8.38957	8.1195	7.83273	8.21508	8.50171	8.72835	7.71596	7.76583	8.47046	8.19825	8.15753	8.05634	8.31527	8.384	8.03912	7.51786	8.17827	8.40427	8.27848	7.95696	7.62047	8.02722	8.437	8.44265	8.28441	8.62573	8.08631	7.87835	8.29621	8.09614	7.85174	8.00741
BAZ2A	6.50493	6.69826	6.88789	6.7141	6.62157	6.76979	6.72061	6.72339	6.72027	6.79979	6.72027	6.72027	6.57377	6.85498	6.6969	6.91636	6.64766	6.6752	6.7127	6.52109	6.60775	6.84241	6.75059	6.71701	6.46819	6.50417	6.36655	6.69475	6.6514	6.5327	6.42003	6.75928	6.83921	6.73251	6.57327	6.36746	6.64947	6.63744	6.73037	6.64947	6.64947	6.64947	6.93607	6.73106	6.75008	6.74788	6.56118	6.65781	6.85385
BAZ2B	9.23096	8.78502	8.66579	9.40189	9.15966	9.20602	9.30081	9.07557	9.4997	9.4426	8.75735	9.18187	8.59198	9.31425	9.04121	9.19027	9.02755	8.99163	9.38201	9.33941	9.04876	8.73444	9.29877	8.5313	8.97921	9.04003	8.76243	8.6184	8.64543	9.48604	8.4103	9.10816	8.55608	9.12809	9.24114	8.69344	8.42613	9.39232	8.953	8.64477	9.19195	9.14175	8.96324	9.29022	8.59246	8.40913	8.90858	9.0288	9.29125
BBC3	6.34442	6.43743	6.41052	6.31906	6.63033	6.54815	6.42978	6.80568	6.37421	6.29627	6.84628	6.44328	6.51282	6.38456	6.19107	6.89853	6.44616	6.47002	6.75706	6.54082	6.54288	6.18357	6.23282	6.35215	6.15623	6.25952	6.63623	6.63986	6.37186	6.41123	6.35759	6.66267	6.6247	6.62339	6.13924	6.72172	6.41396	6.20397	6.50299	6.70242	6.41396	5.95677	6.31975	6.19448	6.46306	6.67796	6.30575	6.39997	6.34803
BBOF1	7.58166	7.36911	8.06033	8.10269	8.07692	7.36741	7.87613	7.88779	7.66776	7.96998	7.89661	7.88671	7.49589	7.42742	8.01441	7.86603	7.93827	7.59943	8.25033	7.18922	8.01323	7.85517	7.40006	7.43453	7.43432	7.74305	7.77613	6.97425	7.63455	7.07008	7.61693	7.45819	7.41653	7.62341	7.87265	6.89732	7.70793	7.36347	7.36347	7.70664	7.78267	7.63605	7.85813	7.47214	7.88104	7.28784	7.39249	7.45263	6.96148
BBOX1	10.5877	10.9263	9.34912	9.9155	9.55524	10.6725	11.4645	11.5895	10.4242	11.6507	10.5069	9.74769	10.0871	9.96522	10.8629	9.88638	11.7146	10.3844	11.1532	10.9701	10.4174	9.48075	6.95348	9.64235	9.13605	9.54577	7.55161	8.8826	7.63151	9.88793	9.17216	10.2923	8.42285	8.19858	8.94346	8.89373	9.06453	7.65824	9.07665	8.59587	8.57163	10.0207	7.45068	10.0042	8.62164	10.8741	10.8858	9.52651	5.82772
BBS1	8.61197	9.36079	8.93083	8.87851	9.00867	9.31626	9.19759	9.23279	8.78787	9.37112	9.09189	9.16652	8.90845	8.85859	9.03736	8.72718	9.13763	9.28837	9.62013	9.45954	9.04828	8.54809	8.91898	8.73898	8.60239	8.96389	8.73654	8.29225	8.66086	8.79066	8.88678	9.04191	8.68219	8.19459	9.04435	8.70696	8.32443	8.94153	9.2201	8.70696	8.55374	8.73191	9.08693	9.08169	9.15075	8.91958	8.94013	8.75791	8.59892
BBS10	7.89599	7.54734	7.60202	6.90082	7.48312	7.6728	8.26452	7.50226	7.49673	7.49126	8.2714	7.66507	7.08757	8.10678	7.53563	7.15525	7.34349	7.95354	8.17551	8.07605	7.24481	6.93454	8.38898	7.37019	7.51165	7.29613	7.64823	6.77714	7.72083	7.5046	7.64271	7.52838	7.9677	7.61793	7.67365	7.66717	7.04607	7.72393	8.35902	7.36405	7.51801	7.45515	6.89078	7.97305	7.55175	7.37214	8.18223	8.03221	8.68729
BBS4	8.2128	8.12783	7.8938	8.12957	7.83518	7.88433	7.55243	8.34441	8.10188	7.72225	7.69338	8.343	8.13127	8.0738	7.89204	7.73245	8.10382	8.1337	8.0459	8.28328	7.73986	8.02522	8.15179	8.00117	7.81878	8.00616	7.31752	7.42421	7.8238	7.56557	7.82762	8.07349	7.71961	8.04101	7.3492	7.41898	7.72948	7.83372	8.16195	7.68923	7.77541	7.83918	8.48811	7.92633	7.96708	7.99755	8.28905	7.89433	7.9163
BBS7	5.62689	5.82596	6.20145	6.42832	6.53995	6.01601	6.31319	5.98056	5.85811	6.09589	6.15829	6.2728	6.20367	6.20402	5.71978	6.16691	5.80904	6.31145	6.02255	5.7597	6.49925	6.39484	6.29352	6.08302	6.1197	6.52898	5.93716	5.72941	5.82454	5.54566	6.0765	5.85931	6.2633	5.99404	6.20201	6.02708	6.52753	6.1475	6.01071	5.67534	5.98303	5.75012	5.76681	6.19833	5.7365	6.20172	6.34342	6.26034	5.94694
BBS9	6.56031	6.63391	6.42276	6.67829	6.66196	6.97303	6.76188	6.93035	6.24727	6.71926	6.87074	6.71181	6.94174	6.87011	6.85298	6.81934	6.84332	6.69818	6.8709	6.03638	7.02111	6.68007	6.85479	6.72446	6.78354	7.07999	6.61596	6.31461	7.08518	7.05886	6.58316	6.83503	6.96627	6.96264	6.80348	6.8125	6.42314	6.99369	7.01037	6.68746	6.92362	7.06555	6.62175	6.88937	6.73543	6.7281	6.68405	7.20167	7.09491
BCAM	8.62946	8.9263	9.41836	8.76218	8.73489	8.77172	9.06112	9.11802	9.33049	9.00671	8.93069	8.52612	8.83541	9.32855	8.90431	8.77149	8.66198	8.98549	8.7498	8.86346	9.08276	9.05147	9.27893	9.19124	8.31108	8.61264	8.56388	8.46776	8.96922	8.88369	8.57037	8.55545	8.80165	8.789	8.42311	8.47818	9.08944	8.75531	8.67866	9.20726	8.47033	8.46683	8.69681	8.6947	9.00167	8.73839	8.54027	8.45598	8.49065
BCAN	5.81399	5.63074	5.97707	5.56173	5.48272	5.58758	5.81541	5.98361	5.71398	5.71398	5.807	5.71398	5.68511	5.7613	5.6734	5.97996	5.74353	5.97646	5.66438	5.66933	5.74889	5.3079	5.39124	5.5773	5.79801	5.65462	5.72313	5.92489	5.71602	5.60878	5.87773	5.85322	5.87303	5.73511	5.79105	5.74861	5.77626	5.65941	5.99936	5.65941	5.62071	5.59832	5.78363	5.46497	5.69445	5.67372	5.56602	5.71319	5.49792
BCAP29	6.74955	7.01637	7.1909	7.17388	7.48744	6.97321	7.10784	6.8907	7.02666	7.06121	7.06121	7.2011	7.01022	7.03579	7.09102	6.95599	6.94289	7.40016	7.29817	6.55819	7.16027	7.31281	7.33815	7.30151	7.31668	7.48659	6.71239	7.1058	7.09118	7.3898	7.40962	6.98439	7.1377	7.38995	7.43478	7.08007	6.86525	7.64479	7.28171	7.2438	7.46358	7.05829	7.01815	7.3051	7.00228	6.96889	7.2339	7.13053	7.756
BCAP31	11.9408	12.1901	11.6379	11.6735	11.831	11.6449	11.4812	11.4917	11.6761	12.1761	11.2385	11.9216	11.763	11.7912	11.4824	11.7506	12.1878	11.9131	11.8007	11.5693	11.5918	11.5952	11.7951	12.0831	11.4877	11.856	11.757	11.819	11.7433	12.0028	11.7746	11.6282	11.848	12.2746	12.0533	11.6397	12.3844	11.6551	12.1042	11.8634	11.7505	11.5553	11.9712	11.914	11.8488	12.0047	12.1202	12.3164	12.2288
BCAR3	7.82743	8.63405	8.91824	8.56256	8.60017	8.66192	8.74603	8.30849	8.00154	8.4419	8.90614	8.37885	8.90379	8.47658	8.38365	8.3259	8.07747	8.76969	8.93098	8.41868	8.75905	8.57693	8.58009	8.22104	8.46139	8.19704	8.67256	7.9239	7.91613	8.04114	8.13572	7.94942	8.47718	8.7605	8.42393	8.3122	8.2639	8.6691	8.23282	7.67474	8.41702	8.36841	7.96914	8.67167	8.66062	8.11546	8.42669	8.32515	8.7793
BCAS1	4.77955	4.92895	4.96457	4.83132	4.79966	4.82373	5.09117	4.92518	4.96367	4.91076	5.083	4.91915	4.61262	5.10508	4.80994	4.86878	4.61501	4.98076	4.84429	5.04143	4.84825	4.87204	4.76725	4.6835	4.75077	4.69714	4.92306	4.52898	4.98153	4.64369	4.68462	4.63767	4.67417	4.64162	4.62222	4.55241	4.99014	4.46873	4.76004	4.76657	4.69968	4.69968	5.12624	4.76745	4.97683	4.89808	4.85774	4.85048	4.65808
BCAS2	9.53058	9.32605	9.46996	9.18448	9.85987	9.19177	8.9934	9.48237	9.51187	9.23752	8.96351	9.55466	9.58312	9.20551	9.33889	9.50733	9.33548	9.40206	9.46602	9.3457	9.51459	9.26333	9.49012	9.59268	9.32308	9.75253	9.19296	8.84156	9.28661	9.46157	9.32797	9.73389	9.48488	8.95199	9.18819	9.33863	9.2464	9.54537	9.43306	9.15979	9.3618	9.3618	9.19104	9.5566	9.36794	9.32174	9.35785	9.17705	9.31429
BCAS3	8.0972	8.03775	7.55413	7.97788	7.55567	8.21972	8.04754	8.26515	7.80226	8.39268	7.80226	8.07871	7.75766	7.82274	7.60314	7.90203	8.46672	8.13707	7.9775	7.90354	7.96313	7.94441	8.28291	8.23037	7.65619	7.9755	7.81871	7.53533	7.90527	7.91698	7.96473	8.22228	7.78195	8.33438	7.45106	7.80363	7.895	7.895	7.87575	8.26889	7.55688	8.19885	8.19978	7.92718	8.0416	8.46347	7.78795	7.90758	7.71474
BCAS4	6.42534	6.28931	6.42694	6.26234	5.87035	6.02862	6.31082	6.13991	6.2445	6.28762	6.46268	5.93553	6.17966	6.22662	6.18681	6.45084	6.02836	6.41374	6.29872	6.18998	5.9595	6.29823	6.34408	6.08427	6.07327	6.20179	6.4069	6.25481	6.01183	6.14648	6.36781	6.2372	6.53204	6.3214	6.54381	6.49176	6.63549	6.01238	6.25293	6.09344	6.35733	6.08176	6.15097	6.10031	6.21176	6.24185	6.17079	6.18678	5.92569
BCAT1	5.0527	4.44173	4.75076	4.51486	4.93048	4.44229	4.50302	4.39279	4.59797	4.5275	4.59797	4.59797	4.80956	4.65701	4.448	4.54448	4.62857	4.65747	4.34009	5.01612	4.56056	4.76432	4.48705	5.70468	5.39617	5.6337	5.21834	5.29865	4.85401	4.96969	5.05772	4.95151	5.29192	5.81823	5.0772	5.06075	5.56797	5.06347	5.13916	5.10682	5.39079	5.13916	5.20092	4.95751	5.34062	5.33034	4.82208	4.95195	4.75519
BCAT2	8.09475	8.06005	7.90711	7.61007	7.78068	7.96589	8.24832	7.8717	7.69758	7.98082	7.53948	8.00053	8.50143	8.0096	7.50379	7.7862	8.33274	8.51373	7.97902	8.08306	7.95019	7.48859	8.7033	8.12311	8.16511	7.86312	7.82543	8.27292	8.3672	8.15855	8.53825	8.78228	8.3006	8.13505	7.50755	8.23974	8.22286	8.16105	8.70702	7.74997	8.22286	8.22286	8.08904	8.22529	8.32876	8.23472	8.26231	8.30343	7.64255
BCCIP	7.7426	8.02756	7.91063	7.62	7.74557	7.85062	8.04238	7.98843	7.81601	7.86041	7.59803	7.77758	8.27311	7.87151	7.93036	7.39279	7.75664	7.97907	8.15807	7.9851	7.94712	7.71471	7.80973	8.05405	7.87274	7.79717	7.60764	7.71833	7.88413	7.1134	7.933	8.09635	7.77976	7.90931	7.66414	7.59746	7.49217	7.92274	7.81126	7.94138	7.66351	8.04295	7.8725	7.95434	7.58458	8.01519	7.98319	7.51894	7.7257
BCHE	4.32061	4.31395	3.96963	5.42174	5.2028	4.54567	5.74268	5.1951	5.7092	4.24193	4.70422	4.22452	5.2326	4.17251	4.48291	6.32548	4.99631	4.50559	5.25727	4.43353	4.92749	4.40863	4.19793	4.49304	4.01257	4.06479	4.06701	4.83926	4.62046	4.55144	4.37702	4.72917	4.4675	4.38299	4.51865	4.3386	4.82155	4.14199	4.78114	4.3386	4.3386	4.19085	4.53173	3.85387	4.37825	5.05342	4.63991	4.79613	3.97531
BCKDHA	9.1016	9.31382	8.9615	8.76956	8.813	9.05024	9.58621	9.64545	8.71723	9.45194	9.50287	9.22107	8.88259	8.90395	9.1698	9.23632	9.60661	9.65557	9.19018	9.13705	8.66439	9.13369	8.79075	9.12828	9.29074	8.81967	9.10784	8.91988	8.95656	9.14838	8.88583	10.024	8.8992	9.4726	8.83887	9.34492	9.47264	8.90249	9.23892	9.24632	8.33173	9.3248	9.34302	8.84698	9.20585	9.5699	9.32134	9.20934	8.70397
BCKDHB	7.60658	6.64698	6.79499	6.91895	7.21811	6.68785	6.79867	6.99536	7.09453	7.01933	6.49852	7.01933	7.14238	7.11542	6.78448	6.73139	6.97136	6.64167	7.0207	7.10711	6.84498	7.31301	7.5102	6.77657	6.90331	7.07002	6.86445	6.34062	6.58049	6.44948	6.49072	6.92897	6.77128	7.23821	7.03846	7.04145	7.34738	6.66325	6.5907	6.48039	6.84738	6.86214	6.46888	6.76995	6.90934	7.1368	7.38628	6.66064	6.29246
BCKDK	7.83632	8.03083	7.8047	7.25058	7.7224	7.79643	7.86378	7.98381	7.6383	8.13692	7.69	7.73479	7.72703	7.29287	7.7139	7.65608	7.8792	8.1161	7.81662	8.15122	7.67956	7.65998	7.808	8.08222	7.85287	7.81103	8.03138	7.87564	8.14148	7.74669	7.61468	8.15218	7.67684	7.99444	7.56308	7.89812	7.38818	7.89698	8.09846	7.80853	8.20815	7.71836	7.69102	7.78058	7.85265	8.14063	7.89432	7.7112	7.70716
BCL10	9.0295	8.85185	9.13343	9.37346	9.53986	8.89049	9.04476	9.1818	9.27066	9.03304	8.75862	9.14812	9.46297	9.01884	9.0712	9.35216	8.93356	8.87626	8.79014	9.0455	9.44195	9.45313	8.75351	8.68848	8.95687	9.07356	8.74816	8.76268	8.72058	8.57648	8.52621	8.65703	8.29983	8.77294	8.69125	8.48493	8.56896	8.88814	8.86335	8.33223	8.69843	8.94132	8.676	9.37767	8.77277	9.15718	8.66847	8.82065	9.52989
BCL11A	5.35679	4.95926	4.78218	4.91103	4.55889	4.86835	5.09922	4.77714	5.1297	4.9867	4.89579	4.9867	4.59099	4.90493	4.97966	4.82526	5.04859	4.82735	4.68328	5.44887	4.96499	4.51946	4.86543	4.76768	5.13758	4.92744	5.83642	5.39781	4.96733	5.17042	5.02034	5.08574	5.33013	5.01846	4.85878	5.10854	5.14842	4.82439	5.14842	5.14842	5.14842	5.14842	4.98031	4.74	4.98727	4.92589	4.77761	4.96435	4.81645
BCL2	6.52228	6.41412	5.99751	6.44132	6.37041	6.50752	6.566	6.5631	6.44931	6.40827	6.4793	6.56322	6.2174	6.54323	6.33504	6.25258	6.41156	6.05326	6.44413	6.83983	6.48029	6.26613	6.45039	6.10129	6.42115	5.8529	6.17844	6.1376	5.94318	6.12418	6.38609	6.04931	5.88706	5.71818	6.46504	6.41859	5.50314	6.18103	6.18103	6.18103	6.21372	6.18103	6.26195	6.13642	6.35564	6.27719	6.16491	6.03184	5.90733
BCL2A1	6.16651	5.39852	5.9217	4.8643	4.91589	3.88291	4.09243	4.05562	4.38464	5.16928	4.40149	4.41574	6.13044	5.47628	5.34116	5.11889	4.66112	3.79367	5.15665	5.69736	3.77338	5.41526	4.59372	7.1247	6.31076	5.53874	4.23635	6.28182	5.30258	6.90155	5.0914	5.43629	6.9134	4.97875	5.59214	5.19922	5.28712	4.80811	7.50578	5.50809	5.74925	6.19231	5.28945	5.78316	5.38139	5.17438	4.47835	5.43286	7.57685
BCL2L1	6.21688	6.19367	5.97858	6.17887	6.56495	6.28155	6.0168	6.33429	6.20153	6.5558	6.20153	6.0638	6.09729	5.94517	6.08759	6.01767	6.27856	6.54068	6.24531	6.23349	6.60061	6.04735	6.16934	6.31414	6.24775	6.02953	6.19707	6.16943	6.0779	6.14517	5.93103	6.31569	6.17086	6.47849	6.05284	6.38205	6.34772	5.93373	6.12418	6.34502	6.00154	6.12418	5.90573	6.17485	6.14592	6.06324	6.24413	5.91534	6.00307
BCL2L10	4.84838	4.90989	4.67458	4.74736	4.78659	5.03514	5.01591	5.24415	5.05608	4.86162	5.05883	4.86162	4.72839	4.99965	4.92032	4.84655	4.90646	5.00495	4.81867	4.95042	4.68752	4.98086	4.51745	4.8147	4.81957	4.8957	4.71245	4.9028	4.7453	4.81674	4.7799	4.87581	4.87868	4.78004	4.82034	5.01156	5.04708	4.70188	4.80172	4.8531	4.53583	4.61408	4.82869	4.6352	4.86292	5.00569	4.68003	4.79442	4.5784
BCL2L11	5.00688	5.09186	4.9229	5.07766	4.99276	5.18364	4.98561	5.18738	5.05632	5.0783	5.05632	5.01542	5.05632	5.06948	4.99103	5.11404	5.02367	5.03768	4.92247	4.90121	5.37618	4.98224	4.93363	4.80732	4.90836	5.03032	5.01797	5.12273	4.89363	4.96698	4.92214	5.23535	4.69212	5.0896	4.73287	5.05046	5.27756	4.76591	4.94262	4.94262	4.69261	4.94262	4.96492	4.96157	4.92595	4.93079	4.90798	5.01834	4.86422
BCL2L13	8.39916	8.21585	8.47853	8.54156	8.53203	8.51368	8.25376	8.6688	8.38305	8.56688	8.44615	8.38305	8.47561	8.27673	8.37638	8.30446	8.31932	8.58899	8.44295	8.27012	8.59932	8.66892	8.00802	8.08093	8.039	8.35665	8.02299	7.86375	8.0692	7.65023	8.04419	7.9421	7.86161	7.90651	8.21218	7.98803	8.04779	8.11661	7.98803	7.86655	7.91574	7.98803	8.07234	8.26109	8.2932	8.29824	8.09642	8.12146	8.08746
BCL2L14	5.47773	5.204	5.56813	4.84907	5.0191	5.30781	5.47166	4.94632	5.75153	5.14777	5.21839	5.21839	4.83825	4.93602	5.08806	5.41007	5.1435	4.64775	5.12888	5.50246	5.69465	5.09641	4.88782	5.18914	5.24913	5.19416	5.5445	5.26228	4.78199	5.0318	4.58236	4.78581	5.4061	5.26268	4.7556	5.1956	5.54683	4.98703	4.98703	4.98703	4.98703	4.62493	5.1736	4.87251	5.12173	5.02302	4.86942	5.00038	4.74232
BCL2L2	8.70544	8.87808	8.85921	8.63929	9.43296	9.09983	8.83037	8.77889	9.17624	8.89623	8.86617	8.72583	8.86617	9.03974	8.65295	8.75522	8.91165	8.89838	9.17746	8.47441	9.41362	8.87027	9.4981	9.08291	8.62865	9.23134	9.09731	9.06002	9.04668	8.72321	9.10904	8.90749	9.28537	9.53177	9.12748	8.90433	8.83826	9.47553	9.32396	9.0145	9.09461	9.05038	9.05151	9.24824	9.20547	8.7331	9.14221	8.97961	9.04409
BCL3	6.25623	5.98195	6.42185	6.8571	6.62504	5.90452	5.85485	6.23204	6.51462	6.08482	6.0411	6.04877	6.6523	5.63483	6.07581	6.84806	5.95623	6.12435	6.20796	6.53051	6.2024	6.86232	5.86146	6.34095	6.09255	5.97544	5.94546	6.36041	5.81694	5.77304	5.6712	6.13159	5.9593	5.89708	5.91922	5.9123	6.31053	5.9123	6.03819	6.16914	5.86921	5.6729	6.10842	5.93558	6.24131	6.27496	5.8579	5.54621	6.02606
BCL6	7.73961	7.07124	7.8197	7.9522	7.91845	7.2083	6.8784	7.31268	7.36576	7.24501	7.36576	7.35815	8.06336	7.424	7.15737	8.0723	7.18464	7.34219	7.12699	7.77472	6.96218	8.17753	6.99865	7.46735	7.23336	6.89072	7.52186	7.58586	7.27591	7.10017	7.21016	7.0339	7.10497	6.98492	7.16455	6.82903	7.33179	6.84766	7.67768	6.797	7.20708	7.62988	7.29693	7.39391	7.33929	6.98299	7.03144	7.0597	7.37425
BCL7A	6.51964	6.55113	5.95085	6.38091	5.92493	6.39436	6.44095	6.44724	6.63444	6.35047	6.02878	6.48808	6.10284	6.56676	6.16792	6.70267	6.48559	6.39735	6.53163	6.48496	5.98572	5.95693	6.18128	5.72657	6.4543	6.11882	6.07179	6.30885	6.38041	6.43863	6.34358	6.87175	6.0435	6.0115	6.50928	6.77735	6.54472	6.08455	5.96376	6.40278	6.22301	6.06666	6.23286	6.01901	6.29143	6.32222	6.20494	5.97792	5.92282
BCL7B	8.07623	8.4822	8.67482	8.65697	8.77254	8.45851	8.14796	8.45609	8.43487	8.85883	7.98303	8.41819	8.60795	8.56671	8.11608	8.65032	8.62215	8.15233	8.58063	8.30054	8.5801	8.58621	8.43465	8.40243	7.97966	8.1129	8.39096	8.24114	8.64079	8.08924	8.36572	8.44999	8.35135	7.5048	8.32626	8.30077	8.40824	7.91228	8.6991	8.04235	8.20822	8.2301	8.08339	8.16061	8.3229	8.3268	8.4268	8.38151	8.31377
BCL7C	8.70132	8.80705	8.55714	8.12831	7.98255	8.66162	8.33134	8.07954	8.378	8.76336	8.48378	8.20124	8.19501	7.85392	8.34978	8.57498	8.6203	8.71136	8.4152	8.48466	8.49465	8.10214	8.54966	8.78535	8.51984	8.04693	9.00305	9.0596	8.87101	8.61983	8.83863	7.97866	8.55512	8.94124	8.92344	8.57997	8.55445	8.52082	9.09742	8.57997	8.57997	8.73171	8.70017	8.38055	8.80741	8.38699	8.69632	8.99894	8.51783
BCL9	8.12082	8.58062	8.28199	8.16774	8.0542	8.31039	8.40042	8.51786	8.08575	8.27357	8.57537	8.27357	8.27357	8.27615	8.24964	8.40056	7.90201	8.068	8.08695	8.79278	8.31168	8.32227	8.42834	8.09834	8.21697	8.47695	7.94625	8.27074	7.77256	7.80319	7.98834	8.28319	8.02753	7.98337	8.11952	8.03987	7.84123	8.4082	7.68344	7.81925	8.5662	8.22501	8.06628	8.01064	8.3856	8.09571	8.18388	8.05261	8.2956
BCLAF1	8.31196	8.03779	7.78119	8.35673	8.06964	7.95213	8.0793	7.85817	8.30846	8.05796	7.93957	8.29599	7.70461	8.25396	8.09889	7.92459	8.02153	8.10075	7.94596	7.95314	7.98258	8.18218	8.46747	7.75059	8.04856	8.17365	8.02579	7.62823	8.1563	8.23232	7.88517	7.79998	8.1426	7.96648	7.82239	8.20524	7.73843	8.01338	8.01338	8.01338	8.01338	8.01338	8.04359	8.45038	7.83997	8.00476	8.17855	8.05579	8.31748
BCO1	4.8972	4.92305	4.37212	4.50814	4.57607	5.05974	4.93867	5.10826	4.8112	4.51554	5.14451	4.75551	4.75551	4.3608	4.71335	5.13232	5.06329	4.47732	4.81793	4.99613	5.23551	4.2804	4.37402	4.60727	4.60613	4.48565	4.42667	4.48903	4.39888	4.38759	4.32937	4.58305	4.51918	4.49945	4.42574	4.9997	4.42347	4.24022	4.26387	4.77714	4.18297	4.42347	4.61296	4.32542	4.63551	4.91474	4.62718	4.69843	4.17222
BCOR	6.13105	6.01173	6.09667	6.5178	6.56121	5.96479	5.86624	6.38985	5.72287	6.21532	6.04951	6.67841	6.30198	6.24167	6.18211	6.73692	6.06272	5.77796	6.02426	6.13077	6.30139	6.50098	6.56238	6.03302	6.23952	6.20955	5.61613	6.12331	6.09139	6.04598	5.99338	6.22204	6.17556	5.56668	6.17072	6.00213	6.14412	6.44218	6.06404	5.98157	5.88894	6.00213	6.05028	6.77068	5.94077	6.08717	6.01716	5.92483	7.1663
BCORL1	6.8673	7.08097	7.02862	7.13349	6.48832	6.77965	6.83945	7.09014	6.91233	6.91233	6.91233	6.89894	6.91233	7.01557	6.78647	7.11996	6.88341	7.005	6.79206	6.63847	6.54454	7.42777	6.54199	6.61829	7.01873	6.84294	7.18243	7.19163	7.01232	6.87273	6.86704	6.86812	6.7656	7.14827	6.98265	6.74346	7.01172	6.57491	7.04275	7.19373	6.78122	7.08678	6.94269	6.69999	6.95627	6.91	6.64282	6.8107	6.85087
BCR	7.20955	7.36435	6.6353	6.93469	7.35013	6.76913	7.31951	7.24684	6.62564	7.48447	6.95175	7.04659	7.36747	6.27921	7.2321	7.16877	7.31737	7.20511	7.16726	7.58055	7.09338	6.76805	7.11355	7.60901	7.29361	7.28442	7.36029	7.78947	7.32379	7.32379	7.0079	7.3049	7.77335	7.13058	7.47686	7.56883	7.04677	6.66307	7.56883	7.52868	7.26644	7.90612	7.21643	6.84543	7.29256	7.57781	7.3401	7.40732	7.09626
BCS1L	8.71	8.74544	8.97633	8.15065	8.35834	8.48503	8.64883	8.60888	8.1291	8.7861	8.89367	8.5117	8.59626	8.17146	8.32615	8.71107	8.48398	8.6332	8.50503	8.96933	8.55211	8.63398	8.74318	8.9637	8.66575	8.68333	9.18803	8.89819	8.94368	8.19163	8.66115	8.9782	9.02762	8.56306	8.42579	8.63348	8.22156	8.64881	9.13639	8.70491	8.96629	8.83452	8.85894	8.66644	8.92184	8.76627	8.94521	9.01223	8.68536
BDH1	6.75098	7.00659	5.92503	6.00276	6.23574	6.39883	6.52892	6.80175	6.33755	6.43785	6.43785	6.43785	6.59812	6.62127	6.09618	6.01318	6.66349	6.63538	6.2992	6.77632	6.83328	5.92693	6.14388	6.34947	5.91355	5.95668	5.94588	6.30751	5.86149	6.06439	6.2189	6.47263	5.45278	5.95537	6.03527	6.4448	6.47874	6.05348	5.78096	6.05348	5.42	6.17534	5.92576	6.13712	6.24855	6.67015	6.25192	5.99444	5.83332
BDH2	9.86288	10.0706	8.91643	9.81557	9.85468	9.99423	10.445	10.5756	9.9642	9.9642	9.9642	10.0136	9.75494	9.43239	9.80614	9.5755	10.401	9.80557	9.95443	10.2097	10.0233	9.98245	9.80304	9.55842	9.24045	9.70979	9.24103	8.92967	9.18589	9.77481	9.3536	9.98461	8.16348	9.09396	9.13585	9.11547	9.20944	9.00721	9.20944	9.08616	9.59296	9.84759	8.95366	9.64336	9.19948	9.9804	10.1843	9.51607	8.34187
BDKRB1	4.91813	4.84968	4.87642	5.00643	5.16035	5.5607	5.0724	5.01039	5.05885	5.33002	5.063	4.81123	5.07551	4.94222	5.12763	4.88989	5.09453	5.04054	4.95609	5.04844	5.23053	5.15235	4.62776	4.93753	5.04283	4.91513	5.73906	5.02514	4.90439	5.13027	5.15438	4.58652	4.97959	5.0835	4.86061	4.99949	5.48633	4.6171	4.95514	4.99949	4.99949	4.90694	5.10588	4.8853	5.04318	5.03271	4.89532	4.99558	4.79598
BDKRB2	6.08406	5.92169	5.35044	5.89516	6.16003	5.56712	5.32024	6.3947	5.82102	5.6157	6.36586	5.54523	5.83986	5.36953	5.42798	6.3649	6.53044	5.23134	5.70022	6.72356	5.20519	6.02517	5.38376	6.5414	5.5353	6.29175	5.7583	5.33584	4.84284	5.93565	5.83516	6.02785	5.69013	5.77965	5.80476	5.15686	5.63301	5.80228	5.6627	6.32445	5.80228	5.80228	6.18627	5.53328	5.63102	5.50978	5.59152	5.7233	5.6969
BDNF	4.35685	4.93192	4.1487	4.46088	4.59055	4.39345	4.77973	4.53136	4.77954	4.36693	4.49316	4.49316	4.49316	4.38834	4.45883	4.75428	4.55461	4.51464	4.42057	4.43369	4.64001	4.54619	4.45854	4.98181	5.04774	5.03056	4.37894	4.96775	5.42779	4.48556	4.91148	4.58247	4.85844	4.64598	4.76598	4.49065	4.80476	5.14238	4.87834	4.80476	4.77678	4.77575	4.92711	4.84804	4.46625	4.54291	4.78712	4.7215	4.14455
BECN1	8.44954	8.56175	9.06435	8.23552	8.63553	8.52857	8.56137	8.59977	8.25727	8.76135	8.4854	8.54519	8.83983	8.80312	8.52612	8.49931	8.53676	8.70954	8.73152	8.43021	8.43347	8.65196	8.20495	8.83315	8.57076	8.70735	8.49818	8.35985	8.57027	8.44483	8.56392	8.65447	8.96764	8.75587	8.21063	8.48555	8.45592	8.60485	8.40587	8.60485	8.81135	8.60485	8.51683	8.79313	8.32346	8.54759	8.79104	8.55826	8.64356
BEGAIN	5.70109	6.05911	6.18557	5.30973	6.1035	5.963	6.00685	5.77015	6.03242	5.87657	6.16125	5.73298	5.6309	5.89017	5.81209	5.87262	6.50678	6.08325	5.98423	5.63511	5.78299	5.66022	5.62182	6.51604	6.22725	5.98495	5.65922	6.02833	5.85174	6.48463	5.90653	6.34159	6.27606	6.8093	6.02395	6.12865	6.50408	5.78534	6.2416	6.49684	5.78534	6.12865	5.92249	5.43513	5.72241	6.47819	5.65393	6.29255	6.08337
BEND5	6.75869	6.97003	5.97506	6.06876	5.65933	6.75127	6.91443	6.427	6.37182	6.04832	7.40619	6.13282	6.16955	6.75433	6.79175	6.8724	6.43479	5.83448	6.81372	7.34546	5.55459	6.06848	5.95922	6.76693	6.09682	6.12034	6.47019	6.18413	6.00324	7.11956	6.53362	6.4727	6.63411	6.15962	6.5175	5.79895	6.50339	6.89064	6.37177	6.24955	6.57674	6.64249	6.12227	6.36425	6.79	6.68868	6.63281	6.75189	5.99049
BEST1	5.89428	5.58291	5.60232	5.60778	5.43395	5.78967	5.67058	5.67259	5.83031	5.72636	5.7635	5.58438	5.37915	5.70339	5.71125	5.93537	5.77094	5.5547	5.52268	5.76856	5.41911	5.57528	5.46513	5.60663	5.58369	5.71717	5.8163	6.01549	5.69269	5.85272	5.68842	6.12938	5.67367	5.79896	5.52755	5.73752	5.73752	5.73752	5.46702	5.73752	5.83406	5.92941	5.74183	5.60181	5.69153	5.77748	5.5278	5.48136	5.48601
BEST2	5.45691	5.14418	5.51155	5.28968	5.44194	5.42013	5.37786	4.71067	5.35297	5.21886	5.7641	5.00228	5.14232	5.37526	5.15215	5.52051	5.44914	5.52928	5.0007	5.31266	5.09763	5.22113	4.78764	5.36417	5.02564	5.07323	4.94412	5.44385	5.46683	5.34745	5.04432	4.81209	5.35128	5.40619	4.8334	5.01861	5.69578	5.13535	5.14702	5.21323	5.0795	4.79449	5.07749	4.96373	5.5395	4.93504	5.11078	5.07534	4.7708
BET1	9.02908	8.76128	8.67427	8.45714	8.4282	8.54606	9.10655	8.68529	8.8158	9.07811	8.54081	8.87563	8.19673	8.96671	8.74816	8.2762	8.80926	8.68096	8.92289	9.20951	8.62784	8.19869	9.18794	8.98705	9.03792	9.25622	8.87929	8.25871	8.69452	9.06755	8.77698	8.97289	9.24713	9.01947	9.06121	9.12644	8.6186	9.05398	9.02983	8.50242	9.26138	9.19548	8.38176	8.99647	8.48338	8.66322	9.00508	8.85991	9.00204
BET1L	7.05925	7.02271	6.94715	6.60481	6.70007	6.66886	7.09499	6.70867	6.62219	6.96771	7.00444	6.69141	6.95222	6.70255	6.81119	6.49	6.90576	6.75682	7.06454	6.93993	7.08359	6.80721	7.02156	7.32599	6.89318	7.19558	7.30141	7.03243	7.10407	6.92536	6.79763	7.29759	7.18363	7.033	6.75126	6.96924	7.54804	6.96731	7.03124	7.07402	6.85896	6.90833	6.91796	6.84321	6.94335	6.99409	6.76817	7.01189	6.74409
BEX1	10.1852	9.93769	10.156	10.0227	10.6807	9.99872	9.71464	8.97635	9.73192	9.182	10.4629	10.0788	10.2804	8.93652	9.91255	10.8199	10.0582	9.89087	9.89102	10.224	9.95747	9.92733	9.84492	9.83119	10.265	10.1304	9.36348	9.64008	9.90755	10.0207	9.99451	9.90521	10.0112	9.57789	9.10616	9.80906	9.1914	10.2685	9.9251	9.66762	9.81929	10.084	10.2214	9.09894	9.9025	10.1489	9.76663	10.1805	9.77848
BEX3	13.1408	13.1772	13.3292	13.0506	13.4846	13.1785	13.2638	12.9842	13.217	13.2406	13.0249	13.2861	13.1786	12.9562	13.1601	13.2817	13.2852	13.2129	13.2981	13.1794	13.1531	13.1457	13.2219	13.0836	13.2115	13.3285	13.0027	13.1875	13.1742	13.3151	13.2003	12.9537	13.0622	13.28	13.1113	12.9953	13.1231	13.4342	13.1731	13.0192	13.1106	13.1453	13.2232	13.2538	13.3998	12.9788	13.3355	13.2594	13.3048
BEX4	11.2437	11.0372	11.1043	11.0763	11.2389	11.0089	10.7156	10.6708	10.6261	11.4335	10.9029	11.2005	10.9029	11.2254	10.9117	11.1011	11.0605	11.1709	11.0432	10.7019	11.0711	10.8893	10.8398	10.6129	10.6825	10.8291	10.3377	9.98394	10.6833	10.6111	10.3768	10.5388	10.7203	11.2154	10.533	10.8746	10.4202	10.7038	10.5414	10.4837	10.7053	10.6411	10.7996	11.1785	11.0891	10.8808	11.2302	10.6347	10.6829
BFAR	7.9872	8.40345	8.32152	8.48472	8.20833	8.47274	8.51359	8.19813	8.01152	8.28285	8.75524	8.28285	8.27486	8.2483	8.38014	8.20554	8.531	8.30732	8.41183	8.06619	8.49868	8.39209	8.68679	8.35127	8.45415	8.27527	7.95484	8.74232	8.79218	7.50923	8.39447	8.45791	8.55275	8.67574	8.68439	8.21486	8.44996	8.56506	8.44996	8.54956	8.24747	8.55577	8.14694	8.86496	8.19481	7.98583	8.62675	8.44738	8.43678
BFSP1	6.21386	6.02961	7.00634	6.07119	6.58071	6.22296	5.99565	6.3949	6.51603	6.40608	6.40608	6.25746	5.92613	5.83994	6.74547	6.49337	6.42571	6.43046	6.63763	6.19228	6.06644	6.24578	6.19513	6.99356	6.62242	6.93916	6.74764	6.67868	6.42321	7.30603	7.1668	7.1892	6.56482	7.22332	6.50872	6.15888	6.96125	6.96125	7.15549	6.50905	7.43795	6.74101	6.41891	5.71968	6.57954	6.49886	6.05224	6.95053	5.9838
BGN	9.15533	9.23123	10.1681	8.94999	9.79384	8.74973	9.00797	8.86835	8.91385	9.62516	9.35798	9.18785	9.1998	9.04924	8.59835	9.83638	9.22408	9.56134	9.15686	8.87601	9.14916	9.95274	9.3815	9.69211	9.05822	9.13152	10.0935	10.3465	9.61809	9.81024	9.99397	9.47271	9.21066	9.60249	9.70787	9.04213	9.92879	9.34203	10.1452	9.58376	10.0451	9.41648	9.51916	8.20202	9.5382	9.46549	9.6967	9.40704	9.40477
BHLHB9	6.12562	6.44632	5.95217	6.23711	6.75723	6.7189	6.42686	6.23819	6.19056	6.12458	6.55122	6.19215	6.71875	6.84597	6.48436	6.33692	6.18502	6.01363	6.59334	6.29409	6.55387	6.04431	6.64643	6.45481	6.6927	6.17518	6.03611	6.05687	6.48454	6.6705	6.54192	6.18021	6.72954	6.28531	6.21995	6.4774	5.84605	6.73675	6.31252	6.17172	6.78177	6.52822	6.21191	6.3524	5.98935	6.07418	6.5019	6.38419	6.26088
BHLHE40	8.24457	7.63803	7.95559	8.6225	8.33458	7.55278	7.4202	8.31434	7.89641	8.03413	7.57132	8.28856	8.26765	7.00976	7.95608	8.54454	7.83391	7.60603	7.86005	8.45387	8.03613	8.75234	6.46998	7.14883	7.08411	6.90924	7.10711	7.20426	6.98694	6.62933	6.80564	6.68789	6.68082	6.17526	6.51464	6.65797	6.53589	6.98254	6.97715	6.98597	6.63478	6.86168	7.65481	8.34818	7.23487	8.56021	7.15989	6.77068	6.45535
BHLHE41	6.75254	6.25551	5.95481	5.96161	5.46189	6.14621	5.91578	5.73608	6.3403	5.68615	6.06983	6.41363	5.56559	5.70596	5.92991	6.22265	5.92876	5.45524	6.53019	6.81703	5.90763	5.55288	5.86208	6.22482	6.58595	5.65813	6.53676	6.46752	6.21026	6.75079	6.53519	6.24328	5.81282	5.94387	5.57159	6.21227	6.94351	6.14967	6.18234	6.14967	6.14967	5.44436	6.05523	6.47524	5.88326	6.00727	5.76168	5.76481	5.30647
BHMT	10.7236	11.9387	10.0156	11.2074	10.9604	11.8814	12.4791	12.9582	11.6048	11.725	12.5339	10.8942	10.7928	11.3026	12.4406	11.6628	12.3293	11.2514	12.2226	11.308	11.2549	10.4573	8.52391	9.76888	10.5766	10.8149	8.36496	10.5607	9.46511	10.6702	11.1278	11.452	10.0934	9.3384	10.5458	10.0002	9.25735	9.53597	10.5252	11.076	10.2786	10.4671	9.46542	10.6724	11.3767	11.9851	12.1251	11.4559	7.74501
BHMT2	9.69498	10.1753	8.79929	9.32586	9.23745	9.9451	10.7516	10.6069	9.52867	9.95516	10.4846	9.21762	9.83714	9.84502	10.3235	9.97318	10.1088	9.5919	10.173	10.101	9.84841	8.60061	6.73436	8.29286	8.71401	8.73813	7.1841	9.15932	7.79061	9.21588	8.95731	8.98475	8.28725	8.03462	8.27372	8.28047	8.23733	7.9198	8.56739	8.31362	8.30201	8.96474	7.83179	9.39037	8.67059	10.0409	10.1764	8.94653	6.7025
BICC1	7.99905	7.45238	6.11927	7.22355	6.84279	6.98121	7.27219	7.43815	8.01463	6.1852	7.32152	7.49658	6.74658	6.71435	7.01189	7.16463	7.46178	6.28339	7.47264	7.94153	7.19464	6.947	6.22517	6.55044	6.90645	6.06434	7.75534	7.42477	6.51285	6.51083	7.31206	7.54766	5.33798	6.36872	6.58997	6.85379	6.42144	6.18266	6.59715	6.75845	6.87308	7.09678	6.79722	6.14126	7.64626	6.82716	6.54437	6.97841	6.05269
BICD1	7.10224	6.9097	7.31778	7.23458	7.47509	7.13079	6.70311	6.54408	7.04217	6.9858	7.17974	7.16245	6.86726	7.3911	7.11117	6.92055	7.00222	7.05128	7.11717	6.97747	6.94521	7.03221	7.47643	7.1512	7.35569	6.83137	6.9252	6.85941	7.06709	6.63986	7.50069	7.22994	7.00878	7.33325	7.38553	7.14422	6.7808	7.37637	7.14422	7.14422	7.14422	7.25198	7.36582	6.72805	7.50695	7.20753	6.7765	6.55169	7.14762
BICD2	6.98074	7.35398	7.01889	7.42423	7.77163	7.40311	7.34846	7.18308	7.18783	6.97639	7.33847	7.4395	7.58684	7.14275	7.53544	7.56785	7.27208	7.39258	7.34925	7.15471	7.17439	7.26809	7.61731	7.31806	7.32594	7.09206	6.84055	7.41542	7.2812	7.27	7.2681	7.25578	7.32371	7.39766	7.67054	7.4369	7.18461	7.34836	7.54228	7.02928	7.39027	7.24266	7.51879	7.60679	7.28046	7.10259	7.27356	7.22733	7.44831
BICRA	7.31896	7.29941	7.30491	7.67625	7.52279	7.39271	7.43702	7.35793	7.32558	7.38274	7.70128	7.38274	7.26586	7.3235	7.30002	7.60895	7.29976	7.4889	7.6397	7.37056	7.30107	7.45789	7.40003	6.83946	7.28452	7.25661	7.60792	7.71885	7.16438	7.50535	7.39559	7.62486	7.11184	7.87261	7.1227	6.92272	7.93482	7.37603	7.16375	7.28539	7.63519	7.37603	7.31032	7.14849	7.43798	7.3332	7.20611	7.24493	7.21653
BICRAL	7.2952	7.43999	7.54596	7.83407	7.99787	7.26614	7.53182	7.22924	7.43884	7.24836	7.43884	8.0219	7.43884	7.96539	7.73125	7.35156	7.44079	7.42452	7.32903	7.39194	7.32087	7.80879	8.04051	7.22518	7.31959	7.37841	7.27048	7.22213	7.36107	7.66437	7.44355	7.25268	7.21418	7.22722	7.76068	7.62463	7.01976	7.44046	7.26928	7.55894	7.30887	7.67946	7.38488	7.43624	7.1068	7.38454	7.31961	6.909	7.87326
BID	6.58242	7.23192	6.62915	6.78326	7.03425	6.45533	5.96675	6.58139	6.80679	6.79983	6.80702	6.06227	6.79983	6.68498	6.71234	6.60821	6.76302	6.70993	6.23974	6.09157	7.37391	6.80023	6.45018	7.51597	7.94943	7.15648	6.64707	7.51232	6.98645	7.27467	7.19093	7.01776	7.13983	7.17477	7.16443	6.67581	7.27847	7.07643	8.08931	6.93142	6.9344	7.18939	6.72809	7.11124	6.96015	6.99059	6.1559	6.79355	7.97223
BIK	5.4022	6.00392	5.49466	6.3409	6.46582	5.86201	5.82222	6.12743	5.96661	5.81427	5.70374	5.96661	6.21356	5.68564	5.3509	6.0358	6.4465	6.05158	6.12257	5.78007	6.1736	5.77983	5.15122	5.54458	5.71944	5.72626	6.41177	6.17657	5.3758	5.15891	6.06136	5.99278	6.29148	6.05684	5.6689	5.64278	6.53127	5.77342	5.42023	5.69225	5.77342	5.77342	5.7068	5.87125	5.9108	6.14716	5.56625	5.86576	5.11899
BIN1	8.45728	8.49515	8.30956	8.33259	7.81518	8.43977	8.45474	7.86044	8.31171	8.07022	8.58129	7.88164	8.4821	7.35898	8.20301	8.29205	8.65533	8.20073	8.34667	8.81857	8.24964	8.27593	7.63411	7.73312	7.7611	7.77208	8.10055	8.38107	7.70141	7.8766	8.19848	7.91832	7.41011	7.51292	7.4581	7.59137	8.23583	7.63192	7.50811	8.03183	7.81515	7.81515	7.60059	7.68388	7.92229	8.22894	8.49471	7.91512	7.06092
BIN2	6.33977	6.7422	6.70758	6.18883	6.3585	6.30623	6.32041	5.81739	6.68715	6.60893	6.41271	5.99384	6.0487	6.5265	6.91267	6.42259	6.24047	6.32189	6.17347	6.69635	5.78891	6.30717	6.03783	6.58629	6.35952	6.00419	6.50643	6.94635	6.24215	6.69048	6.52944	6.29053	6.40397	7.30908	6.4044	6.51148	7.15118	5.8074	6.51148	6.58357	6.54657	6.48516	6.0465	7.05048	6.29455	6.92969	5.82016	6.68526	7.22438
BIN3	7.44203	7.7927	7.28726	8.1001	7.91489	7.58718	7.85925	7.91763	7.35942	7.79685	7.43539	7.79685	8.33125	7.32089	7.64595	7.98344	7.5899	7.98704	7.7615	7.96477	7.70884	7.60252	7.16682	7.46718	7.20665	7.36543	8.10612	7.79401	7.61899	7.55447	7.42734	7.47574	7.73167	7.70892	6.81459	7.72728	7.49743	7.37626	7.04591	8.20282	7.37626	7.19575	7.09901	7.76008	7.6769	7.85112	7.67173	8.08264	8.09991
BIN3-IT1	5.20018	5.46159	5.39806	5.45043	5.36778	5.68944	5.43409	5.28127	5.39934	5.39934	5.75823	5.20263	5.30115	5.47395	5.07033	5.69866	5.66916	5.57809	5.38562	5.50284	5.04255	5.41325	5.21527	5.32004	5.03687	5.0932	5.60138	4.94801	4.8965	5.38224	5.27672	5.37166	5.81285	5.26811	5.26691	5.39766	5.61332	5.46003	5.09443	5.31649	4.7797	5.33546	5.28061	5.22237	5.58439	5.27939	5.19114	5.33433	5.17531
BIRC2	10.8364	10.7074	10.8659	11.2236	11.0852	10.8569	10.8144	10.7781	11.1024	10.6681	10.8265	10.9439	10.9146	10.6135	11.0202	10.9983	10.8399	10.914	10.9606	10.7539	10.9794	10.8958	10.4788	10.7321	10.8648	10.8887	10.7074	10.593	10.7762	10.7692	10.6784	10.4693	10.7404	10.4442	10.9138	10.67	10.8236	10.6276	10.6411	10.5498	10.8556	10.67	10.7096	11.2654	10.6124	10.8179	10.7934	10.7733	10.8711
BIRC3	6.7235	5.8915	5.83958	6.96151	6.74751	5.84573	5.35614	5.82371	6.05587	5.73229	5.99166	5.90653	7.04407	5.61718	5.59999	7.17802	5.89037	5.57018	5.62095	6.45763	6.90356	6.61223	5.28406	6.04744	5.86943	5.61463	5.98384	6.06051	5.35282	5.23234	5.5718	5.15956	5.5668	5.11935	5.62622	5.5697	5.15076	5.23589	6.04481	5.5697	5.95237	5.5697	5.87065	6.35224	5.54548	5.86001	5.51369	5.7265	7.11226
BIRC5	5.27702	5.05655	5.05421	5.14073	5.07803	5.29762	5.1026	5.09743	5.10129	5.13398	5.2173	5.13398	5.13398	5.03639	5.1561	5.46927	5.18748	5.4172	5.03702	5.01218	4.80202	5.17976	5.32883	5.61933	5.82022	5.42381	5.37958	5.75227	5.70048	5.36189	5.79546	5.67444	5.81297	5.8399	5.64833	5.80613	5.67805	5.39977	5.58653	5.58653	5.94474	5.39977	5.66478	4.99437	5.61836	5.21242	5.00349	5.41629	5.07389
BIRC7	5.50999	5.48745	5.62067	5.47919	5.20226	5.6234	5.17473	5.60267	5.88233	5.40994	5.40994	5.40994	5.22607	5.69441	5.31992	5.40448	5.30638	5.49721	5.53492	5.4842	5.48822	5.46272	5.26473	5.51469	5.64064	5.5143	6.01283	5.95408	5.62417	5.70536	5.63753	5.26148	6.08442	5.54256	5.79117	6.01753	6.06513	5.4531	5.42554	5.71362	5.51508	5.48325	5.3815	5.47394	5.67187	5.54796	5.5666	5.65069	5.3941
BLCAP	10.9658	10.6462	10.4926	10.3285	10.4117	10.6663	10.7478	10.4855	10.1956	10.9232	10.3775	10.8224	10.6085	10.9351	10.6158	10.2545	10.5589	10.7099	10.7157	10.5566	10.6716	10.3943	10.9267	10.871	10.3	10.5526	10.5328	10.8297	10.4055	10.5959	10.5684	10.9415	10.7107	11.1814	10.8675	10.678	10.5857	10.7027	10.6321	10.5355	10.8304	11.1159	10.3541	10.7362	10.6768	10.8282	10.9392	10.7774	10.7246
BLK	4.59351	4.46233	4.62954	4.46323	4.38071	4.80552	4.48951	4.60122	4.56124	4.56124	4.59976	4.47848	4.56778	4.12807	4.39079	4.29987	4.72217	4.72948	4.38185	4.77226	4.49579	5.12103	5.10434	5.22399	4.46027	4.80769	5.21446	4.89448	4.75948	4.61186	4.81382	4.57279	4.83252	4.83923	4.65141	4.98009	5.04487	4.83883	4.73049	4.79455	4.6153	4.8201	4.73706	4.69647	4.86071	4.82706	4.50296	5.26358	4.78356
BLM	5.92171	5.91261	6.39339	5.50115	5.95569	5.84164	5.87753	5.71577	5.90557	6.01988	5.90557	5.90557	5.70758	5.83216	5.70243	5.8604	5.64035	5.65449	5.9663	6.2822	5.5207	6.28633	5.65907	5.84039	6.43004	6.3688	5.59607	6.42616	5.84527	5.88908	5.77632	5.45218	6.42533	6.09518	5.60675	5.99047	6.68407	5.63831	5.4481	5.78734	6.29485	5.74582	6.26114	5.04803	6.32549	6.18718	5.61758	5.797	5.63115
BLMH	8.54581	8.83558	8.08885	8.50809	8.45254	8.50905	8.49223	8.62899	8.51918	8.70581	8.25967	8.78212	8.26026	8.51678	8.49548	8.32461	8.65266	8.7275	8.49482	8.42578	8.24819	8.70616	8.64616	8.24479	8.21991	8.87257	8.22108	8.1057	8.37465	8.03995	8.41784	8.36434	8.59904	8.71855	8.49201	8.4358	7.9769	8.52896	8.66519	8.4358	8.58199	8.27909	8.72158	8.6678	8.55598	8.50914	8.50845	8.42017	8.29953
BLNK	6.4377	4.69664	4.79683	4.35146	5.59266	4.76591	5.39353	5.78016	5.39937	5.23858	5.23858	5.23858	4.97372	5.20452	5.80365	4.52	5.19203	4.04232	6.16208	5.96403	5.47134	4.67643	4.79382	6.81197	5.81673	6.10445	7.44733	4.56296	4.98014	6.3121	5.43021	7.60542	4.98014	6.66174	4.98014	5.34211	5.71402	5.86308	7.00748	5.86308	5.25534	6.27141	4.93943	5.14041	5.29945	5.39731	4.83008	4.86074	4.70474
BLOC1S1	9.20087	9.50059	9.69446	8.77598	8.59404	9.18219	9.23575	9.001	8.77878	9.36926	9.43504	8.64146	9.46391	9.02258	8.7544	9.24123	9.35724	9.27133	8.96607	9.31402	9.1186	9.20944	9.5083	10.3277	9.21431	9.20019	9.63256	9.35833	10.3437	9.30442	9.44463	9.55882	9.38183	9.11042	9.23305	9.0915	9.56264	9.57476	9.34348	9.72788	9.8081	9.43709	9.03629	9.16302	8.90352	9.50282	9.39659	9.53566	9.57327
BLVRA	9.81995	10.2117	10.4409	9.85719	10.0719	10.0326	9.95228	9.76015	9.91803	10.1768	9.91811	9.7629	10.226	9.92845	9.86548	9.97342	9.89955	10.1719	9.88666	10.2692	9.96146	9.92986	9.81581	10.04	10.1013	9.99011	10.3656	9.84561	9.86053	9.98045	10.0085	9.46931	10.2047	10.1897	9.98101	9.75298	10.0441	10.1764	10.0441	9.64608	10.0441	10.1411	10.1622	10.2658	10.2362	9.78031	10.0168	10.34	10.2542
BLVRB	10.2135	10.1179	9.47469	9.51919	9.26995	9.84313	9.70389	9.87906	9.5202	10.2407	9.2445	9.5972	10.1375	9.39482	9.56302	9.97253	9.94902	9.32306	9.62954	10.1785	9.8368	9.61236	9.47636	10.0057	9.20605	9.39518	9.47354	9.30695	9.17159	9.44592	9.31978	10.0259	8.70784	9.32702	9.20609	8.93806	9.33191	9.36777	9.6647	8.96347	9.87663	9.42556	9.31491	9.58092	9.61834	10.1952	9.91884	9.59178	9.74162
BMERB1	7.69143	8.30927	8.46915	7.88514	8.2452	8.35864	7.75344	8.13627	7.94418	8.60832	7.98354	7.98354	7.98354	8.20024	7.88366	7.85195	8.23388	8.2503	8.50076	8.15342	8.09404	7.90308	8.1562	8.53343	7.78236	8.25166	8.31698	7.53281	8.66314	7.47855	8.1326	7.88385	8.08614	8.62692	8.35519	8.20998	8.06189	8.48243	8.20998	7.53651	8.30239	8.24957	8.10035	8.3516	8.29371	7.92374	8.20854	8.10365	7.94082
BMP1	7.14229	6.88136	6.69827	6.76998	6.0808	6.70357	6.78369	6.73416	6.98898	6.80076	6.77019	6.64999	6.3871	6.17538	6.68762	6.91062	6.88273	6.72803	6.93439	7.04892	6.76492	6.389	6.44027	7.27644	6.81241	6.83983	7.41497	7.10142	7.81091	6.66726	6.86831	6.88508	6.84064	6.89261	6.88483	6.98876	7.10494	7.02974	7.06322	7.0621	6.78988	6.81418	7.11663	6.48193	7.02391	6.71246	6.77801	6.7929	6.60674
BMP10	5.01312	4.6477	4.58474	4.73804	4.55231	4.73626	4.8852	4.94433	4.90404	4.67355	4.72674	4.76	4.76	4.74026	4.83986	5.15251	4.38325	4.85914	4.57556	4.71782	4.80838	4.79644	4.3222	4.57324	4.66016	4.71851	4.64447	5.33561	4.63387	4.60292	5.14991	5.13764	4.38792	4.35086	4.66457	4.8973	5.41797	4.57724	4.54411	4.54199	4.2766	4.74584	4.71458	4.34517	4.77791	4.73985	4.33518	4.68747	4.49662
BMP15	4.92227	5.03255	5.54052	5.01101	4.98947	5.24167	4.81518	4.693	5.1332	5.1332	5.1332	5.1332	4.6391	4.84957	4.92877	4.79652	5.64914	5.13216	4.70574	5.18006	4.91168	4.93351	4.87211	4.87435	4.97611	5.03432	4.99617	5.22266	4.83638	5.01056	4.89907	5.18281	4.77679	5.48611	4.59575	5.14149	5.69186	4.74894	4.69632	4.96167	4.78423	4.78423	4.88763	4.64871	5.10529	4.80773	4.75867	4.95282	4.65341
BMP2	8.29484	10.2425	8.30937	9.24757	9.27893	8.58805	10.0329	8.9278	10.5427	8.21441	8.76418	8.96848	8.96848	8.61007	9.52818	9.08183	8.69079	8.61052	10.4018	8.41707	9.1551	9.69414	10.4051	10.7836	10.2899	10.8192	8.70743	9.45123	10.9646	9.43068	10.5558	10.227	10.2916	9.26042	10.3239	9.3599	9.52229	11.3902	9.78826	10.746	10.1442	10.0163	9.94126	10.4346	10.3065	9.72002	9.28652	8.91021	9.93487
BMP2K	5.80744	5.49709	6.23821	6.11807	5.71726	5.70353	5.72048	6.1135	5.91777	5.86039	5.47098	5.91777	6.13591	5.87434	6.21254	5.53294	5.54468	5.6265	5.8418	6.31047	5.8437	5.77251	5.95435	5.83734	5.72501	5.82874	5.4686	5.71177	5.69511	5.72054	5.24169	5.94361	5.35888	5.92319	5.38936	5.6875	5.65	5.6875	5.6875	5.38626	5.6875	5.80957	6.24016	5.95359	5.57545	5.84747	5.67841	6.18409	5.97756
BMP3	4.90592	4.87489	4.92818	4.73627	5.04138	4.87977	5.10863	4.39059	4.7969	4.7969	5.13888	4.77212	4.7969	5.12473	5.10748	4.95651	4.89797	4.61691	4.76632	4.61515	4.79532	4.89958	4.94032	4.99517	4.86644	4.58977	4.92185	4.92185	5.13629	4.7562	4.91984	4.9951	5.17978	4.95612	4.85186	5.11599	5.67595	4.92888	4.82419	4.71209	4.68001	4.57573	4.67224	4.59853	4.91988	4.87729	4.75884	4.72052	4.72946
BMP4	7.60095	7.90938	7.07341	6.64806	6.60231	6.92896	6.9906	6.91461	7.18932	6.63422	7.25419	7.57143	6.73382	7.50047	6.78093	6.65111	6.97363	6.83439	7.1368	8.02758	7.14828	6.44524	8.50177	7.26239	7.48652	8.22345	7.47838	7.9949	7.68055	7.73781	7.77227	7.94479	7.67273	6.66436	8.34295	6.90247	7.26884	8.16221	7.70428	8.01618	7.92117	8.20267	7.32971	6.56403	7.80908	7.68117	7.69766	7.78332	7.59764
[truncated: 9,604 more rows]
[truncated: 121 more columns]
