# Supplementary material for: Fucose as a potential therapeutic molecule against the immune-mediated inflammation in IgA nepharopathy: An unrevealed link
Source: Front Immunol. 2022 Aug 17;13:929138. doi: 10.3389/fimmu.2022.929138 (PMC9428610; doi:10.3389/fimmu.2022.929138)
Supplement: Supplementary file 3 [file Table_3.xlsx]

## Sheet: WGCNA
Tag	GSM2462555	GSM2462556	GSM2462557	GSM2462558	GSM2462559	GSM2462560	GSM2462561	GSM2462562	GSM2462563	GSM2462564	GSM2462565	GSM2462566	GSM2462567	GSM2462568	GSM2462569	GSM2462570	GSM2462571	GSM2462572	GSM2462573	GSM2462574	GSM920401	GSM920402	GSM920403	GSM920404	GSM920405	GSM920406	GSM920407	GSM920408	GSM920409	GSM920410	GSM920411	GSM920412	GSM920413	GSM920414	GSM920415	GSM920416	GSM920417	GSM920418	GSM920419	GSM920420	GSM920421	GSM920422	GSM920423	GSM920424	GSM920425	GSM920426	GSM920427	GSM2642335	GSM2642336
A4GALT	5.99647	5.9978	6.19093	5.76892	6.64885	6.28647	6.23786	6.48795	6.41471	6.35193	6.21951	6.07763	6.13132	6.1455	6.32048	6.06116	6.0483	6.61252	5.94093	6.41933	6.40666	6.24816	6.45528	5.91648	6.3319	5.67085	6.20722	5.95013	5.69833	5.86967	6.19403	6.37946	6.29968	6.14105	6.11644	5.82477	6.10141	6.08511	6.08063	6.16704	6.23469	6.05419	6.3965	6.36333	6.45078	6.15528	6.04165	6.29253	6.27103
A4GNT	4.79873	4.96452	4.85957	4.82398	5.02692	4.8038	4.59695	4.80731	4.91933	4.83387	4.83068	4.84253	4.84378	4.65654	5.26537	4.93465	4.66966	4.67294	4.81782	4.83422	4.77256	4.82063	4.68276	4.85184	4.84351	4.74166	4.80196	4.85288	4.75511	4.93482	4.84041	4.84413	4.86144	4.88788	4.69819	4.69936	4.83109	5.00057	4.73561	4.71593	4.97046	4.81561	5.02323	4.9623	4.85408	4.97417	4.81105	4.91066	4.69177
AADAC	5.20788	5.22645	4.47643	4.71043	4.72654	4.73727	4.52303	5.01003	4.82803	4.84107	4.61877	4.65385	4.89378	4.8437	5.13405	4.61682	5.07235	4.8437	4.45517	4.61682	4.81986	4.67618	4.58302	4.76427	4.75106	4.5884	4.72189	4.81995	4.74673	4.81873	4.83328	4.85349	4.70286	4.78922	4.73577	4.84293	4.85396	4.78238	4.64335	4.6213	4.93351	4.88057	4.78839	4.92551	5.01439	4.73732	4.76595	4.95602	4.51109
AANAT	4.36514	4.72469	4.36958	4.58321	4.79948	4.65236	4.69591	4.43307	4.44148	4.78476	4.58778	4.83455	4.94965	4.91229	5.13442	4.45425	4.31519	4.50523	4.6868	4.50523	4.51529	4.71696	4.58701	4.58978	4.80471	4.6007	4.83364	4.53138	4.54619	4.53433	4.57891	4.72872	4.70316	4.69886	4.62979	4.69829	4.67684	4.68281	4.48187	4.69053	4.51846	4.49051	4.69538	4.57814	4.51404	4.59795	4.60272	4.62676	4.84587
ABCA11P	6.10064	5.79542	5.59898	5.8195	5.86846	5.7885	5.23821	5.99645	5.79466	5.82508	5.68712	5.54134	5.5587	5.36123	6.12014	5.94792	5.88215	5.72173	5.3653	5.64899	5.60074	5.56918	5.26469	5.8942	5.69199	5.73061	5.5018	5.93232	5.66079	5.63575	5.59096	5.56391	5.42709	5.54389	5.77473	5.63248	5.78234	5.74667	5.7005	5.61705	5.54944	5.86052	5.94699	5.5225	5.86625	5.65887	4.95515	5.56916	5.69943
ABCA3	7.8898	8.26814	7.63946	7.28241	8.02645	8.3589	8.28981	7.72137	8.28307	7.38465	8.37936	8.46696	7.90932	8.01799	8.52722	8.09871	7.72661	8.1905	7.53608	7.96392	8.08359	7.88957	8.19013	7.45147	8.36553	7.74459	8.62037	7.30162	8.06122	7.63898	7.95835	7.90297	8.72307	7.99878	8.26627	7.04343	8.38932	8.08965	8.16611	7.22343	7.89287	7.42014	7.61665	7.52808	7.56545	7.97815	8.21205	7.85694	7.08427
ABCC3	6.10967	6.95972	7.36475	6.8209	7.72227	8.10039	6.4522	6.86014	7.05835	6.59654	7.00824	6.97023	7.02928	7.26208	6.97813	6.80302	6.97813	6.75338	7.17022	6.97813	6.44873	6.45954	6.19977	6.55072	6.38943	6.93868	8.4481	6.90252	8.05555	6.58048	6.46333	7.11845	6.52354	6.42092	6.80373	7.85157	6.67251	6.72708	7.20941	6.63104	6.82248	6.40393	6.31917	6.63645	6.68603	6.35001	8.7359	6.36089	6.51658
ABCG1	6.76814	6.93338	7.43437	7.14601	7.02546	7.66078	7.40612	6.75808	7.16907	6.99565	6.40952	7.62182	7.2743	7.86153	7.30433	7.27464	6.89563	7.0317	6.28204	7.28328	6.80601	6.76665	6.75761	6.62404	6.92168	6.65711	8.31741	7.3194	8.13736	7.13875	6.63811	6.91233	7.21136	6.41006	6.13022	7.1046	6.78831	7.16685	7.37535	7.25071	7.08256	7.0683	6.96686	7.43655	7.264	7.29518	8.07529	6.47294	7.0982
ABCG5	4.19473	4.83664	4.8846	4.56719	4.58063	4.39576	4.23572	4.65476	4.84675	4.29205	4.60379	4.43456	4.55927	4.64939	4.37984	4.52439	4.44067	4.97617	4.21244	4.5435	4.22589	4.57384	4.23794	4.89109	4.74087	4.42933	4.66447	4.69392	4.54486	4.53324	4.66276	4.38955	4.4605	4.56944	4.56265	4.76783	4.60855	4.56562	4.30923	4.70418	4.38747	4.4029	4.45721	4.7001	4.35351	4.53551	4.35681	4.79312	4.86446
ABHD2	6.03229	6.15802	5.94553	5.85076	5.8256	6.31725	5.93	5.95942	5.95096	6.03002	5.91348	5.75973	6.09639	5.98204	5.97096	5.98204	6.093	5.98204	5.99697	5.86342	5.86611	5.92625	5.92013	5.93539	5.9418	5.63949	6.07338	5.96816	5.98445	5.85022	5.864	5.87517	6.11067	5.89743	6.01458	6.36133	6.11105	5.97195	5.96846	6.01712	5.89185	5.9985	5.96008	6.01422	5.98446	5.98684	5.98797	5.8494	5.97653
ABITRAM	8.67667	8.44921	8.39669	8.74378	8.30139	8.2427	8.72114	8.34553	8.26514	8.25942	9.14779	8.30082	8.42986	8.77144	8.28122	8.45393	8.35319	8.49099	8.74574	8.28122	8.87716	8.64563	8.18395	8.82599	8.66087	8.28856	8.08527	8.42301	8.45989	8.60013	8.7276	8.83982	8.73974	8.49474	8.57818	8.4744	8.52511	8.75528	8.50184	8.53335	8.71116	8.59759	8.46559	8.72183	8.59285	8.04697	8.71183	8.77055	8.56898
ABR	8.16058	7.70612	7.68987	8.06189	8.01734	8.06606	7.76465	7.61915	7.99328	7.66287	7.97855	7.75704	8.12195	7.65931	7.95833	7.82385	8.1816	8.09	7.82568	7.65152	7.75105	7.74853	8.2146	8.10391	8.00334	7.86278	7.60644	7.52756	7.60788	8.04139	7.95282	7.81599	7.80693	7.97096	7.728	7.15262	7.56102	7.81471	7.82986	7.72856	7.66345	7.96294	7.84633	7.6979	7.8333	7.83535	7.61666	7.95881	7.68817
ACKR1	5.21253	6.04856	5.99352	5.88539	6.34254	5.46455	5.97976	5.55441	6.48234	5.96232	5.94147	5.36161	5.63199	5.80591	6.51839	5.38497	5.81436	5.80591	5.75864	5.80591	5.4967	5.38824	5.0745	5.85406	6.00668	5.91566	6.06362	6.42433	6.09321	5.63588	5.77559	5.69135	5.83245	5.77559	5.92406	6.34198	5.46709	6.00384	5.73118	5.63065	5.52355	5.9975	5.78768	6.27518	5.70026	5.53141	5.98217	5.71318	5.55593
ACSBG1	5.04285	5.06053	5.10446	4.93592	4.75257	5.35656	4.82908	4.892	5.12619	4.27275	5.1349	4.74117	4.6699	5.04667	4.85551	4.90726	5.43023	4.69356	4.7946	4.51286	4.7739	5.23543	4.76456	4.97528	4.92208	4.82079	4.88178	4.81735	4.77091	5.07642	4.73544	5.03479	4.91756	4.89199	5.09523	4.83557	5.17764	5.00249	4.8346	4.95139	4.96582	5.10026	4.8746	5.0437	4.91177	4.72466	4.81176	4.73362	5.03931
ACTL8	6.3063	6.08082	6.04097	6.57973	6.13363	6.43488	6.34791	6.41811	5.91776	6.5336	6.8431	6.05205	6.34656	6.79774	6.35952	6.38853	6.09688	5.93442	6.33737	6.31383	6.33725	6.36711	6.07883	6.29524	6.40113	5.81225	5.99438	6.37502	6.19797	6.2438	6.33855	6.29705	6.38645	6.29783	6.17236	6.43386	6.18038	6.29095	6.14866	6.49312	6.28134	6.37608	6.30223	6.36484	6.33479	6.62955	6.2179	6.54195	6.4843
ACTN1	7.59724	7.98821	7.10632	6.87023	7.93005	8.40539	7.83383	7.47823	7.5503	7.50702	7.35279	7.39617	7.52768	7.17665	7.23235	7.6287	7.50325	7.71171	8.33165	7.55477	6.75146	7.41849	6.7462	7.44093	6.59109	7.41509	8.50315	7.10131	8.82199	7.34384	7.02946	7.07289	7.15985	6.76734	7.33033	7.84592	7.69564	7.58734	8.31385	7.03859	7.10106	6.81471	6.65752	6.71287	7.13245	6.88977	8.57469	6.77594	6.76989
ACTR3	10.5323	10.6227	10.5531	10.7886	9.93539	10.4732	10.4837	10.2017	10.3756	10.2672	10.1106	10.6541	10.3389	10.0336	10.4164	10.6113	10.4164	10.4833	10.4164	10.4164	10.4546	10.365	10.7824	10.6599	9.8794	10.9036	10.5024	10.4337	11.0653	10.5411	10.5346	10.4832	10.7357	10.4995	10.5688	10.8172	10.7714	10.5223	10.7249	10.2354	10.2828	10.2913	9.96735	10.2327	10.3553	10.4202	10.749	10.4564	10.2251
ADA2	9.52617	10.2871	9.08416	10.3313	9.17853	10.2914	10.3338	9.83448	10.7687	10.4921	10.8872	10.58	9.18706	8.31547	10.6441	10.4566	10.5053	10.0985	10.3436	10.5903	9.01251	9.98761	10.5664	10.422	10.4051	9.90265	10.3498	9.99128	10.4782	10.171	10.0056	10.679	9.91368	10.1326	10.428	10.4277	10.2383	10.7613	10.2077	10.5385	10.1725	10.2912	10.1186	9.60314	10.2501	10.5915	9.27681	9.64998	10.4437
ADAM10	6.86399	6.87858	7.682	7.43797	7.1348	7.16187	6.99339	7.4428	6.89818	6.92444	6.55604	7.1843	7.07502	7.08947	7.08947	7.08947	6.99215	7.19105	7.04551	7.08947	6.74526	6.51855	6.87474	6.9435	6.54065	7.20708	7.42338	6.86103	8.0344	6.91859	6.94057	6.81777	7.14195	7.11604	7.06637	7.51574	7.00866	6.953	7.63203	6.97403	6.97422	6.97285	6.67034	6.61844	6.7601	6.90962	7.79142	6.92894	6.84418
ADAM11	5.67396	5.64361	5.68516	5.94863	6.03712	5.83272	5.7975	6.1488	5.89894	5.7052	6.20535	6.17782	6.11215	5.9125	5.9125	5.89572	5.9125	6.05863	5.9125	5.73506	5.66637	5.93687	5.59358	5.97714	5.89148	5.64581	5.81344	5.88591	5.81623	5.87139	5.72725	5.78075	5.8325	5.73747	5.87336	6.02342	6.08298	5.74709	5.60784	5.88196	5.96584	5.95657	5.98339	5.95568	5.90239	5.9075	5.74218	5.75983	6.02091
ADAM15	6.65157	6.93749	6.47078	6.65127	6.77753	6.82563	7.05283	7.01457	7.09415	6.94084	7.00768	6.78436	6.67786	6.85573	7.20398	6.53855	6.92867	6.92838	6.72947	6.74715	6.45542	6.41809	6.71054	6.75754	6.62962	6.61847	6.79229	6.67546	6.63433	6.84991	6.67456	6.55013	7.53893	6.87283	6.65825	6.6893	7.13096	6.69612	6.35622	6.66184	6.74097	6.69196	6.72958	6.80077	6.65785	6.82018	6.46829	6.67938	6.66502
ADAM18	4.26863	4.13233	4.47809	4.62751	4.55075	4.62939	4.1454	4.49393	4.0805	4.38693	4.82181	4.24689	4.04629	4.61621	4.81983	4.13475	4.33626	4.33626	4.13475	4.13475	4.34921	4.34472	4.27882	4.41959	4.36306	4.25335	4.43393	4.34907	4.42698	4.5451	4.34534	4.32619	4.2331	4.32218	4.25848	4.28316	4.36459	4.31359	4.32189	4.2046	4.27385	4.37447	4.3976	4.5151	4.33415	4.2994	4.27477	4.42409	4.15894
ADAM5	4.83559	4.30187	4.54274	5.0243	5.07092	4.60119	4.78633	4.39667	5.02973	4.75243	5.12764	4.97799	4.48689	4.54314	5.05314	4.58507	4.72419	5.25826	4.63194	4.58754	4.51939	4.65792	4.47451	4.93793	4.88021	4.54917	4.68098	4.94454	4.74825	4.78249	4.80044	4.76434	4.65494	4.63283	4.6723	4.84197	4.57282	4.64603	4.69034	4.70607	4.57619	4.76156	4.58952	4.93973	4.75626	4.73258	4.67573	4.76888	4.82216
ADAM9	9.92935	9.68587	9.63745	10.0344	9.06863	9.64426	9.59342	9.81925	9.90589	9.42773	9.36709	10.1326	10.2434	9.31307	9.80836	10.0205	9.7782	9.69382	9.90359	9.70237	9.74689	9.69601	9.86468	9.67754	9.13358	9.09873	9.46136	9.70836	10.3611	9.95493	9.31888	9.76333	9.84878	9.43492	9.88083	10.1832	9.75634	9.975	9.98391	9.59744	9.43417	9.33297	9.19983	9.2478	9.2216	9.07164	10.0263	9.26712	9.56255
ADAMTS1	9.68333	9.04829	9.31901	9.40331	8.86454	10.1167	9.89949	9.1547	8.95652	9.32881	7.74781	8.91926	9.41172	8.88981	9.02964	9.23131	9.52082	9.18337	9.36363	9.24022	8.77742	8.67053	9.17522	9.51491	8.78145	8.72355	9.98687	9.45124	10.56	9.73043	9.30502	8.79946	10.1722	9.11219	9.26204	10.4389	10.1165	9.59085	10.2338	8.92647	8.80097	8.83718	8.51072	8.68879	9.40332	9.44831	9.98849	8.83025	8.40166
ADAP2	6.44281	7.63474	7.3003	7.32609	7.69788	7.47656	6.81575	6.91005	7.1209	7.17168	6.97293	7.69753	6.62496	6.60062	8.00745	6.96726	7.1116	7.20729	6.94383	7.26149	6.32433	6.21637	7.58423	6.73379	6.41372	7.98791	7.19245	6.44948	8.1449	6.64493	7.19348	6.90785	6.58442	6.60985	6.7435	8.1293	7.50027	6.89883	6.70609	6.90091	6.49648	6.57167	6.46102	7.1281	6.33456	6.96579	7.86113	6.95974	6.69272
ADAR	11.2392	11.5842	11.3477	11.3553	11.3618	11.7927	11.4173	11.132	11.5037	11.8435	11.7218	11.4025	11.5972	11.2828	11.5016	11.1392	12.0483	11.5537	11.2793	11.5435	11.3771	11.3058	11.7446	11.2781	11.7023	11.5729	11.5339	11.3184	11.1288	11.8843	11.2782	11.3055	11.2422	11.2766	11.3162	10.8356	11.2107	11.1457	11.3058	11.4904	11.5844	11.2475	12.4075	11.0591	11.4047	11.4992	11.3258	11.1702	11.3912
ADCY7	6.8051	7.2892	7.05782	6.4278	6.88407	6.27394	6.61026	6.70331	6.70054	6.35219	6.52877	6.43028	7.28352	6.56816	6.68454	7.12566	6.80316	6.51147	6.61731	6.68454	6.52984	6.31091	8.28027	6.46007	5.92852	6.68068	6.91691	6.36143	7.21919	6.99511	6.33277	6.70242	6.43651	6.58604	7.13244	6.71312	6.82851	7.28047	6.53055	6.01414	5.60687	6.13033	6.91461	6.46958	6.06744	5.85792	6.88123	6.24273	5.92732
ADD2	5.25663	5.2037	5.55372	5.56919	5.84967	5.79995	5.66466	5.88981	5.75452	5.65192	5.5135	6.0543	5.55925	5.67885	5.77776	5.2408	5.72796	5.89918	5.54302	5.64041	5.52506	5.62653	5.37616	5.62541	5.68545	5.37023	5.59085	5.55787	5.46185	5.38313	5.64613	5.51511	5.57175	5.56941	5.48207	5.59056	5.57783	5.4878	5.43207	5.57727	5.48948	5.62201	5.60623	5.70914	5.65439	5.60695	5.55594	5.84877	5.69107
ADGRE2	5.3852	6.34232	5.91942	6.24522	5.23593	6.18835	5.20766	5.47815	5.30437	5.3636	6.44776	6.87307	5.12817	5.0092	6.0718	5.73188	6.71139	5.36162	5.80776	5.72737	4.68464	5.03918	6.54819	5.84504	5.40116	5.90484	5.00073	5.09618	5.51403	5.61621	5.41804	5.45137	5.2807	5.60391	5.74113	6.37241	6.37178	5.63694	5.30553	5.7504	5.34327	4.91806	5.18266	4.97863	4.99255	5.03847	5.27598	5.36371	5.77286
ADGRE5	8.17817	8.28355	8.39152	8.09067	8.16669	9.05389	8.30649	7.95639	8.47537	7.86572	7.81881	8.19516	8.14634	8.74737	8.20255	7.92595	8.16102	8.16102	8.16102	8.16102	7.82118	8.10709	9.03533	8.4634	8.53201	8.29434	8.52037	7.25353	7.73537	8.46279	8.05528	8.01304	8.2519	8.38902	8.21463	8.12827	8.5799	8.38648	8.19938	8.37042	8.13879	7.69769	8.4114	7.93417	7.84581	8.67874	8.10909	7.51606	8.03739
ADGRL2	8.72706	7.95958	8.45331	8.69206	8.30131	8.45805	8.93144	8.84773	8.68135	8.73435	8.24861	9.35423	8.55167	8.26428	9.36555	8.43343	8.75865	8.4308	8.63688	8.54664	8.46493	8.02769	9.24177	8.24057	8.38199	8.55267	8.82046	8.26207	8.67396	8.42957	8.85894	8.31247	9.02476	8.67504	8.4945	8.80492	8.45026	9.01158	8.76474	8.85148	8.80732	8.39591	9.08692	7.57063	8.37682	8.87292	8.43107	8.75524	8.72061
AFF2	4.68647	4.39526	4.87001	4.77263	4.92013	4.92728	4.44154	4.99423	5.00636	4.84283	4.87251	5.0525	4.59842	4.88787	4.8579	4.69277	4.96194	5.11136	4.54494	4.45411	4.66323	4.75855	4.58519	4.71578	4.76983	4.5852	4.7002	4.95739	4.73966	4.79541	4.70017	4.77929	4.77045	4.68373	4.7453	4.75745	4.74726	4.73444	4.68572	4.75579	4.63362	4.71972	4.79791	4.90132	4.87268	4.75369	4.59225	4.77451	4.89335
AFP	5.34916	5.33223	5.26627	5.27513	5.5302	5.5877	5.11681	5.13801	5.28834	5.62784	5.28834	5.27567	4.89126	5.25506	5.1927	5.29388	5.3884	5.3884	5.07931	5.37495	5.31872	5.25862	5.24883	5.23938	5.39106	5.25855	5.24778	5.36536	5.18474	5.35667	5.29891	5.34815	5.21888	5.24389	5.17631	5.39521	5.37801	5.17068	5.12678	5.00232	5.2911	5.18006	5.23613	5.54973	5.38783	5.48124	5.24515	5.45911	4.92121
AGFG2	6.08976	6.37812	6.28048	6.09455	6.64153	5.92265	6.26019	6.26913	6.07972	6.00282	6.14042	6.65493	6.07371	6.13578	6.66177	6.01689	6.18207	6.18207	6.18207	6.18207	6.24037	6.1185	6.50204	6.23597	6.43593	6.34432	6.2678	6.21039	6.21147	6.06072	6.12803	6.20043	6.40106	6.06599	5.91625	6.22252	6.46305	6.22116	5.88805	6.25746	6.33998	6.22252	6.44248	6.14132	6.22252	6.35152	6.05673	6.1213	6.29052
AHI1	6.91034	6.52616	6.36569	6.42476	6.7931	6.61395	6.76414	6.39536	6.44465	6.3932	6.84859	6.37551	6.74686	6.44627	6.3622	7.04424	6.59035	6.26563	6.67091	6.68336	6.52618	6.56569	6.58084	6.68747	6.47077	6.46936	6.51923	6.62731	6.57971	6.57178	6.73241	6.59141	6.54368	6.59828	6.80378	6.17066	6.69508	6.64402	6.74396	6.49073	6.6621	6.4412	6.51809	6.50564	6.51058	6.37435	6.09092	6.87987	6.55492
AHR	8.44844	8.08223	8.41921	8.22731	8.36037	8.09762	8.47679	8.25859	8.08493	8.15777	7.90457	8.12651	8.2882	7.81723	7.97842	8.38955	8.58641	8.42269	8.19148	8.11463	8.12789	8.09735	8.59303	8.02611	7.88697	8.27396	8.7481	8.22501	8.31484	7.77769	8.23452	8.03299	8.24566	8.24698	8.59769	8.23311	8.25669	8.26666	8.56807	8.14228	8.21616	7.89356	8.31729	7.43137	8.46874	8.21592	8.49888	8.20927	8.01281
AHSP	4.93563	5.1966	5.10641	5.39373	5.53261	4.89103	5.07377	4.97625	5.53337	5.69093	5.26552	5.13454	4.94564	5.02685	5.46709	5.0666	5.36961	5.02685	5.3396	5.10017	5.15418	5.21504	5.0786	5.13032	5.24685	5.00826	5.11075	5.34153	5.13986	5.19756	5.27413	5.11411	5.12587	5.29322	5.1286	5.23659	5.32271	5.22267	5.11664	5.24307	5.13254	5.23587	5.37134	5.39325	5.02201	5.37013	5.25133	5.44209	5.39454
AIF1	11.6583	11.5427	10.8698	11.064	10.9359	10.6433	11.3355	11.2528	11.3206	10.9668	11.4884	11.503	11.4354	11.4869	11.0901	11.6013	10.9796	11.1775	11.0114	11.4004	11.4238	11.3227	11.4738	11.6195	11.4217	11.294	10.3495	11.4766	10.7483	11.3897	11.5135	11.1815	11.005	11.4039	11.2747	10.9686	11.0892	11.2504	11.3127	11.267	11.3808	11.3572	10.9251	11.34	11.3258	11.1462	10.6676	11.7519	11.4469
AIPL1	4.86295	5.04539	4.93111	4.76647	5.03269	4.84303	4.91864	4.6493	4.74108	5.01965	5.24428	5.20762	4.90337	4.89403	5.25784	4.9449	4.83519	4.89403	4.89403	4.83723	5.00966	4.91162	4.66573	4.98456	4.84358	4.6724	4.78597	5.12236	5.09023	5.06496	4.89431	5.00608	4.88176	4.99091	4.96083	4.96299	5.04763	4.86654	4.97093	4.8365	4.84527	5.05656	5.05137	5.03793	5.14428	5.01393	4.92758	4.94962	4.86252
AKAP9	8.74507	8.12614	8.706	8.55774	8.22438	8.45996	8.1234	9.13641	8.46864	8.05555	8.35929	8.85044	8.66645	8.37222	8.18827	8.68004	8.28945	8.75204	8.96217	8.27311	8.3877	8.35785	8.46539	8.29944	8.36209	8.31112	8.40159	8.41375	8.19735	8.56636	7.94972	8.27088	8.26823	8.50902	8.51146	8.15337	8.3579	8.36244	8.37931	8.38377	8.43123	8.4036	8.3775	8.28448	8.4416	8.33329	8.04028	7.66764	8.63216
AKR1C1	6.99279	6.40883	6.00958	6.0604	7.41018	7.74146	6.06099	6.96761	6.74262	6.22539	5.32388	6.36197	7.1548	7.0803	7.12792	5.93023	6.34668	6.27058	6.6803	6.43938	6.78881	7.09646	6.5258	6.2737	6.29815	6.49874	6.78332	7.10281	6.23841	6.75111	6.95775	7.11552	6.57627	6.58987	6.09612	9.30448	6.50595	6.61032	6.76431	7.82881	6.45266	6.69143	6.21395	7.98818	6.75465	7.19035	6.94931	7.1324	8.08071
ALAS1	8.55281	8.79106	8.9755	8.6433	8.40135	8.99687	8.93778	8.78263	8.69945	9.12956	8.11142	8.67518	8.00396	8.05635	9.00085	8.53562	8.69749	8.43102	8.66507	9.23724	8.87807	8.75401	8.96269	8.46223	8.9539	9.14553	8.8674	8.45925	8.48061	8.5511	8.4791	10.0385	9.07847	8.63648	8.65211	8.80241	8.70688	8.86436	8.75564	8.79666	8.80191	8.48462	9.13826	8.77943	8.19235	8.66546	8.8139	8.27878	8.61997
ALDH18A1	8.11082	8.08694	8.25996	8.07989	8.59005	8.58718	7.9271	7.96531	8.10622	8.1161	8.39266	8.44253	8.66568	8.11316	8.18236	8.18236	8.39172	8.08449	8.18236	8.57236	8.10151	7.72841	7.77591	8.12472	7.89576	7.79641	8.49143	8.09564	8.63788	7.82894	8.43461	7.93768	7.90975	7.82965	7.90817	8.42863	7.86308	7.97227	8.10276	8.06302	7.93037	8.02385	8.02692	7.93074	7.86329	7.93548	8.72474	8.45938	8.0241
ALDOC	8.09611	8.29289	7.31015	7.43215	8.81409	7.66103	7.35982	8.2303	8.07918	7.65695	7.54669	8.37137	7.07056	8.46268	7.00373	7.36271	8.14312	7.864	7.86425	8.14312	8.02201	7.72519	8.13098	8.04748	8.07293	8.24377	7.32803	7.81679	7.09643	7.37958	8.20263	7.71664	8.02988	7.69761	7.89597	7.2229	7.23225	7.64874	7.35368	7.46737	8.17677	7.42607	8.3263	7.89819	7.69083	7.4596	7.41605	8.5149	7.65526
ALLC	4.27504	4.65255	4.91778	5.33393	4.48649	5.04195	5.12851	4.95471	4.24035	4.57605	4.847	4.90064	5.45234	5.12822	5.24701	4.69374	4.5394	5.15084	4.72948	4.41004	4.6659	4.81563	4.44296	4.94329	4.86123	4.5098	4.90856	4.96188	4.82065	4.88483	4.7718	5.28868	4.45483	4.69397	4.86505	5.11865	4.86505	4.6267	4.51699	5.0537	4.64934	4.86505	4.88851	5.02131	4.68585	4.88702	4.53959	4.89645	5.30569
ALPK3	6.75702	7.41107	7.03151	6.98316	6.67036	7.1368	7.41797	6.62366	6.85668	7.36162	6.62584	6.72028	7.16148	6.3968	6.6308	7.25816	7.04917	7.23835	7.13076	7.15617	6.21288	6.43636	6.59169	7.41653	7.0449	6.264	6.95351	6.9875	6.70938	7.40931	6.73371	6.98703	7.35638	6.75162	6.55385	7.12086	7.17888	6.54469	7.29014	6.77769	6.66585	7.22663	6.53566	6.93819	7.20832	6.81482	6.62611	6.66404	6.69458
AMBN	5.28399	4.875	5.11869	5.11913	5.32814	5.38208	5.3967	4.77828	5.48908	5.06306	5.42177	5.39005	4.87573	5.90228	5.45484	5.06231	5.03173	5.06231	5.06231	4.76314	4.88835	5.14755	4.74209	5.42614	5.3037	4.66716	5.1101	5.37623	5.20431	5.14518	5.26476	5.21989	4.95609	5.06638	5.16837	5.26339	5.18628	4.89296	5.04295	4.89787	4.80596	5.11486	5.22844	5.29672	5.10418	5.03181	4.80331	5.48423	4.93705
AMHR2	5.41124	5.61942	5.79055	5.86016	6.39086	6.23385	5.71251	5.67909	6.29786	5.9245	6.37516	6.18474	5.73883	5.93318	5.93373	5.78604	6.31911	6.24692	5.97971	5.38526	5.89597	5.877	5.59584	6.02912	6.03362	5.48033	6.00604	5.88335	5.81187	5.90782	6.20112	6.01507	5.78744	5.72079	5.76934	5.96274	6.09084	5.96825	5.71976	5.99607	5.88862	6.00683	5.96478	6.074	5.88413	5.97652	5.54612	6.53847	6.19735
AMMECR1	7.2937	6.6629	6.90979	6.92408	7.00301	7.24787	7.36412	6.73287	6.55139	6.88695	6.75181	7.34669	7.38891	7.01895	6.9146	7.05594	7.01895	6.98139	7.01895	7.01895	7.13039	6.95512	6.97002	6.7898	7.05719	6.43825	7.06615	6.89707	7.35694	7.16947	7.02819	6.63121	6.8778	7.12313	6.84837	7.06127	6.99076	7.09665	7.09461	7.03523	7.1408	7.5032	7.22358	7.07889	7.89251	7.17138	7.54453	6.86834	6.87877
ANG	6.58793	6.57313	5.99927	6.42976	7.27896	6.12535	7.12753	5.66394	6.67452	6.96267	6.67815	6.18338	6.24468	6.84042	6.12244	6.81727	6.70612	6.34462	6.11262	6.61447	7.19753	6.77452	6.2868	6.24939	6.37228	7.09522	6.47495	6.46537	6.25454	5.85047	6.48112	6.81097	6.42342	6.52793	6.3972	6.44193	6.43335	6.52745	5.99844	6.88651	7.00382	6.58645	6.75108	6.97853	6.60353	6.39339	6.34972	6.64419	7.11327
ANKMY2	10.0778	9.29816	9.87438	9.82115	9.92814	9.36396	9.72247	9.17397	9.94457	9.26383	9.75869	9.25849	9.38208	10.1182	8.87651	9.66232	9.31072	9.52751	9.62289	9.95977	9.84714	9.60543	9.60534	9.50467	9.7262	9.7624	9.68534	9.75908	9.24565	9.53803	9.83918	9.45462	9.29543	9.53383	9.72779	9.367	9.21753	9.56485	9.59536	9.27005	9.96897	9.62511	9.91803	9.33631	9.79284	9.13207	9.23457	9.9607	9.33837
ANKRD10	8.95412	8.67656	9.0556	8.84783	8.74197	8.58664	8.46456	8.96219	8.63411	8.40682	9.42371	8.78796	8.92463	8.7201	8.40729	9.07063	8.39396	8.96641	9.19451	8.87852	8.91482	8.51334	8.55744	8.72089	8.63971	8.775	8.60558	9.20462	9.31315	9.08341	8.53424	8.34533	8.79713	8.56457	8.78696	8.98962	9.03354	8.88419	9.26605	8.38274	8.43115	8.95699	8.427	8.49925	8.59578	8.48332	8.775	8.62393	8.44567
ANKS1B	5.7783	4.69815	5.68751	4.80744	6.10162	4.26749	4.77488	5.21799	5.25527	5.70957	5.69907	5.16887	5.25233	5.94394	4.68308	5.25303	5.14234	4.8944	5.25303	5.81281	5.34135	5.40556	5.27447	5.77938	5.25065	5.48423	5.37951	5.21661	5.31931	5.45542	5.44128	5.68716	5.48423	5.48423	5.39229	5.6362	5.85583	5.80968	5.92311	5.67888	5.28412	5.48423	5.48423	5.52656	5.51531	5.31428	4.86369	5.68666	5.96929
AOC2	4.47696	4.44773	4.8911	4.48929	4.80077	4.29902	4.34088	4.40315	4.36308	4.27883	4.23434	4.50519	4.23927	4.48499	4.81878	4.21148	4.37809	4.58815	4.24452	4.18301	4.37709	4.52682	4.3027	4.44172	4.44328	4.3912	4.59502	4.55994	4.48302	4.54641	4.36357	4.38579	4.38488	4.24514	4.39692	4.39131	4.5089	4.41863	4.32024	4.31906	4.31055	4.51111	4.5675	4.51677	4.6339	4.41294	4.38512	4.40707	4.31486
AP1S2	9.71643	9.68408	10.3004	10.1928	9.34609	9.23734	10.1212	10.1236	9.90866	10.0772	10.3071	9.25368	10.2556	9.9691	9.1208	10.215	9.99459	9.70912	10.0062	10.3129	9.92898	9.93918	10.0977	10.0361	9.82286	9.54095	9.2273	9.63516	9.23977	9.86274	9.99939	9.38227	9.80485	10.2032	10.2049	9.55306	10.0385	9.70976	9.53185	10.1573	9.88319	9.69176	10.4179	9.57934	10.7341	10.0966	9.76538	9.88333	10.0721
APCS	4.94839	5.17124	5.01381	5.14648	5.08028	5.31172	5.03613	4.92543	4.91183	4.89027	5.01635	5.01529	4.96867	5.13078	5.29499	4.95597	4.85053	4.95597	4.95597	4.95597	4.96317	5.02074	4.85721	5.07695	5.11406	4.904	5.17131	5.05299	4.83663	4.98555	5.0461	4.9658	5.08232	5.16898	4.98164	5.12141	5.05477	5.04902	4.97752	5.24835	4.87726	5.00151	5.165	5.18926	4.84715	4.91032	4.83024	5.15975	5.49292
APLNR	10.5748	10.4934	10.8599	10.5172	9.27013	11.2151	11.2679	11.0553	11.1234	11.2696	11.1623	9.47002	11.3105	11.0692	9.31941	10.8773	11.0456	10.9814	11.1757	11.2019	9.86401	10.4433	11.093	10.3388	10.9585	9.8316	10.3073	10.7333	9.57415	10.8558	10.872	10.3919	10.8572	11.0883	11.1239	9.88108	10.7994	10.7924	10.7353	10.5373	10.5884	10.3918	11.0712	10.6288	10.855	11.287	10.3418	10.6588	10.1979
APOB	4.17305	4.44	4.35729	4.43469	5.00194	4.47054	4.37671	4.51518	4.76057	4.36523	4.49587	4.68213	4.66082	4.84244	4.73118	4.45733	4.25445	4.44557	4.44557	4.39184	4.35563	4.40541	4.2792	4.60218	4.44871	4.31376	4.30566	4.44937	4.32033	4.43317	4.26592	4.4101	4.40049	4.38302	4.43196	4.42954	4.41129	4.32693	4.39514	4.38389	4.369	4.45352	4.41747	4.55917	4.36098	4.31413	4.26535	4.5969	4.41821
APOBEC3A	6.10509	6.3111	7.52119	7.2076	6.37995	7.72784	6.39965	6.47632	7.21655	7.84997	7.24885	5.96296	6.37151	6.8287	6.29148	6.42619	7.03192	6.78933	6.37026	8.34845	5.96918	6.18302	7.2496	7.09555	6.18483	9.65421	6.30707	5.79871	6.76537	9.15616	6.4939	7.18583	5.59166	5.84605	7.37148	6.30925	6.36637	6.1604	6.90698	6.94843	5.92869	6.14474	7.87888	7.62784	6.43837	6.29171	5.52037	6.37384	6.88142
APOBEC3B	4.44052	5.57766	6.70372	4.82947	4.23274	5.00503	5.49253	3.9624	4.4743	6.06935	4.72953	4.35083	5.97031	4.87898	5.23599	4.56657	4.99823	4.80953	6.71	4.39174	4.24354	4.53599	6.14493	4.56228	4.48349	4.99291	6.01589	4.66539	7.11801	4.81488	4.43155	4.56983	5.01339	4.71613	5.66531	6.32653	5.44338	4.91525	5.4066	4.46855	4.68814	4.21538	4.68895	4.99275	4.34955	4.83181	7.24392	4.26756	4.20054
APOC1	7.58373	9.6672	8.2027	7.69314	7.2197	7.12082	9.30334	8.78249	7.88248	8.40569	7.8017	8.33151	7.81318	7.31067	9.45528	7.88425	8.29357	7.9387	8.25908	8.07413	6.27832	6.88533	7.12976	7.60621	6.49324	8.63713	7.81378	6.90624	10.1242	6.77036	7.15263	7.80362	7.68767	7.12575	7.04972	9.52128	8.17744	8.42714	8.69244	6.28411	6.73575	7.27053	6.53124	7.53421	6.64605	7.15263	9.54133	6.90401	6.22521
APOD	8.84565	10.2515	7.00444	9.28131	11.6722	8.64144	10.3874	9.94891	9.37923	9.36826	9.74387	10.9198	9.87144	9.92292	11.095	9.60986	9.98851	9.79625	10.6008	7.06173	11.7862	11.6635	11.7236	10.9702	10.5832	9.08104	7.97042	10.8092	6.43068	10.7422	9.88841	9.6502	10.0968	9.61689	10.8514	9.16093	11.7458	8.06259	10.679	11.1826	7.35396	10.0139	10.7839	9.69541	10.5221	11.0728	10.3923	10.1467	11.4986
APOL3	9.96191	9.72563	9.68693	10.3316	9.66027	9.87198	9.63071	10.1684	10.9247	10.355	10.5082	10.1775	10.242	10.1833	9.83871	10.0634	10.3641	10.3564	10.0273	10.193	9.98778	10.2924	10.7311	9.90059	10.1307	9.82627	9.52294	9.94414	9.2808	10.1604	10.1074	10.0045	9.93178	10.2927	10.2211	9.24235	9.7887	10.0468	9.78526	10.2674	10.5635	10.0347	11.0066	9.75886	10.6611	10.6575	10.1966	9.89784	10.1125
APOL6	6.8517	6.60853	6.70082	6.70023	6.3628	6.94329	6.57585	6.88918	6.87595	6.84071	6.89915	6.62534	6.53634	6.61411	6.33409	6.7906	6.95141	6.86863	6.67166	6.90183	6.05677	6.78914	7.03168	6.67473	6.62526	6.17654	6.65387	6.82072	6.41225	6.3094	6.8395	6.7416	6.72198	6.40441	6.54953	6.97304	6.61765	6.57934	6.49491	6.49204	6.62214	6.59983	6.89408	6.75118	6.60632	6.52311	6.31458	6.61812	6.40155
APOLD1	7.61942	8.09944	7.76183	7.74736	7.6027	7.68569	7.65902	7.82018	7.33492	7.86882	6.85608	9.37524	7.46097	7.35262	9.34647	7.53905	7.55455	7.75856	7.72483	7.2404	7.75141	7.67108	8.07602	8.27887	8.24356	9.40467	10.6066	8.41412	9.53921	8.11158	7.91738	8.15945	12.4858	8.94315	9.46259	10.3814	8.99123	9.99007	9.09175	8.36618	7.5965	9.28137	7.59204	7.42028	8.08871	7.36068	8.04146	8.32992	8.7399
ARF4	11.4501	11.6553	11.6657	11.7533	11.4096	11.1446	11.4205	11.5073	11.3117	11.1229	11.4202	11.7012	11.4268	10.9885	11.723	11.4519	11.6768	11.2974	11.5319	11.4105	11.4475	11.4662	11.391	11.8721	11.0168	11.4902	11.2674	11.296	11.9483	11.4607	11.5045	11.1837	11.593	11.5556	11.5323	11.6072	11.4959	11.6899	11.7578	11.4459	11.1052	11.4084	11.3403	10.9375	11.1627	11.0921	11.6141	11.5132	11.393
ARHGAP17	8.9483	8.65535	8.90951	9.29381	9.53574	9.55299	9.02475	9.20586	9.03199	9.06074	9.00796	9.6782	8.7093	8.62461	8.88343	9.13442	9.28059	9.61392	9.26693	9.04558	8.52687	8.75021	9.48639	8.9361	9.36908	8.93308	9.13966	8.93742	8.73977	8.5259	9.05391	9.0335	9.02061	8.96974	9.09663	8.80499	8.85003	9.18934	9.07443	9.02781	8.93427	9.10203	9.04396	9.10111	9.36737	9.4831	9.11996	9.03827	9.01201
ARHGAP26	5.72908	5.56271	5.3505	5.64232	5.18385	5.36181	5.42973	5.47384	5.58536	5.5038	5.599	5.42436	5.32677	5.34003	5.66716	5.44024	5.67517	5.25408	5.48225	5.44024	5.20089	5.27553	5.4982	5.70904	5.69323	5.11571	5.54311	5.24246	5.46501	5.66276	5.32483	5.3924	5.35331	5.40745	5.42324	5.56466	5.40025	5.56728	5.46241	5.358	5.33768	5.2872	5.48404	5.45182	5.22573	5.48681	5.40675	5.28944	5.32847
ARHGAP45	7.85771	7.86901	8.37504	7.93049	8.26057	8.17948	8.12767	7.72438	8.27969	8.58323	8.03093	7.98016	8.28499	7.86894	8.10473	8.09218	8.09218	8.52415	8.34685	7.76409	7.83064	8.06974	8.75614	7.84708	8.64326	8.23258	8.02807	7.71139	7.64544	8.1446	7.69567	7.823	8.2208	8.14514	7.95508	7.64055	8.28201	8.0649	7.88064	8.11671	8.24269	7.88935	8.48683	7.96147	8.33628	8.6594	7.9713	7.17532	7.8263
ARHGEF1	6.85363	6.95572	6.88118	7.07512	7.03418	7.02953	6.92786	7.0331	6.80516	7.43216	6.96081	6.71121	6.80265	6.83145	7.05597	6.66269	6.97836	7.31373	6.88607	6.95345	6.93618	6.81473	6.89299	6.84092	6.98449	6.70031	7.02586	6.95915	6.8847	7.02524	6.82307	7.2586	7.07152	6.95899	7.09081	7.04889	7.26642	6.88097	6.84763	7.249	7.12895	7.04031	6.95899	7.25415	7.11758	7.10186	7.07567	6.74941	7.22558
ARHGEF15	8.75531	8.9235	8.49485	8.87947	8.63992	8.87189	9.09219	8.69105	8.96623	8.90727	9.24949	8.79065	9.20963	8.63839	8.62503	9.11034	8.91035	9.09557	8.91711	9.08301	8.56494	8.65623	9.08665	8.56814	9.13419	8.21879	8.5391	8.57294	7.75198	8.78179	8.83752	8.58667	9.27242	9.07173	8.73876	7.92418	8.62533	8.67202	8.69033	9.00177	8.59634	8.68913	9.07858	8.62049	9.05178	9.25725	8.33619	8.60451	8.83294
ARHGEF16	7.42154	8.06394	7.80292	7.58848	7.64295	7.04713	7.47187	7.56603	8.03965	7.34738	7.94075	7.83217	7.50203	7.18162	7.54616	7.66034	7.83277	7.66034	7.89197	7.66034	8.00657	7.59527	7.30444	7.37174	8.16841	7.73777	7.1713	7.34928	6.96527	7.2299	7.5726	7.71042	7.50257	7.64648	7.46795	7.26655	7.16172	7.70587	7.17991	7.38423	7.83971	7.66037	7.41849	7.60484	7.56472	7.60589	7.30061	7.81609	7.57143
ARHGEF38	5.24689	5.29701	5.31371	5.73279	5.96572	5.78622	5.46902	5.53114	5.34182	5.53166	5.53166	5.47112	5.5457	4.97167	5.51093	5.51093	5.51093	5.51093	5.75088	5.75088	5.1353	5.45403	5.26473	5.48046	5.55529	5.17013	5.48852	5.68563	5.243	5.41275	5.43763	5.50027	5.45586	5.54287	5.36669	5.46156	5.66573	5.43318	5.36954	5.27288	5.3821	5.57202	5.61752	5.74751	5.56622	5.53152	5.06058	5.54532	5.26646
ARL3	8.92595	9.05479	8.63933	8.73819	8.63211	8.46332	8.67537	8.69579	9.00852	8.72581	8.85856	8.8854	8.56053	8.86725	8.40926	9.16991	8.6882	8.67144	8.64642	8.91727	8.85222	8.69462	8.91274	8.82267	9.3005	9.07163	8.60899	8.70977	8.53263	8.74216	8.76649	8.86326	8.97659	8.86596	8.73249	8.42737	8.39376	8.80418	8.60279	8.6491	9.08362	8.72128	8.69852	8.55132	8.75411	8.8182	8.65489	8.84674	8.71687
ARL4C	6.21038	7.38828	7.01665	6.48399	8.39147	7.7127	6.67011	6.50854	7.05618	6.70899	6.16416	7.18266	6.61572	7.14835	6.92931	6.46753	6.92931	6.92931	7.48581	6.70625	5.98198	6.27776	6.40886	6.23727	6.14696	6.85681	8.47178	7.18997	9.12569	6.74841	6.16911	6.24941	6.44698	6.25479	6.98087	6.95839	6.68	6.88261	7.58433	6.11979	6.47118	6.18309	6.13972	6.44669	6.22387	6.36225	8.90432	6.01672	5.95931
ARNTL2	4.51125	5.1692	5.1621	5.07766	5.44423	4.84525	4.92638	4.77712	5.36138	5.05418	4.72381	4.98111	4.90423	5.25482	4.97355	4.78403	5.16306	4.97355	4.97355	4.78403	4.51895	4.66252	4.60834	4.46893	4.55252	4.44451	5.29411	4.77768	5.74222	4.69813	4.77863	4.61512	4.83902	4.42955	5.01099	5.07329	4.90679	4.50244	4.86038	4.58637	4.59886	4.71607	4.57058	4.83041	4.59001	4.64582	5.43122	4.79331	4.58664
ARPC1B	9.72505	10.4918	9.99712	9.75022	9.6513	10.4476	10.292	9.59982	10.6502	10.2088	9.74566	10.508	10.2766	10.234	10.1172	9.84214	10.1286	10.6634	10.1172	9.76108	9.5429	9.85863	10.6525	10.1526	9.57962	10.89	10.7013	9.48169	10.8367	10.0114	9.74579	9.71628	10.25	9.92935	10.1241	10.3431	10.648	9.95783	10.3116	9.75237	9.78145	9.67621	9.77553	9.58062	9.67695	10.1627	11.0078	9.39009	9.40437
ARPC5	11.3408	11.2046	11.4118	11.3827	11.1885	11.0692	11.4611	11.5222	11.3468	10.9791	11.2211	11.2027	11.2913	11.5553	10.8975	11.2909	11.3892	11.0917	11.3427	11.3536	11.214	11.3808	11.4499	11.4193	11.0845	11.649	10.8318	10.8757	11.3894	11.486	11.4547	11.1178	11.1933	11.2955	11.3171	11.4527	11.2049	11.4236	11.3899	10.9891	11.3438	11.2495	11.1977	11.0038	11.2255	11.1694	11.6789	11.3111	10.8667
ARRB2	6.13555	6.68171	6.46792	6.57499	6.99904	6.74567	6.3237	6.8799	6.79881	6.82596	6.63117	7.14319	5.99357	6.75631	7.10317	5.96514	6.75631	6.7234	6.39704	6.83286	5.93106	6.03143	6.63033	6.43284	5.95472	6.59242	6.3572	6.42226	7.03316	6.71937	6.61391	6.60883	5.97761	6.28422	6.38811	7.34607	6.63017	6.69333	6.34929	6.47295	6.34173	6.37252	6.19195	6.703	6.10119	6.70186	6.45144	6.60436	6.46386
ASAP1	7.08864	7.15027	7.29148	7.38515	6.95411	7.35234	7.47397	7.1821	7.24205	7.22174	7.34309	7.36207	7.28151	7.2087	7.36519	7.27383	7.40725	7.03366	7.27855	7.27855	6.86955	6.93593	7.08076	7.26782	6.83317	6.13508	6.6991	6.82231	7.05463	6.93084	7.45153	6.73067	7.02616	7.06648	6.89605	7.32819	6.90227	7.04353	6.95427	7.06328	6.80448	7.28579	7.00243	6.61375	7.10771	7.16358	6.96662	7.55255	7.10957
ASAP2	9.90842	9.67575	10.163	10.1694	9.52162	10.0318	9.94703	9.72243	10.0836	9.89327	9.9421	9.51341	10.0879	9.89364	9.40318	9.89364	10.0742	9.72189	10.2903	9.89364	9.67586	9.65857	9.7974	9.60888	10.0603	9.28688	9.80279	9.84739	9.12385	9.95035	9.56788	10.2008	10.2025	10.0799	9.94636	9.33004	9.7482	10.1361	9.75607	9.31201	9.63541	9.63496	9.77117	9.4348	9.7022	9.81454	9.81491	9.44374	9.14981
ASB4	4.32713	4.43156	4.55378	4.51689	4.90309	4.30761	4.2966	4.43226	4.38802	4.61559	4.63364	4.27963	4.4001	4.82604	4.57795	4.37781	4.52641	4.38337	4.32489	4.15221	4.41227	4.49559	4.36231	4.48544	4.52205	4.35341	4.41516	4.48286	4.42664	4.48062	4.41581	4.4718	4.4583	4.4311	4.43716	4.55659	4.58563	4.36905	4.44351	4.50392	4.4647	4.45825	4.45594	4.50034	4.48584	4.43487	4.36199	4.46399	4.65186
ASH1L	8.07505	7.27047	7.4788	7.22007	7.79262	7.98025	7.60428	7.47607	7.7932	7.27192	7.73601	7.88946	7.82092	7.77542	6.90859	7.92886	7.77542	7.50716	7.80323	7.79516	7.25008	7.75425	7.17674	7.72822	7.71637	7.07514	7.51016	7.6351	7.28148	7.52184	7.98056	7.47133	7.62304	7.49686	7.42652	7.60402	7.44954	7.50772	7.34525	7.78804	7.32091	7.55454	7.74754	7.7364	7.40757	7.47271	7.372	8.19722	7.95686
ASIC4	5.1339	4.99306	5.01328	5.29605	5.61897	5.62511	5.31812	5.40517	5.31864	5.40357	5.40409	5.52876	5.42727	5.6124	5.7384	5.08192	5.08192	5.5676	5.14172	5.17987	5.17685	5.17466	5.18976	5.24738	5.48587	4.9844	5.23713	5.29541	5.04603	5.33866	5.44821	5.38142	5.25717	5.19718	5.19004	5.36938	5.33273	5.32174	5.13543	5.32615	5.44326	5.45635	5.36689	5.63826	5.26486	5.40943	5.08558	5.62786	5.44724
ASPN	5.56652	6.52362	6.66428	6.87438	8.58905	7.01173	6.36708	6.61912	6.41595	6.44411	6.59551	6.41355	7.14036	6.3059	6.5254	6.79266	6.75754	6.88197	7.21027	6.72097	6.41694	6.19733	4.83515	6.5289	5.29003	6.84483	7.46375	6.91419	5.28432	6.16508	5.16734	7.16683	6.47044	6.25156	6.59755	6.02089	5.92492	8.31702	7.29298	5.36283	5.67864	6.44851	5.34674	5.83472	5.22073	5.07676	7.13365	5.31176	5.5148
ATF3	7.15674	7.25245	7.30842	7.19238	7.10211	7.30914	6.62833	6.65091	6.5005	6.39691	6.95971	6.5963	6.61714	6.73667	7.30013	6.73667	6.84274	7.34662	6.61342	6.58458	6.85874	7.02015	7.31484	7.80205	6.84825	8.44283	7.74027	7.08145	8.21737	7.46175	7.54554	7.36475	7.09506	7.26695	7.99973	7.45784	7.49761	7.46513	7.89694	6.76611	7.05423	6.87725	6.69711	6.87006	7.0112	6.75723	7.5552	8.28533	6.81853
ATG9A	8.16437	8.38771	7.96472	8.27176	7.80954	8.05649	8.57962	7.72334	8.33552	8.22397	7.80279	8.06333	8.356	8.22351	8.44504	8.12699	7.80542	8.39778	8.12699	7.84345	8.04348	8.00673	7.99031	7.86563	8.54806	8.07501	8.29947	7.88239	7.86052	7.96336	7.68509	8.29892	8.33168	8.08588	8.0628	7.98554	8.14428	8.181	7.93893	7.68524	7.89105	7.85439	8.15357	8.10403	7.43618	8.29889	7.74099	7.60539	7.75671
ATP10B	5.27961	5.28368	5.72995	6.10569	6.15026	5.47333	5.65198	5.95682	5.68435	5.38137	5.4738	5.40908	5.42051	5.7463	5.58409	5.71414	5.92698	5.30131	5.48415	5.48415	5.50056	5.7466	5.48162	5.59559	5.72396	5.30252	5.68606	5.85228	5.38601	5.67701	5.61916	5.74886	5.54749	5.60275	5.60109	5.77475	5.61988	5.57821	5.59295	5.34905	5.35336	5.7535	5.55599	5.90195	5.49348	5.71374	5.35053	5.80498	5.30183
ATP13A1	7.84047	7.76355	7.62321	7.63852	8.06309	8.17976	7.72194	8.05532	7.75408	7.53841	7.97845	8.15736	7.65806	7.58648	7.91449	7.91449	7.91449	7.91449	7.91449	7.65208	7.50534	7.40451	7.77842	8.1662	8.23783	8.10183	8.48021	7.60692	8.11842	7.82846	7.69021	7.49436	7.55712	7.65939	7.48991	7.3899	7.51071	7.58599	7.62696	7.60817	7.40884	7.50988	7.59299	7.8106	7.3637	7.61537	7.81164	7.54863	7.44879
ATP1B3	10.2787	11.2755	10.6228	10.7212	10.4057	10.3046	10.8034	10.5879	10.2901	10.4255	10.3842	10.352	9.98111	10.4376	10.4111	10.632	10.3615	10.5942	10.6363	10.3182	10.1309	10.1828	10.5125	10.7455	10.1237	10.5289	10.7841	10.6738	10.8856	10.8211	10.4056	10.2697	10.5277	10.2304	10.1667	11.1303	10.6697	10.3726	10.7848	10.3224	10.0885	10.3118	10.4937	9.82067	10.3789	10.3571	10.5082	10.2221	10.0561
ATP6V1G1	9.40295	9.71348	9.00539	9.47876	9.25205	9.38007	9.47159	9.45381	9.02582	9.23223	9.24791	9.29336	8.91181	9.31012	9.31012	9.77266	9.21732	9.03238	9.0336	9.31012	9.64289	9.78939	9.6364	9.47625	9.17329	9.81991	9.24216	9.3025	9.37321	9.48576	9.18637	9.24656	9.34013	9.37969	9.54245	9.09852	9.4019	9.37007	9.40927	9.23801	9.31305	9.34762	9.51684	9.29387	9.20255	9.08964	9.39756	9.18317	9.17784
ATP6V1G2	5.69716	5.48957	5.6471	5.14823	5.80621	5.79141	5.39367	5.67846	6.15423	5.57534	6.19999	5.82464	5.52983	5.56007	5.56007	5.51494	6.24138	5.88867	5.56007	5.66728	5.72391	5.79661	5.5225	6.16949	5.77025	5.33013	5.57448	5.84506	5.86293	5.81923	5.66241	5.69962	5.37432	5.42556	5.4991	5.74213	5.5013	5.57058	5.68889	6.00237	5.6882	5.64774	5.4203	5.78323	5.13976	5.47918	5.59487	5.83301	6.32126
ATP8B2	7.21681	7.05318	7.05105	7.08993	7.22739	7.28983	7.18872	7.18528	7.1369	6.98343	7.30845	7.07541	7.31896	7.2684	7.09156	7.09863	7.62631	6.95618	7.10719	7.01796	6.78511	7.06359	6.91882	7.09832	7.47771	6.66346	7.29831	7.11596	7.00009	7.25205	6.98452	7.13439	7.1964	6.98217	6.74409	7.05018	7.47719	7.17508	7.12467	7.01188	7.11172	6.95214	7.43729	7.24041	7.30142	7.38196	7.07835	6.92138	6.96373
ATXN8OS	4.40818	4.50487	4.71543	4.56526	5.06641	4.58734	4.63762	4.55643	4.67004	4.81667	5.02654	4.87387	4.44943	4.68531	5.10072	4.58943	4.60241	4.68531	4.7678	4.35793	4.55912	4.60599	4.48332	4.57675	4.71332	4.47323	4.68776	4.68974	4.51557	4.47043	4.69499	4.71562	4.65625	4.63593	4.48592	4.68682	4.52522	4.5509	4.58334	4.57993	4.50736	4.72637	4.63943	4.92998	4.81563	4.81341	4.53687	4.71888	4.67861
AURKC	6.25029	6.06804	6.50514	6.59312	6.19745	5.97955	6.15358	5.94062	6.46518	6.09029	6.56301	5.91577	5.78838	5.72181	6.07563	6.06236	5.98514	6.62245	6.7161	6.13092	6.2295	6.00946	5.99364	6.1785	6.34425	5.94852	6.59391	6.3556	5.99113	6.27825	6.33417	6.00471	6.0895	6.00441	6.269	6.49037	6.11028	6.38496	5.95191	6.52849	5.92695	6.0645	6.32134	6.34562	6.21978	6.38247	5.53795	6.50765	6.73946
AVPI1	7.92122	8.28749	8.03804	8.1417	8.47667	8.14217	8.102	8.11084	8.60614	7.60398	7.64341	8.51489	7.98764	7.98824	8.53944	8.12288	7.93622	8.35191	7.72251	8.14594	7.98174	8.2878	8.14071	8.134	8.33924	8.39344	8.06551	7.9693	7.82833	8.17362	8.11833	8.06029	8.3995	8.16746	8.28366	7.99951	8.57942	8.34108	7.72059	8.25052	8.11514	8.10037	8.18948	8.33293	7.79114	7.91288	7.75363	8.49203	8.57867
AXIN1	7.72459	7.72242	7.64112	7.65682	8.18642	7.88917	7.9736	7.71729	7.56068	7.79211	7.39498	7.4979	7.77689	7.67405	7.97098	7.67405	7.67405	7.67405	7.55182	7.7942	7.38076	7.80584	7.59358	7.50993	7.89634	7.54395	7.81644	7.8077	7.54637	7.4803	7.57523	7.65476	7.71807	7.79016	7.58541	7.70133	7.75492	7.70133	7.38497	7.6323	7.59485	7.67485	7.74425	7.90347	7.53515	7.88182	7.70133	7.64805	7.72598
AXL	8.44748	9.59611	9.13599	9.04921	9.46134	9.67638	9.43024	8.83955	8.48468	8.95667	9.13474	9.63794	9.15398	8.06049	9.66243	8.94691	9.72933	9.11391	9.30592	9.2993	8.86726	8.47525	9.09006	8.94103	9.11694	9.3887	9.22003	8.87173	9.8112	10.2406	8.73938	9.11038	9.85465	8.99636	9.1944	8.79578	9.75704	9.74526	9.36949	8.53599	8.91074	9.13558	8.45145	9.2339	8.45204	8.63581	9.3274	8.68207	8.47594
B4GALT5	8.83278	9.2798	9.29303	9.36888	9.04799	8.89758	8.72198	8.96235	8.59795	9.14702	8.96452	9.16954	8.82577	8.68264	9.16932	9.05827	9.21605	9.04577	8.81085	9.03321	9.01617	8.7152	9.26948	9.04845	8.99801	8.90311	9.28239	9.13141	9.77986	9.11295	9.05364	9.24639	9.48633	9.05011	9.21824	9.506	9.00633	9.17537	9.28968	8.93718	9.09147	8.97777	8.78981	9.05281	8.83449	9.11833	9.55127	8.92745	8.80617
B4GAT1	10.9607	11.1925	11.1542	10.5948	11.132	11.1622	11.0767	11.3049	11.6821	10.9872	11.0483	11.5637	11.3591	11.4818	10.9391	11.328	11.2742	10.6836	11.2699	11.2742	11.7092	11.3512	11.4629	11.6499	11.4233	10.8915	10.3408	11.3603	10.5387	11.2341	11.347	11.1264	11.1018	11.0387	11.2698	10.268	11.1112	11.2359	11.197	10.9377	11.4312	11.0966	11.3467	10.8576	11.0082	10.671	10.2059	11.4453	11.0478
B9D1	7.7589	7.88827	7.55129	7.21719	7.88052	7.30072	7.33727	8.22511	7.29199	7.53374	7.1892	7.46382	7.58486	7.29153	7.8768	7.68003	7.53388	7.53388	7.53388	7.38993	7.8748	7.95652	7.76179	7.86907	7.69636	8.43326	7.26987	7.49812	7.12774	7.72327	7.46921	7.59097	8.14968	7.51736	7.70464	6.94281	7.80834	7.71043	7.51634	7.1134	7.7021	7.65863	7.49454	7.67653	7.2466	7.36473	7.67759	7.44929	7.16111
BAG2	6.45207	7.17262	6.43799	6.52971	5.48758	6.64034	6.46506	6.46438	5.41477	6.09112	5.63964	6.75734	6.36666	6.40265	6.40277	6.57485	6.05954	6.40277	6.25005	5.94262	6.3875	6.58116	5.8029	7.31648	5.17522	6.67184	6.22885	6.37246	7.51348	7.2775	5.83839	6.06997	6.17268	6.12281	6.27589	6.39903	6.31612	6.38164	6.84422	5.51251	5.69752	6.36708	5.69013	6.00645	5.3309	5.45783	6.43808	5.66224	5.31166
BAIAP2	7.05624	7.07949	6.86934	6.86911	6.80246	6.76877	6.86912	6.86939	6.96152	6.67725	6.91909	7.26442	6.79827	7.00383	7.16468	6.8656	6.85661	6.9918	6.61129	6.8656	7.0974	6.96868	6.94303	6.99077	7.45065	7.07816	6.73428	6.77322	6.68631	7.05829	7.32089	7.0688	6.91928	7.00621	6.99077	6.30029	6.82205	7.07816	6.93053	6.94112	7.01568	7.01543	6.96973	7.04148	6.90213	7.00524	6.7238	7.60178	7.11613
BAZ1A	5.96819	6.4046	6.41627	6.17423	5.90213	6.18563	6.23324	6.24551	5.63778	5.9192	6.32696	6.26785	5.78757	5.3699	6.05752	5.95033	6.39106	6.25086	6.44406	6.24853	5.81013	6.05808	7.3293	6.16845	5.92315	6.7283	6.15582	5.8653	6.72147	6.2987	6.18126	6.01584	6.27746	6.42494	6.25895	6.77474	6.55679	6.26911	6.57539	6.33655	6.17668	5.89105	5.97855	6.035	6.21456	5.99938	6.37098	6.04791	6.20969
BAZ2B	9.29877	8.5313	8.97921	9.04003	8.76243	8.6184	8.64543	9.48604	8.4103	9.10816	8.55608	9.12809	9.24114	8.69344	8.42613	9.39232	8.953	8.64477	9.19195	9.14175	8.90858	9.0288	9.29125	8.88219	8.92985	9.04619	8.98423	9.02625	8.73442	8.87805	8.90141	8.76712	8.89573	9.12367	9.19552	8.928	8.68075	8.63039	9.25092	8.92409	8.82576	8.9224	9.05227	8.84424	9.16446	8.86768	8.80312	8.96087	8.99658
BBS1	8.91898	8.73898	8.60239	8.96389	8.73654	8.29225	8.66086	8.79066	8.88678	9.04191	8.68219	8.19459	9.04435	8.70696	8.32443	8.94153	9.2201	8.70696	8.55374	8.73191	8.94013	8.75791	8.59892	8.67521	8.84191	8.60684	8.88102	8.91326	8.41249	8.77821	9.03077	8.86936	8.66209	8.87829	8.84297	8.4698	8.36625	8.57193	8.72092	8.67867	8.72378	8.91936	8.55824	9.07041	8.68709	8.8109	8.50965	9.42001	8.82007
BCAS1	4.76725	4.6835	4.75077	4.69714	4.92306	4.52898	4.98153	4.64369	4.68462	4.63767	4.67417	4.64162	4.62222	4.55241	4.99014	4.46873	4.76004	4.76657	4.69968	4.69968	4.85774	4.85048	4.65808	4.69027	5.05022	4.63033	4.53692	4.80147	4.62969	4.95697	4.76926	4.80062	4.78739	4.68235	4.58076	4.93062	4.73615	4.91089	4.70906	5.03788	5.07785	4.83794	4.6663	4.90731	4.75812	5.07687	4.64403	4.78674	4.93481
BCAT1	4.48705	5.70468	5.39617	5.6337	5.21834	5.29865	4.85401	4.96969	5.05772	4.95151	5.29192	5.81823	5.0772	5.06075	5.56797	5.06347	5.13916	5.10682	5.39079	5.13916	4.82208	4.95195	4.75519	5.1936	5.03798	4.96296	4.77864	4.85913	5.59951	5.11943	4.95465	4.92071	4.92509	5.11256	4.96052	5.27436	5.71768	5.13616	4.99558	4.87059	4.59185	4.8887	4.91682	5.11535	4.54578	4.92	4.9367	4.85514	4.77265
BCL2A1	4.59372	7.1247	6.31076	5.53874	4.23635	6.28182	5.30258	6.90155	5.0914	5.43629	6.9134	4.97875	5.59214	5.19922	5.28712	4.80811	7.50578	5.50809	5.74925	6.19231	4.47835	5.43286	7.57685	5.41476	4.64782	8.62354	4.46157	4.74775	7.10984	5.39545	5.68115	5.9036	5.40867	5.60507	5.9899	6.84051	5.27822	5.664	5.94084	5.57612	5.29983	4.8191	4.97778	5.42722	5.04563	5.44703	5.0459	5.37566	5.24422
BCL2L14	4.88782	5.18914	5.24913	5.19416	5.5445	5.26228	4.78199	5.0318	4.58236	4.78581	5.4061	5.26268	4.7556	5.1956	5.54683	4.98703	4.98703	4.98703	4.98703	4.62493	4.86942	5.00038	4.74232	5.08041	4.94799	4.65157	4.94941	5.17648	4.96524	5.05833	5.06346	5.09832	4.98856	4.98617	5.03167	5.19125	5.10983	4.95208	4.93032	4.92165	4.93821	5.12888	5.06906	5.38634	5.18273	5.16822	4.96105	5.21931	4.97654
BEST2	4.78764	5.36417	5.02564	5.07323	4.94412	5.44385	5.46683	5.34745	5.04432	4.81209	5.35128	5.40619	4.8334	5.01861	5.69578	5.13535	5.14702	5.21323	5.0795	4.79449	5.11078	5.07534	4.7708	5.14186	5.07827	4.9284	4.91307	5.17041	5.03505	5.00868	5.38675	5.19608	5.11752	5.36043	5.07921	5.37089	5.11078	5.07763	5.07424	5.36373	5.12689	5.15061	5.23109	5.25947	4.93216	5.19943	4.9915	5.62106	5.57813
BID	6.45018	7.51597	7.94943	7.15648	6.64707	7.51232	6.98645	7.27467	7.19093	7.01776	7.13983	7.17477	7.16443	6.67581	7.27847	7.07643	8.08931	6.93142	6.9344	7.18939	6.1559	6.79355	7.97223	6.95765	6.7521	8.53763	6.74322	6.48247	7.50877	6.88815	7.00471	7.27429	7.22995	6.78425	7.27704	7.51004	7.73785	6.72051	7.23558	6.86536	6.64629	6.62992	6.71089	6.83162	6.73654	7.01795	7.2767	6.86461	6.74181
BIRC5	5.32883	5.61933	5.82022	5.42381	5.37958	5.75227	5.70048	5.36189	5.79546	5.67444	5.81297	5.8399	5.64833	5.80613	5.67805	5.39977	5.58653	5.58653	5.94474	5.39977	5.00349	5.41629	5.07389	5.23895	5.40659	5.01138	5.3599	5.34857	6.06596	5.13279	5.24991	5.37724	5.47914	5.33874	5.51376	6.1029	5.45042	5.51184	5.29811	5.15404	5.18486	5.26932	5.19356	5.52446	5.11837	5.57691	5.75515	5.25749	5.15114
BMP2	10.4051	10.7836	10.2899	10.8192	8.70743	9.45123	10.9646	9.43068	10.5558	10.227	10.2916	9.26042	10.3239	9.3599	9.52229	11.3902	9.78826	10.746	10.1442	10.0163	9.28652	8.91021	9.93487	10.737	8.96385	10.2779	8.57282	9.78426	10.2133	11.0336	10.0323	9.85447	10.211	10.2428	10.1115	8.6269	11.0836	10.319	10.8743	8.673	8.7418	10.3151	9.68706	9.24403	10.4708	10.4411	9.94241	9.76056	8.24756
BPI	4.24806	4.2493	4.48817	4.03991	5.2918	4.46859	4.33959	4.3053	4.3664	5.46484	4.59114	4.45079	4.73068	4.99159	4.58135	4.2207	4.56329	4.82265	4.42985	4.29789	5.89507	4.23968	4.01334	4.74685	4.48849	4.37857	4.2097	4.77512	4.9796	4.97491	4.83211	7.22771	4.38582	4.46323	4.42393	4.88946	4.75261	4.30239	3.98339	5.05944	4.52286	4.81412	4.64333	5.02056	5.02042	4.47803	4.49132	4.90894	5.15511
BRD7P3	4.43466	4.45622	4.47055	4.66685	4.74164	4.44893	4.30556	4.62407	4.44886	4.65108	4.81219	4.89976	4.68647	4.54486	4.54486	5.02276	4.32676	4.54486	4.82302	4.37205	4.42819	4.53061	4.37298	4.47904	4.59504	4.3617	4.71261	4.52361	4.48559	4.50566	4.79881	4.66865	4.48182	4.44813	4.41587	4.43021	4.49826	4.48571	4.46613	4.54571	4.45451	4.71905	4.57121	4.72855	4.59565	4.57586	4.5389	4.74538	4.64663
BTBD7	6.50819	6.05979	6.26901	6.05971	6.17919	6.10649	5.90203	6.13244	6.1023	6.37855	6.07058	6.23008	6.39744	6.23563	5.79305	6.28868	6.25836	6.23451	6.21744	6.23844	6.46531	6.20734	6.04518	5.95794	6.36873	6.02893	5.97577	6.16069	6.00832	6.25292	5.79506	6.31706	5.90696	6.22451	5.86033	6.22254	6.09252	6.04468	6.07968	6.10359	6.26515	5.94773	6.14694	5.98762	6.03301	6.14446	5.96975	5.73762	6.06758
BTG3	10.078	9.97245	9.82102	10.3	9.57324	9.25603	10.065	9.15104	9.62693	9.63675	9.44805	9.99856	9.39093	9.7208	9.28601	9.74893	9.56972	10.057	9.84769	9.6272	10.0747	9.63821	9.61596	10.2765	9.59086	10.297	9.36461	9.9649	9.9879	10.3197	10.026	9.41437	9.78471	10.1033	9.81839	9.53045	10.0438	9.91405	10.0518	9.65032	9.57347	9.77906	9.29797	9.18214	9.17577	9.40549	9.47752	10.1685	9.83281
BTK	5.59837	6.42082	6.72413	6.66378	6.30962	6.60798	6.22993	6.26766	5.96657	6.4239	5.9156	7.2356	6.11662	5.85512	6.99875	5.96499	6.81505	6.40903	6.16225	6.24497	5.3819	5.97891	7.25623	6.2128	5.67304	6.51759	5.54226	5.81017	6.41818	6.59339	6.04819	6.47711	5.7907	6.03133	6.15258	6.77321	6.72482	6.32662	5.81314	6.09713	5.83043	5.86331	6.02309	6.10588	6.11513	6.00844	6.12292	5.93129	5.8885
C11orf71	7.36848	7.96821	7.52652	7.67609	7.62022	7.62805	7.52912	8.16162	8.11855	7.41862	7.94667	7.68084	7.54219	7.5917	7.27845	7.60787	7.75331	8.20859	7.6359	8.02136	7.978	7.67314	7.31265	7.39401	7.6678	7.59001	7.48501	7.86454	7.41234	7.61157	7.67728	7.82427	7.21121	7.76317	7.31979	7.43721	7.59551	7.388	7.28979	7.61428	7.88884	7.67262	7.4203	8.17591	7.67262	7.68877	7.61486	7.88973	7.79738
C15orf39	6.52293	6.85531	6.91457	6.66507	6.98243	7.12628	6.85031	6.84486	6.82963	6.34282	6.40764	6.66175	6.57237	6.99401	7.05205	6.56647	6.84542	6.64428	6.50841	6.45716	6.31161	6.34972	6.67695	6.58875	6.82015	6.69944	7.01485	6.44121	6.64975	6.74682	6.50787	6.78903	6.54841	6.55954	6.45439	6.72437	6.88071	6.59344	6.51251	6.53165	6.36022	6.15784	6.62455	6.51744	6.41674	6.49881	6.35092	6.31523	6.49478
C19orf73	5.68436	5.58709	5.90729	5.28795	5.43564	6.0026	5.84088	5.77917	5.47699	5.39174	5.49047	5.75139	5.48114	5.87228	5.99886	5.59342	5.34845	5.53204	5.32621	5.65895	5.52818	5.74482	5.44445	5.4418	5.73297	5.30385	5.64125	5.64605	5.38529	5.57789	5.6133	5.69509	5.63876	5.55517	5.63384	5.40436	5.62182	5.5114	5.37987	5.56167	5.63873	5.69863	5.89718	5.71812	5.64813	5.70146	5.36715	5.69252	5.68547
C1orf105	5.39877	4.8764	5.4232	5.83817	5.86786	5.57763	5.62005	5.62789	5.71427	5.54445	6.14054	5.5607	5.35688	5.67803	6.32475	5.48097	5.48097	5.20299	5.48097	5.37508	5.19255	5.47237	5.13825	5.69989	5.6876	5.03054	5.44866	5.76556	5.52783	5.64999	5.48954	5.68817	5.30011	5.30094	5.3601	5.65387	5.35953	5.33343	5.21712	5.5967	5.30399	5.59175	5.68586	5.85091	5.68644	5.65877	5.28504	5.64596	5.84802
C1QA	6.73021	9.80994	7.47457	7.22649	9.28623	6.66419	6.86309	7.33779	6.83478	7.46988	7.69508	8.82589	6.91252	6.98855	9.66162	7.15361	7.46147	7.49874	7.46147	7.46147	5.9466	6.48774	7.35562	7.50738	6.42315	6.92268	7.89506	6.96605	9.95585	7.48443	6.68595	7.3867	8.16934	6.87589	6.87125	11.1662	10.0924	7.52349	7.64019	6.74267	6.63163	6.93555	8.21252	7.65169	5.90147	6.90904	8.95476	5.95343	6.0354
C1QB	6.16899	9.40677	7.05393	6.87683	8.76801	6.17277	6.62932	7.77742	5.84449	8.26973	6.97276	9.18924	5.87792	6.79997	9.86277	6.39367	6.65925	7.85992	6.63863	7.06616	5.29459	5.82746	7.12136	7.36805	5.55968	7.93936	7.7079	6.14925	9.80077	7.34429	6.00141	6.96947	8.03897	6.13067	6.58063	11.511	9.4578	7.20895	7.69285	5.84481	6.42409	6.26995	7.73318	7.02432	5.48957	6.38644	8.63877	5.25186	5.22287
C2	5.97867	6.59715	6.87248	6.44724	7.02388	6.67911	6.39725	6.48004	6.62125	6.48232	6.28809	6.34012	6.54327	6.43486	7.37438	6.19934	6.61885	6.16679	6.47194	6.27356	6.40141	6.0453	6.67821	6.37497	6.2138	6.34748	6.63268	7.02964	7.51578	6.60094	6.11893	6.71582	6.49935	6.00915	6.20987	7.69298	6.73705	6.32192	6.55487	6.4579	7.10597	6.41086	6.70342	7.17922	6.03826	6.71167	7.40094	5.98658	6.30744
C22orf31	4.92822	4.96737	5.20597	5.21302	5.11876	5.53121	5.20729	5.01134	5.27381	4.7552	5.23932	5.26706	5.05837	5.34935	5.47314	5.04882	5.04882	5.21521	4.93631	4.82233	4.8793	5.05258	5.0741	5.17031	5.28965	4.80488	5.26128	5.07179	4.92403	5.08164	4.83204	5.07756	5.03977	5.12909	5.19429	5.13674	5.34236	5.14254	5.18872	5.1654	5.18599	5.14895	5.40856	5.25084	4.98154	5.14137	4.95632	4.82048	5.24691
C2CD2	8.86483	8.80436	8.56564	9.18515	9.04881	9.23521	9.05166	9.24731	9.31177	8.87399	8.9999	9.00611	8.9934	8.6789	9.02901	9.28976	9.36059	9.07131	8.92218	8.93235	8.71607	8.75479	9.19198	8.91027	9.26149	8.54617	8.97164	8.95233	8.97562	8.7339	9.22425	8.81676	8.89118	8.95782	9.12627	8.9759	8.67063	9.13579	9.41363	8.54909	8.60966	8.73336	8.85803	8.26263	8.49334	8.5738	8.79619	9.23471	8.42837
C3	7.82775	8.89398	8.91332	7.4142	11.9882	10.1661	8.20056	9.42189	7.63272	7.89388	8.15501	9.13404	8.15501	7.92436	10.3838	8.57085	9.51332	7.96274	8.41526	8.45866	7.97608	8.04412	7.60818	9.14531	7.24287	9.00518	10.8114	8.71358	12.4579	7.78903	7.65175	8.82357	10.4362	7.20064	7.07668	9.35787	7.69893	8.6386	10.398	8.25282	11.3196	7.57238	7.69012	8.75857	8.12847	7.17901	11.553	7.08879	7.71312
C3AR1	7.28176	8.42465	8.61856	8.60902	8.53228	8.96536	8.2624	8.9089	7.69839	8.09388	8.86575	8.69995	8.418	7.99184	8.936	7.71338	9.14072	8.41556	8.16509	8.60741	6.4807	7.4916	9.63337	8.32676	6.6715	9.95224	7.80501	6.9656	9.5712	8.1376	7.50856	8.37505	8.16264	7.71315	7.65835	9.96946	8.98887	8.46488	7.92747	7.84014	7.38714	7.62551	7.64309	8.1831	7.64865	7.58016	9.03225	7.10773	7.42308
C5AR1	4.91748	7.71631	6.12741	6.82684	5.07216	6.54	4.83827	7.08003	6.2922	6.27803	6.18892	6.80564	4.65788	5.95794	6.54348	5.3264	6.93992	5.21811	6.13242	6.59775	5.05401	5.45189	6.86527	6.25244	5.67305	7.69699	6.18735	5.48453	7.84457	6.47455	5.75576	6.12274	6.31658	6.11436	5.94687	8.17423	7.34027	6.35422	6.24576	6.05624	5.63566	5.43058	5.83914	5.73239	5.3879	6.16218	5.86417	5.53227	5.83088
CA14	5.24005	5.58041	6.14966	5.87975	6.36215	6.10256	5.60477	5.65195	5.85084	5.58341	5.54915	6.28201	5.41879	6.20954	5.85503	5.70801	5.70801	5.41287	5.84611	5.70801	5.43647	5.76109	5.6281	5.83353	6.10449	5.54205	5.95238	5.99819	5.78521	5.77483	5.70294	5.76124	5.51717	5.64627	5.77795	5.92247	5.92562	5.6501	5.53328	5.71966	5.42941	5.62855	5.88769	5.95032	5.72831	5.71295	5.51374	5.83983	5.83507
CA6	4.3356	4.51612	4.33275	4.76483	4.90246	5.4256	4.29308	4.8305	4.99591	4.82561	5.05784	4.89546	4.37528	4.63756	5.61583	4.63949	4.62114	4.67764	4.54579	4.49325	4.6659	4.42886	4.40362	4.6979	4.66704	4.08084	4.6396	4.8344	4.53648	4.53348	4.71499	4.78021	4.7158	4.73228	4.6444	4.73878	4.69826	4.83233	4.49788	4.47732	4.61075	4.7974	4.76997	4.80948	4.82753	4.77172	4.61203	4.8597	4.49335
CA9	5.82175	6.06946	6.23662	6.21987	6.06246	6.88974	6.48897	6.49683	6.67457	6.57519	6.23778	6.1859	6.13785	6.56466	6.3008	6.25545	6.03507	6.62385	5.96371	6.48844	6.0994	6.28031	5.96936	6.52989	6.47782	6.19294	6.25452	6.26475	6.17184	6.26895	6.17267	6.22474	6.04736	6.22324	6.1344	6.3598	6.17142	6.12546	6.14279	6.36401	6.31805	6.29766	6.47492	6.25097	6.18689	6.27477	6.02044	6.25545	6.6081
CABP5	4.34466	4.64972	4.40098	4.67889	5.24336	4.395	4.75711	4.50801	4.79931	4.86687	4.75711	4.73377	4.69655	4.64945	5.33772	4.64945	4.30434	4.64945	4.55276	4.64945	4.44459	4.71547	4.42242	4.65206	4.69999	4.31961	4.69871	4.77754	4.64922	4.55056	4.70745	4.65206	4.68482	4.61328	4.65104	4.79018	4.58102	4.49476	4.61054	4.52673	4.49853	4.77081	4.65206	4.73691	4.55804	4.74852	4.54133	4.86305	4.56679
CACNA1E	4.39465	4.34213	4.42525	4.38128	4.5651	4.25592	4.3164	4.51043	4.37037	4.38457	4.40982	4.45846	4.24061	4.32937	4.51026	4.32937	4.51935	4.32937	4.32937	4.32937	4.26761	4.41145	4.30551	4.39263	4.60536	4.28981	4.51519	4.48567	4.24671	4.47867	4.85996	4.45083	4.34615	4.43423	4.40998	4.43759	4.39292	4.46638	4.22954	4.59495	4.35602	4.45068	4.49487	4.627	4.46692	4.5363	4.38715	4.59614	4.53503
CACNA1I	5.16121	5.48968	5.37616	5.46538	5.40772	5.69561	5.48518	5.38976	5.22794	5.26762	5.45266	5.39912	5.45846	5.43848	5.83296	5.09057	5.26039	5.57046	5.35831	5.22516	5.35443	5.38303	5.2473	5.45882	5.50732	5.23574	5.3722	5.34722	5.21169	5.39394	5.35534	5.36245	5.39563	5.24583	5.40263	5.43713	5.27897	5.27722	5.19236	5.39962	5.55638	5.34523	5.41311	5.61493	5.53968	5.50307	5.38634	5.43047	5.50626
CALCOCO1	9.3105	9.67744	8.40473	9.29603	9.31613	9.09953	9.27905	9.07011	9.0022	9.63376	9.54777	9.49695	9.32911	9.20529	9.33925	9.94011	9.19418	9.19418	9.07638	8.96296	9.21809	8.80082	9.0228	9.4164	9.53438	8.44268	9.00194	9.32326	8.88642	9.14262	9.47969	9.34438	9.01542	9.39717	9.11663	8.75713	9.18429	9.33075	9.31492	9.05068	9.05206	9.14046	9.00592	9.22114	9.00826	9.14766	8.65284	9.73134	9.16785
CALU	8.29479	8.64065	8.56969	8.64556	8.88297	8.68659	9.02502	8.52134	8.38701	8.49023	8.63183	8.66117	8.55131	8.18817	8.71127	8.68017	8.80369	8.62212	8.78085	8.54323	8.7297	8.39857	8.07925	8.83292	8.22284	8.07646	8.46214	8.1709	8.96889	8.5388	8.83608	8.32421	8.73651	8.52208	8.53069	8.5604	8.70146	8.56344	8.55998	8.51351	8.32961	8.54428	8.4985	8.27189	8.35311	8.23421	8.83898	8.80153	8.47909
CAMKK2	7.05752	7.17642	6.9249	7.12988	6.92938	6.94552	7.11538	7.07105	7.31899	6.92632	7.31764	7.10174	6.94572	7.09284	7.00458	7.09284	7.13206	7.09284	7.09284	7.09284	6.86951	7.0328	6.96001	6.93913	6.98394	6.74727	6.92478	6.81872	6.87183	6.99642	6.88515	6.7889	6.95621	6.92572	6.89464	6.73096	7.16827	6.90668	6.89673	6.99528	6.89794	6.99741	6.89812	6.83124	6.91629	7.01687	6.72648	6.91117	7.0335
CAMTA2	7.56902	7.80302	7.59631	7.51744	7.66114	7.45734	7.54836	7.54381	7.54869	7.62873	7.5101	7.67095	8.00137	7.58592	7.61228	7.50174	7.27955	7.45473	8.14093	7.76149	7.53161	7.21393	7.69558	7.6819	7.94979	7.30455	7.28679	7.484	7.50603	7.23	7.4375	7.49659	7.61045	7.82149	7.61947	7.19927	7.50269	7.41853	7.65498	7.37817	7.34491	7.2953	7.61703	7.47895	7.20495	7.63818	7.13156	7.42854	7.34399
CAPG	5.97545	8.26137	6.25226	7.50122	8.02546	7.63945	7.28097	7.63194	6.95861	8.01382	6.25691	6.18667	6.57297	7.43049	7.77567	6.01385	6.94346	7.38441	6.76421	7.61294	6.41602	6.39408	5.81339	6.6161	6.15226	7.34908	8.64672	7.37748	9.33458	6.47393	6.58166	7.64475	6.76706	6.68654	6.49717	7.29659	6.83568	7.24571	7.25816	7.60396	6.69617	7.0955	5.96086	7.51992	6.37364	7.06819	8.88071	6.39934	7.32689
CARF	5.19821	5.30579	4.85842	5.30145	4.8953	4.40778	5.1276	5.56469	4.60925	5.33779	4.96566	4.98404	5.23001	5.35662	4.82443	5.12142	4.59266	5.17571	5.35099	5.08473	4.88371	5.09743	5.45389	4.97977	5.60256	5.87686	4.92429	5.25798	5.14152	5.20013	5.25524	5.28057	5.1111	5.50449	4.9228	4.99829	5.05572	5.40388	5.27908	4.64428	4.99238	5.00857	5.01344	4.92771	4.90386	4.88312	5.04749	5.30435	4.67938
CASKIN2	7.96959	8.20809	7.43584	7.73598	7.4277	7.76063	8.13284	7.67686	7.66144	7.58721	7.57395	7.74854	7.96975	8.02605	7.70494	7.81257	7.75974	7.76462	7.5431	7.66573	7.26907	7.35292	7.69768	7.29378	7.56201	6.94974	7.39036	7.50856	6.96105	7.82599	7.42856	7.4276	7.79409	8.05957	7.62461	7.09625	7.35779	7.77711	7.65828	7.63792	7.71107	7.36036	7.719	7.10828	7.6728	7.84454	6.93719	7.42561	7.68078
CASP3	7.49668	7.62743	7.9934	7.7777	7.16592	7.63596	7.40536	7.59034	7.95183	7.29938	7.56162	7.0728	7.37029	7.20689	8.05576	7.76305	7.72042	7.0087	7.46273	7.46273	7.5787	7.50573	8.3873	7.35893	7.76419	8.17744	7.64755	7.56217	8.37248	7.48713	7.61761	7.45613	7.9898	7.87204	7.82717	7.61685	8.207	7.95251	7.94516	7.46377	7.86128	7.44675	7.44799	7.15494	7.44003	7.53711	8.34576	7.42958	7.26887
CATSPERG	4.46954	4.30211	4.55893	4.77829	4.64386	5.22746	4.25745	4.78148	4.67515	4.92819	4.37046	4.57153	4.75765	4.69778	4.62285	4.62285	4.62285	4.62285	4.62285	4.62285	4.46463	4.44265	4.20329	4.59834	4.66557	4.51316	4.52867	4.80482	4.64381	4.70262	4.62048	4.53827	4.4247	4.43272	4.40871	4.81406	4.64532	4.38444	4.52564	4.58551	4.66281	4.79126	4.69864	4.71269	4.50886	4.63302	4.56171	4.75586	4.69152
CAV2	8.64227	8.57449	8.79399	8.31716	8.45269	9.1459	8.9421	8.67716	8.99771	8.49186	7.66531	8.12491	8.84213	8.64336	8.03671	8.97931	8.84249	8.74816	8.64081	8.13885	8.30302	8.10196	8.28841	8.30243	8.03081	8.62939	9.84946	8.36582	9.38276	9.10413	8.35478	7.89353	8.76115	8.55442	8.54725	8.17869	8.63949	8.57804	9.22957	8.33649	8.35576	8.11126	8.19287	7.49628	8.57075	8.02789	9.28553	8.22958	8.2104
CAV3	6.6597	6.38964	6.64573	6.70882	7.0692	6.88644	6.92153	6.57944	6.56129	6.35798	6.43245	6.51689	6.77278	6.49338	7.05695	6.41901	6.55591	6.84991	6.55591	6.49338	6.62069	6.71081	6.40976	6.77767	6.6438	6.27859	6.78748	6.67789	6.57744	6.51769	6.50948	6.58002	6.54941	6.59545	6.62493	6.68576	6.77934	6.4131	6.3668	6.64202	6.67586	6.49073	6.68297	6.88213	6.72563	6.62536	6.44437	6.57335	6.76965
CBLC	4.62318	4.59155	4.60447	4.27274	4.72395	4.47898	4.91092	4.4947	4.69193	4.66548	4.45047	4.69362	4.53809	4.46922	4.8413	4.51961	4.62262	4.77725	4.46337	4.52381	4.66734	4.75532	4.44156	4.5841	4.89606	4.53844	4.60306	4.66861	4.3581	4.4279	4.79074	4.61206	4.55262	4.61607	4.58138	4.56988	4.56707	4.78699	4.63762	4.71669	4.72854	4.71216	4.68662	4.91978	4.47812	4.70592	4.55382	4.79921	4.777
CBLIF	3.98429	4.42819	4.65095	4.6235	4.51002	4.18293	4.09479	4.10761	3.90791	4.27606	4.81729	4.39903	4.3232	4.63384	4.88342	4.25643	4.43113	4.17813	3.76731	4.08654	4.2127	4.34945	4.19779	4.22411	4.28179	4.15647	4.19993	4.40341	4.21758	4.47147	4.25135	4.26947	4.32166	4.34533	4.10879	4.3361	4.39125	4.26247	4.31958	4.29607	4.1757	4.33274	4.37955	4.31657	4.1849	4.16012	4.18213	4.32861	4.4162
CBR3	6.73182	7.25173	7.06107	7.17413	7.57243	6.91559	7.21927	7.06763	7.01313	7.05347	7.17489	6.60799	6.74511	6.7952	7.11231	6.92754	6.92754	7.10153	7.57347	6.888	6.315	6.88771	7.57928	6.71683	6.99473	7.37378	7.10713	6.18136	6.75477	6.71949	6.45198	6.32593	6.94579	7.2993	6.92898	7.29163	6.79664	6.9833	6.92748	7.02387	7.07718	6.44739	6.84907	6.51368	6.80153	7.03162	7.75474	6.12327	6.76766
CBX6	9.3127	9.60318	9.37928	9.06439	9.5245	9.83471	9.73971	9.18739	9.27266	9.30444	9.53075	9.34507	9.11685	9.41345	9.15155	9.37933	9.50074	9.44002	9.44002	9.44002	9.04225	9.17259	9.27019	9.40526	9.20515	9.14952	9.16119	8.90676	9.18278	9.35048	9.68077	8.89582	9.36213	9.71801	9.32276	9.1533	9.55274	9.33587	9.22013	9.44007	9.44146	9.76312	9.35997	9.17903	9.89286	9.8714	9.38087	9.51445	9.44679
CCDC69	6.14587	6.44621	5.71056	5.72454	5.65819	5.65844	5.85015	5.95817	6.31406	5.91028	5.72331	6.10835	5.83407	6.47649	5.51343	5.6699	6.34106	5.91022	5.77169	5.8774	5.59408	5.80817	6.65206	5.61103	5.7109	5.68219	5.30335	5.48536	5.04045	6.01309	5.54808	5.61291	6.03781	6.17774	5.9559	5.70423	5.65637	5.59123	5.66518	6.0431	6.03833	5.94508	6.51621	5.78838	5.89885	6.39991	5.59995	5.35815	5.90839
CCDC7	5.57209	4.55297	5.27196	5.27967	5.40382	5.64148	5.42834	4.93036	4.8317	5.64684	5.80302	5.57999	4.98438	5.6791	5.38754	5.38754	4.70259	5.12094	5.34626	5.53209	5.14689	5.39506	4.99485	5.28528	5.36341	5.10166	5.21397	5.44502	5.33439	5.25246	5.29328	5.21601	5.12902	5.29883	5.26526	5.097	5.21816	5.14868	4.97031	5.34108	5.0772	5.29457	5.38665	5.36808	5.21126	5.14951	5.0638	5.49062	5.58854
CCDC91	10.3133	9.56335	9.84655	10.0804	9.90587	8.80735	9.67705	9.26693	9.72511	9.58374	10.3273	9.34609	9.85802	9.57103	9.2835	10.1544	9.79665	9.74271	9.7132	9.74271	10.3299	9.72094	10.16	10.0021	10.3567	10.5428	8.66504	10.141	9.16407	9.94409	9.83369	9.47525	9.35325	10.1104	10.1419	8.98396	9.5676	10.117	9.85114	9.63996	9.86114	9.51757	9.63061	9.64636	9.82526	9.63603	9.04988	10.0902	9.88128
CCL16	4.69615	4.05489	4.54088	4.65247	4.78796	4.64476	4.28615	4.43151	4.58943	4.02494	4.69545	4.65969	4.56581	4.53037	5.10101	4.36217	4.42874	4.24359	4.42874	4.3775	4.45015	4.58968	4.31161	4.65334	4.59978	4.42658	4.34943	4.68041	4.51227	4.64186	4.60369	4.51476	4.16399	4.49357	4.48912	4.50366	4.4774	4.46043	4.51085	4.4673	4.52333	4.67101	4.66799	4.56379	4.51227	4.7105	4.2971	4.75735	4.52938
CCL21	5.51098	5.99731	5.84162	5.71711	7.37816	6.04963	5.83545	6.02289	6.0069	6.82147	6.15835	5.93653	7.22764	6.88095	5.83982	6.18351	6.09483	6.48429	5.66717	6.37267	5.67877	5.5999	5.5651	5.53991	7.70772	6.49003	5.93553	6.74391	5.32935	5.38161	5.56865	6.0303	5.65466	5.42126	5.70968	6.39325	5.30101	7.0236	5.46407	5.68377	6.08963	6.01305	5.67181	6.29644	5.68098	5.70578	7.04461	5.56159	5.67014
CCL25	4.74717	4.72395	5.09525	4.89714	5.41319	4.78248	5.03409	5.01337	4.75285	4.6605	5.17523	4.75588	5.20266	4.93621	5.53543	4.59809	4.88487	5.10874	4.60869	4.95587	4.78986	5.06051	4.6586	5.2547	5.1897	4.77085	4.96012	5.05707	4.82103	5.02224	5.30549	5.15919	5.0483	4.95853	4.72709	5.06543	5.19148	4.6502	4.64946	4.85458	4.6548	4.93753	5.04705	5.12373	4.92487	4.93753	4.91003	5.44825	4.91978
CCL4	7.95249	10.2334	10.6954	8.76284	8.13999	10.1966	9.04398	9.28317	9.03165	8.43264	9.99099	7.51561	7.90309	9.31759	7.81334	8.03335	10.3644	9.0779	8.85245	9.38731	7.35882	7.82858	8.93911	8.63181	8.25172	11.6751	7.58104	7.85686	9.10238	8.54075	9.13278	9.40017	8.6603	9.89658	10.3375	8.89467	9.55948	8.62691	9.24228	8.03515	9.53571	8.24342	8.12175	9.56012	8.60406	8.93178	8.17295	8.71101	7.66327
CCNB1IP1	8.59044	8.43029	8.84018	8.79142	9.42946	8.50251	9.20755	8.61222	8.6283	8.8128	8.64896	8.29675	8.19108	8.71807	8.46304	8.92848	8.47367	8.79623	8.67753	8.70961	8.97806	8.81431	7.94983	8.62644	8.75846	9.27633	8.93747	8.60574	8.51238	8.26546	8.95748	8.75551	8.83923	8.99297	8.30986	8.54646	8.02373	8.73732	8.58958	8.81431	8.69832	9.0366	8.13533	8.87696	8.82065	8.87317	8.65068	9.08304	8.93553
CCND1	8.61833	8.84443	8.36503	8.52037	7.88475	9.00364	9.36738	8.81811	8.95352	8.67944	8.84105	8.29069	8.67733	8.43612	8.25418	8.62826	8.95512	9.14624	9.05504	8.53939	8.23145	8.87169	8.90565	8.6419	8.28819	8.06453	8.54829	8.1994	7.67744	8.29305	8.74612	8.47396	9.47871	8.95635	9.00011	8.1542	8.98558	8.73308	8.70605	8.91172	8.22779	8.57982	8.52041	8.17464	8.75925	9.25532	8.02662	8.57285	8.73402
CCNL1	7.81928	7.83445	7.69045	7.82077	7.77871	7.64226	7.09794	7.70622	7.24872	7.68432	8.06628	7.91502	7.81627	7.75705	7.47853	8.13382	7.57744	7.26631	7.90232	7.75705	7.75476	7.55179	8.0916	7.70804	7.82878	8.17078	7.97557	8.23211	8.63983	8.1179	7.21002	7.9005	7.54364	7.79171	7.87392	7.7429	8.27399	8.27955	8.37201	7.77996	7.57693	7.47936	7.70518	7.41254	7.58721	7.47367	7.54216	7.30039	7.89033
CCR1	5.82907	7.27162	6.61718	7.15313	6.26288	7.71824	6.39762	7.31136	6.06753	7.13306	7.18602	7.45639	6.2632	6.41864	7.98289	6.5009	7.07014	6.84165	6.18347	6.86814	5.72087	5.96495	7.16287	6.59303	5.95498	7.51872	6.18618	6.14725	7.95504	7.0825	6.90572	6.79477	6.25646	6.32368	5.96955	7.91708	8.01648	6.69716	6.72815	6.95091	5.9181	6.39624	6.88966	6.9848	6.2528	6.9952	7.02623	6.61515	6.6577
CCR2	5.1236	5.50923	5.85702	6.2052	6.09272	6.26657	5.91633	5.50798	5.75298	5.57595	5.44731	6.05128	5.5136	5.75381	5.75381	5.75381	5.75381	5.75381	5.75381	5.75381	4.72952	5.31648	5.474	5.559	5.61004	5.86622	5.81219	5.25444	7.3591	5.75871	5.57288	5.74138	5.13013	5.0651	4.90456	5.8739	6.01678	6.10183	5.74011	5.64819	5.41713	5.30029	5.18359	5.60051	5.20586	5.04715	6.28028	5.43664	5.53155
CCR5	6.93782	7.85502	8.00748	8.24734	8.25625	8.13535	7.64858	8.54171	7.8511	7.15538	7.88714	7.85626	7.6201	7.63508	7.76973	7.52522	7.87243	7.74408	7.80424	8.50306	6.86259	7.42137	7.65395	7.5657	6.77398	7.76753	7.54904	7.34088	8.4206	7.68309	7.82883	7.75778	7.13947	6.86711	7.31969	8.2193	7.60544	8.09529	7.82225	7.70673	7.03171	7.52308	7.59343	7.6924	6.93204	7.65924	7.41713	7.77989	7.64867
CCT4	11.2454	11.2749	11.3714	11.7355	11.4013	11.0427	11.5588	10.9056	11.1173	11.262	11.2716	11.2742	11.1678	11.274	10.9953	11.2779	11.3504	10.7714	11.6256	11.5093	11.3898	11.2943	11.3127	11.3541	11.1465	11.6459	11.3161	11.0232	11.6061	11.2656	11.3238	11.2229	11.3136	11.3722	11.264	11.5279	11.4316	11.3588	11.3223	11.1576	11.344	11.3426	11.1396	11.114	11.159	11.1225	11.5581	11.2572	11.0351
CD14	8.38671	9.91986	8.69624	9.03875	9.44282	9.30101	8.75209	9.4833	8.91386	9.09801	8.95911	9.26665	8.99228	8.11452	9.54869	8.63792	9.87943	9.13039	9.23757	9.13039	7.83104	8.64191	9.35706	8.48245	8.61208	10.0197	8.77874	7.76636	9.95202	9.17713	8.52154	8.80032	8.52317	8.2207	8.54982	10.8261	9.92416	9.06238	8.72442	8.69271	8.67199	8.39364	9.09952	8.68448	8.44453	8.84696	9.84258	7.93736	8.14763
CD163	4.84917	7.52471	6.22101	8.08125	8.7388	6.37289	6.54927	6.61725	6.20287	7.44179	6.12251	10.1554	6.00111	6.66313	9.96617	5.83946	6.72511	7.30598	6.06738	6.79354	5.59179	5.87547	6.35763	6.3495	5.85425	7.20968	7.56181	6.0016	10.2462	6.56144	6.44076	7.33803	7.78087	6.27749	6.13612	11.674	9.82189	8.07915	7.57135	6.38098	5.94965	6.56785	6.36355	6.81765	6.0308	6.7893	8.45341	6.07522	6.02444
CD180	5.23606	5.91618	5.67024	5.65835	6.07925	5.64741	5.76279	5.65839	5.3386	5.19899	5.5471	5.57897	5.81258	5.51793	6.22334	5.51793	5.51793	5.64777	5.42191	5.51793	4.95118	5.22542	5.52054	5.26009	5.27147	5.30115	5.29717	5.13199	5.61041	5.18477	5.6278	5.88684	5.05633	5.10282	5.21054	5.99689	5.6917	5.54961	5.17566	5.16765	4.91956	5.05147	5.46429	5.33654	5.1472	5.45045	5.15385	5.59597	5.28196
CD36	4.83965	7.11199	5.90532	7.70257	5.3069	5.45359	6.15936	6.07875	4.52816	6.70882	6.27717	6.0214	5.27319	5.01439	6.80658	5.38454	6.30553	6.41679	5.80452	6.09579	4.57048	4.86184	6.69432	6.02782	4.91671	8.60781	5.51052	4.71006	7.89943	5.9671	6.0552	6.05985	4.65267	5.44812	5.74858	7.94968	7.03823	5.93767	6.4785	4.99752	4.86177	5.2253	5.22654	5.41678	5.23488	5.82679	5.07517	5.17343	4.60082
CD37	5.17917	4.94116	4.7757	4.82751	6.17292	5.35256	5.08747	6.05639	5.37066	5.9769	4.93468	5.25913	5.11	5.63718	5.21247	4.7303	5.15866	6.13029	5.40128	5.09217	4.72137	4.99742	5.82805	5.263	5.26464	5.27869	5.50418	5.24689	6.84461	5.74185	4.96229	5.4822	4.88836	5.23206	5.14688	6.13915	5.41953	5.61068	5.15001	5.32007	4.81535	4.81738	5.14068	5.19047	4.90627	5.25406	4.78101	4.8096	5.18497
CD44	6.54225	7.943	7.42994	7.34997	7.43181	7.6142	7.4501	7.95332	7.30456	7.72472	7.36741	6.97093	7.13747	6.89279	7.41073	7.34667	8.01623	6.97348	7.68908	7.54916	6.20589	6.63272	7.67132	6.74869	6.38216	7.95893	7.67401	6.99482	8.70758	6.71232	6.95222	7.12039	6.6819	6.66034	6.89348	8.24077	7.35581	7.12518	7.47924	6.72844	6.44975	6.57867	6.49055	6.92317	6.23518	6.69863	8.26133	6.71809	6.49963
CD48	7.54927	8.6435	8.32112	8.30589	8.27925	7.94194	7.63474	9.18597	8.26845	8.18753	9.52973	7.63206	7.89911	7.96098	7.30927	7.82651	9.30841	8.96382	7.94995	8.74376	7.25514	8.4189	9.99803	8.40489	7.63132	9.51079	7.64948	7.73717	9.14777	8.55712	8.15678	8.32377	7.98019	8.04569	8.11378	8.75878	9.01375	8.47457	8.37082	8.56467	7.89968	7.39522	8.10948	8.33115	7.98174	8.2622	8.21456	7.59204	8.09979
CD52	6.79158	7.7908	7.58666	6.14428	7.55151	7.19567	7.28218	8.16077	7.89139	7.81738	8.38899	7.42953	7.17686	7.03944	7.41402	6.69075	8.45386	7.41402	7.40872	8.1565	6.52677	7.10221	9.66005	7.67243	6.3351	9.70142	6.94109	6.51439	8.40036	7.71315	7.11259	7.45071	6.76077	7.78596	8.25231	8.48002	8.8367	7.48903	7.947	7.45117	6.91721	7.0478	7.0988	7.37578	7.45813	7.32326	6.49933	6.47377	6.85911
CD53	7.79585	10.1726	9.26866	9.76932	9.53979	9.5872	9.66504	9.42146	9.38629	9.94549	9.94958	10.1847	8.14017	8.5226	10.2216	8.27	10.3084	10.0203	9.39371	9.65711	7.96975	9.3802	10.7234	9.7376	8.32349	11.0688	9.42311	8.47215	10.4969	9.59558	9.51212	9.64943	8.99689	9.12332	9.35141	10.8035	10.7022	9.55509	9.84876	9.42087	8.89724	8.54225	9.5262	9.57577	8.9285	9.44421	9.84007	8.92785	8.78766
CD58	8.77542	8.77251	8.82202	8.62386	8.2647	8.25667	8.72171	9.12714	8.48912	8.91759	8.766	8.58362	8.78357	8.2378	8.72771	8.84546	8.61364	8.72771	8.97988	8.72771	8.52095	8.36398	8.79682	8.52671	8.28092	8.4912	8.13054	8.24932	8.65064	8.59778	8.29229	8.09847	9.07096	8.82177	8.57457	9.07582	8.91363	8.77094	8.68551	8.45133	8.37313	8.43404	8.55562	8.09997	8.45176	9.13233	8.75055	8.07009	8.28142
CD68	4.745	5.90773	5.25406	4.9921	5.00904	4.68241	5.36896	4.81014	5.05345	4.65408	4.65408	5.28594	5.30402	5.37354	5.58264	4.56171	5.02363	5.2537	5.02363	4.53136	4.64946	4.77662	4.88269	5.66546	4.89642	5.55953	5.16308	4.967	6.18001	5.50608	5.14643	5.1083	5.00843	5.03531	5.05024	6.18562	5.63499	4.94158	4.66642	4.94843	4.77637	5.09974	5.04675	5.00226	5.27067	5.36675	5.41219	5.26812	4.9897
CD74	10.776	11.4567	10.3107	10.7228	10.9419	10.7353	10.9273	11.2782	11.029	11.5443	11.3712	10.6124	10.727	10.6016	10.3875	11.0935	11.1985	11.3276	11.0272	11.3116	10.7033	10.811	11.0467	10.8449	11.0677	10.6437	10.9183	10.8952	10.8313	11.029	10.8478	10.7934	10.5172	11.0353	10.8767	10.9715	10.6684	10.8382	10.8139	10.9365	11.124	10.556	11.1635	10.7411	10.7093	10.7483	10.8708	10.7512	10.987
CD84	4.78514	5.576	5.45605	5.38663	5.6791	5.56765	5.42412	5.43212	5.14081	5.6443	5.67577	5.99269	5.27471	5.40356	5.95184	5.40356	5.40356	5.40356	5.33142	5.40356	4.94649	5.10898	4.91771	5.02225	4.94235	4.80514	5.30494	5.34084	5.15295	5.06181	4.88934	4.98876	5.16549	4.95897	5.07245	5.32288	5.46749	5.10046	5.00927	4.88219	4.97987	5.13721	5.27193	5.40224	5.09809	5.16775	4.8801	4.86938	4.82153
CD86	4.96914	6.10675	5.70383	5.67646	5.51169	6.02075	5.29907	6.21203	5.39369	5.81818	5.9984	5.23106	5.27424	5.51643	5.62221	5.11374	6.31884	5.41642	5.62221	5.81622	4.73222	5.36945	5.92667	5.335	4.97159	6.52505	5.2899	4.80676	5.91979	5.29281	5.10533	5.34939	5.1345	5.13999	5.18055	6.67822	6.15196	5.60365	5.33378	5.40225	4.83844	4.98404	5.16057	5.53951	4.90977	5.30765	5.34536	4.93786	5.20541
CD93	8.88718	9.91953	9.26254	9.52347	8.34164	9.49773	9.90231	9.46649	9.34409	9.43748	8.97594	9.16459	8.72531	8.98151	9.33261	8.78859	9.64313	9.9201	9.47371	8.79819	8.2665	9.0069	8.85404	9.44341	9.044	8.76223	9.62919	9.13995	9.21779	9.50691	9.37681	9.03241	9.99991	9.43111	9.41938	10.238	9.77367	9.68253	9.45075	9.57817	8.47804	9.19919	8.88511	8.74294	8.94582	9.71233	8.94276	9.12096	9.34203
CDC20	5.23598	6.708	7.0953	5.30146	5.48078	6.36665	6.87388	6.02449	5.26989	5.54513	5.48545	5.83541	5.84822	5.97898	7.08336	5.47368	5.91558	6.07445	5.65222	5.42896	5.26076	5.38826	4.96551	5.42159	5.17297	5.06204	6.36541	5.42252	8.47648	5.50905	5.095	5.21462	6.0742	5.54898	6.09635	7.30518	5.86494	6.37498	5.84966	5.54134	5.43342	5.21488	5.25616	5.64821	4.96765	5.90267	7.73691	5.21937	5.40079
CDC42EP2	8.00263	8.30304	8.09792	7.4407	8.45423	8.02009	7.91786	7.86638	8.07948	8.48872	8.36428	8.13393	8.08892	8.2456	8.58222	8.09046	7.9752	8.09046	7.73326	7.97644	7.97257	8.13352	8.35986	8.4234	8.54917	8.34271	7.39823	8.13836	7.17015	8.17204	8.24816	8.02808	8.27183	8.39527	8.27122	7.28545	7.93876	8.25308	7.81004	8.04262	8.2751	7.97158	8.16216	8.03735	8.07532	8.15535	7.43255	8.36423	8.158
CDC42EP4	7.79322	8.0701	7.87008	7.72548	8.07133	8.06284	7.73876	7.79697	7.88143	7.85809	7.76547	8.23301	7.97223	7.84834	8.17648	7.9585	7.87488	7.89668	7.92416	7.66549	7.82397	7.87592	8.37066	8.18437	8.3968	8.03028	8.28405	8.0466	8.00441	7.76263	8.1903	7.93566	8.23563	8.28616	8.03077	7.82119	7.91917	8.13942	7.96848	8.14996	8.23338	7.7059	7.99631	7.61628	8.07022	7.71506	7.92	8.25594	8.2037
CDH11	7.43192	6.94068	7.03676	6.99176	8.53473	8.38322	6.86386	8.21372	7.28344	7.91164	7.34278	6.75764	7.52355	7.39125	6.62246	7.59388	7.52539	6.99955	8.17092	8.05408	6.7376	6.11052	6.72123	6.72568	6.71701	7.93712	8.015	6.91656	8.9949	6.9537	6.69546	6.78126	7.41912	7.26545	6.96151	7.44494	7.44594	7.89927	7.95679	6.78958	6.99746	6.94103	6.60247	6.64796	6.38168	7.01772	9.12432	6.49776	6.59157
CDH5	9.66568	9.05146	9.35205	9.37617	8.2615	9.47837	9.79123	9.1834	9.29116	9.61663	8.94043	9.50181	9.2235	9.24529	9.10759	8.78613	9.58006	9.4762	9.56972	9.36231	9.13728	8.98456	9.55397	9.22315	9.37586	8.70129	9.16753	9.15443	8.93211	9.31355	9.50976	8.89688	9.65565	9.56029	9.40306	9.29098	9.44517	9.44258	9.4352	9.22064	9.2696	9.1645	9.52048	8.78545	9.27772	9.66908	9.0552	9.46919	8.94205
CDK2AP1	11.6618	11.7412	12.0577	11.8183	11.8571	11.5708	12.0807	11.956	11.858	11.8279	11.8437	11.7709	11.9166	11.5732	11.645	11.887	11.917	12.1152	11.8978	11.8621	11.7054	11.5538	11.8596	11.8519	11.7648	11.8572	11.6887	11.6155	11.9692	11.9872	11.7112	11.7971	11.9107	11.8885	11.8721	11.9975	12.0179	12.0653	11.9889	11.9401	11.5176	11.7195	11.3406	11.347	11.5754	11.9267	11.9554	11.648	11.804
CDKL3	6.06366	6.07774	6.0974	6.05829	5.89913	6.0082	6.19432	5.70909	5.89971	5.41061	6.54535	6.10583	6.31152	5.73138	6.57324	6.21285	6.08415	5.74956	5.75615	6.08415	5.95935	6.30727	5.98009	5.86914	5.95709	5.48485	6.07907	6.01871	5.87501	6.14277	5.59028	6.25103	6.10928	6.14255	6.25356	6.13354	5.93507	6.13537	6.05489	6.12952	6.02113	6.15437	6.03856	5.78324	6.14139	6.16526	6.15503	5.56479	6.23816
CDON	6.13329	5.98546	6.38618	6.24976	5.81538	5.83072	6.40726	6.11542	6.0457	6.20122	5.91565	6.14617	6.00456	6.10018	5.92357	6.32525	5.81914	6.10018	6.0289	6.403	5.84328	6.0379	5.87266	5.99824	6.12665	5.47355	6.05604	5.98793	5.82496	5.72331	5.72878	5.79928	5.69649	5.8469	6.02389	5.74242	5.86969	6.10652	5.762	5.96972	5.86836	6.14686	6.15076	6.10104	5.96082	6.11609	5.85425	5.71885	5.99734
CDR2L	7.76775	7.89079	7.9214	7.75404	7.23338	7.86455	7.91834	7.72008	8.12086	7.67203	7.4906	7.7274	7.70878	7.69201	7.30935	7.7396	8.13711	7.89293	7.7396	7.7396	7.1617	7.43912	7.76113	7.48945	7.80181	7.39294	7.94248	7.31886	7.85701	7.36807	7.48161	7.59841	8.35195	7.9887	7.59566	7.44261	7.62141	7.91582	7.73377	8.17015	7.72622	7.47496	7.83423	7.29612	7.81189	8.11631	7.96936	7.17764	8.01023
CEBPA	7.27612	7.34638	7.28765	7.27841	6.76447	7.9435	6.9599	7.44861	7.44948	7.62856	7.46433	6.9753	7.45165	7.66608	7.06641	7.18884	7.5722	6.73289	7.63959	7.47534	6.8069	7.35429	7.92808	7.17533	6.24072	8.3019	7.27018	6.83116	7.40949	6.95662	7.06893	7.20664	6.59603	7.08973	6.83828	7.37042	7.39216	7.33578	7.8954	7.3126	6.88471	6.76735	6.80799	7.57175	6.94163	7.07026	6.9866	6.69904	7.00217
CEBPD	8.63223	9.4885	9.01597	8.36384	9.2284	9.16953	8.34794	8.93408	8.83442	8.74808	8.94584	9.55347	8.96365	8.87253	9.48335	8.79083	8.94002	9.16582	8.42194	8.91226	9.00862	8.89533	9.70455	8.861	9.27452	11.2334	10.8819	9.02729	10.4813	9.12896	8.59929	9.08718	9.1829	9.07287	9.69014	10.2006	8.75333	9.61616	9.03852	9.22116	9.72576	9.40938	9.18214	9.40229	9.20177	8.93216	9.39739	8.84772	9.56845
CELF2	5.6928	5.88885	6.1679	5.92619	6.3355	5.98927	5.80561	5.78996	6.01739	6.03287	5.92059	6.32492	5.69942	5.89958	6.41327	5.81338	5.89958	5.89958	5.89958	5.89958	5.57618	6.07152	6.23846	5.89565	5.29625	5.97502	6.47801	5.93547	6.76404	6.20171	5.61481	5.7552	5.8055	5.76866	6.02919	5.94663	6.1348	5.7876	6.09731	5.71948	5.75844	5.90408	5.97893	5.8848	6.13166	5.75102	6.13794	5.4922	5.60885
CENPF	5.27961	5.06458	5.6473	4.86054	4.77124	5.7079	5.44725	4.94297	6.19494	4.97958	5.43205	5.17495	5.51168	5.03771	5.54686	4.98296	5.17853	5.0606	6.40324	5.18378	4.74187	5.0382	4.72688	5.17207	4.91094	4.58912	5.22977	5.05174	6.2895	5.12316	4.84746	4.89677	5.26439	5.02991	5.26437	5.77949	5.51795	5.51364	5.13895	4.94896	4.71261	4.81587	4.9298	5.05174	4.74955	5.08384	6.12171	4.80739	4.90735
CENPU	5.41149	5.49103	5.72876	5.30481	4.52629	4.82429	5.6324	4.94897	4.98911	4.64092	5.58198	5.11254	5.86987	4.89466	4.97322	5.13361	5.0234	5.35644	6.23122	5.12937	4.53038	4.88575	4.85324	4.72713	4.82719	4.25748	5.43418	4.72357	6.65821	4.9502	4.54964	4.95613	5.40059	4.6838	5.29074	6.09239	4.78826	4.96523	5.72412	4.84006	4.63221	4.7716	4.74588	4.60947	4.56409	4.79083	6.88081	4.50484	4.76062
CETN2	10.9249	11.0374	10.9582	11.3405	11.1924	10.7748	11.1226	11.0753	11.1191	11.2198	11.0724	10.9891	10.8504	11.1189	10.8191	11.0553	11.0553	10.9176	11.0553	11.3216	11.5813	11.2491	10.8859	11.2807	11.1566	11.5801	11.2976	11.1296	11.1187	11.1785	11.1321	10.9252	11.2782	11.0717	11.0059	10.854	10.7811	10.8916	11.0592	11.0821	11.3357	10.9284	10.8974	11.358	10.9358	10.9741	11.2361	11.1462	11.1028
CFAP20	10.7681	10.7368	10.632	10.7628	10.523	9.98121	10.4553	10.6411	10.4337	10.6383	10.5232	10.4505	10.2983	10.3716	10.4677	10.6246	10.4055	10.6324	10.6905	10.506	10.86	10.9383	10.9174	11.0354	11.0589	11.0727	10.3956	10.5812	10.4161	10.8235	10.8628	10.4384	10.8719	10.8149	10.6559	9.90823	10.6118	10.6256	10.743	10.4064	10.9682	10.636	10.8084	10.7519	10.5533	10.4075	10.7604	10.9472	10.4241
CFAP74	4.91408	5.24539	5.4491	5.20525	5.43303	5.5495	5.1777	5.09022	5.30031	5.27459	5.29757	5.62331	5.50948	5.39501	5.90081	5.10887	5.18771	5.18771	5.18771	5.18907	5.16432	5.30013	5.06818	5.4089	5.33375	5.10757	5.13292	5.42419	5.19052	5.15272	5.25853	5.18995	5.24643	5.26822	5.19866	5.12443	5.42346	5.24943	5.02067	5.14026	5.17734	5.19718	5.20873	5.33268	5.22069	5.18543	5.19702	5.41506	5.11737
CFB	7.06879	8.16196	7.87267	7.43115	9.03803	7.77429	7.2523	7.59846	8.13941	7.68891	7.33724	6.95006	6.96287	8.32917	7.45203	6.91855	8.15071	7.84515	6.60497	8.00635	7.26684	6.87126	6.82255	7.19745	6.65859	8.13005	8.93327	8.19321	9.21329	6.95005	7.18315	8.35345	7.33973	6.62894	7.10649	8.77982	6.7464	7.25784	7.74608	7.12644	8.73664	7.09216	7.70591	7.44909	6.64607	7.0292	9.20871	6.86476	6.81518
CFH	8.75303	8.06932	9.43959	9.01793	10.84	8.95492	8.96019	9.7953	9.58168	8.69653	8.18272	9.24257	8.84903	9.64424	8.88774	9.04919	8.43432	9.42876	8.94385	9.39716	9.48549	8.62388	7.9603	8.70547	8.11559	10.0272	11.7881	8.60925	9.84389	8.27073	8.63233	8.57953	9.21684	7.92559	8.81473	8.54193	7.8917	10.0403	10.0257	8.84775	9.31666	8.69439	9.02128	8.32545	9.20397	8.79652	9.82731	8.40368	8.6241
CFP	5.92667	7.25393	6.6569	6.41896	6.31252	6.95079	6.33722	6.89692	6.49834	6.23422	5.93979	7.47202	6.24035	5.53944	7.13011	6.52143	7.02906	6.32062	6.6728	6.62485	6.45207	6.93572	7.6838	7.22004	6.40213	7.62336	6.92698	6.2454	6.9747	7.26166	6.63744	7.03523	6.68088	6.72791	6.7999	6.78439	7.87023	6.7195	6.72765	6.96682	6.39014	6.36027	6.60956	6.93622	6.78125	6.75837	6.45129	6.32451	6.73525
CHAF1B	5.41151	5.5242	5.01083	4.99633	4.98802	5.41918	5.19012	5.14709	5.25898	4.75198	5.17314	5.01089	5.60856	5.6698	5.14623	5.14623	5.14623	5.2225	5.15569	4.84437	4.78641	5.05959	4.8529	5.20324	5.23842	4.70783	5.04789	5.21561	4.93249	5.08305	5.1156	5.04678	4.97535	5.16022	5.12007	5.23994	4.82417	5.10123	5.11374	4.86765	5.00836	5.24127	5.11374	5.32546	5.0149	5.1482	5.42017	5.23014	4.91466
CHD5	4.74511	4.85343	5.01968	4.94968	4.81702	5.19787	4.70497	4.87895	4.79753	4.93263	5.01225	5.20887	4.80282	5.34833	5.11172	4.82491	4.87213	4.87473	4.87213	4.45132	4.83235	4.84517	4.69516	4.9055	4.84165	4.6843	4.93422	4.98662	4.79018	4.82433	4.84279	5.16658	4.81074	4.82001	4.80451	4.88102	4.98971	4.88983	4.8354	4.84548	4.83154	4.91087	4.91933	5.01067	5.0509	4.98801	4.82726	4.60398	5.07543
CHD9	8.21032	7.71895	8.13715	7.85154	7.43145	7.92058	8.00895	7.51478	7.93501	7.6484	7.73743	7.77887	7.76446	7.96086	7.41305	8.3193	7.75037	7.83823	7.75037	7.66205	7.87869	7.78048	7.85854	7.5869	7.41968	7.4752	7.28067	7.92384	7.56191	8.05743	8.13048	7.65416	7.78541	8.15544	7.74461	8.16935	7.76231	8.06192	8.18537	8.0288	8.01731	8.102	7.81161	7.22616	9.18525	8.28919	7.64748	8.28835	8.07897
CHI3L1	11.8465	12.6304	11.8279	10.798	10.4843	10.972	11.4961	11.531	11.8947	11.2968	11.2587	10.8413	11.9313	11.061	10.167	11.7357	12.2298	11.1474	12.1331	11.8679	12.2427	12.7266	12.8372	12.4061	10.2975	11.501	9.31111	11.3733	10.9027	11.5545	11.9785	12.3088	12.0244	12.0794	12.3013	10.9395	11.5117	12.2619	11.4946	12.1706	11.0669	11.5781	12.0782	11.3314	11.0903	10.0217	10.7395	12.1643	12.3455
CHPF2	7.94761	8.49719	8.08665	7.79773	8.12372	8.55645	8.50362	8.11941	8.29258	8.22948	8.16956	8.31383	8.15353	7.76524	8.599	8.26952	8.45218	7.97097	8.25606	8.26952	7.89462	8.23424	8.33154	8.14868	8.12557	8.11106	8.83452	7.52212	8.10667	8.27567	7.93563	7.98605	8.06392	7.78489	8.11298	7.69801	8.43951	8.10145	8.1108	8.14411	8.01264	8.11046	8.17065	7.96611	7.62561	8.23884	8.57811	7.63864	8.02042
CHST1	5.72434	6.87141	5.94487	6.27575	6.88058	6.58746	6.34595	6.75588	6.53518	6.77668	6.72841	6.79204	6.59505	6.5026	6.04624	6.55315	6.65019	6.85519	6.48988	6.84458	6.55229	6.46513	6.42789	6.91576	6.11548	6.38449	5.81015	6.27831	5.99736	6.16773	7.07428	6.72699	6.60811	7.45399	6.93573	5.87423	6.65237	6.77647	7.30895	6.64743	6.68451	6.36342	5.91334	5.92229	6.25054	6.52971	6.16568	7.37419	6.89288
CHST15	6.92755	7.44994	7.86718	7.55218	8.41245	8.1392	7.43861	7.78139	7.65177	9.22282	7.51033	7.77504	7.65728	7.36755	8.01959	7.6371	8.33517	7.42641	8.12118	7.83432	7.14272	7.54452	8.63713	7.41315	6.68527	7.88806	8.82094	7.60341	8.76808	7.93976	7.09026	7.68974	7.86275	7.17445	7.26784	8.15194	8.24984	7.89206	7.89285	7.47686	7.492	7.12212	7.34146	7.70634	7.75123	7.93286	8.2609	6.79779	7.1993
CHST5	6.03388	5.45449	5.82385	5.39552	5.93935	5.51677	5.9736	6.02253	6.1126	5.66787	5.7248	5.2594	6.09809	5.77644	6.67605	5.77644	5.02544	5.81622	5.77644	5.77644	5.67051	5.73928	5.47904	5.88157	5.73706	5.2813	5.71146	5.92172	5.51634	5.64633	5.79873	5.84465	5.51289	5.60353	5.55575	5.89649	5.77771	5.68054	5.46164	5.77374	5.38683	5.92394	5.89862	5.91392	5.76026	5.98617	5.52059	5.97017	6.00368
CHST7	5.56104	6.0725	6.01092	6.06914	6.6958	5.14484	5.48183	6.40314	5.98395	6.3354	6.83367	5.26439	5.65383	5.49466	6.00507	6.03244	5.75501	6.27096	6.24756	6.03244	5.48843	5.54373	6.15917	5.87739	6.04205	7.26352	6.37326	5.587	6.21188	5.25545	5.37069	5.78587	5.98925	5.62417	5.87739	6.03363	6.33089	6.3359	6.14893	5.32293	5.95294	5.87739	5.73933	5.95578	5.80051	5.95998	6.02295	5.23045	5.18855
CIDEA	5.51893	5.04467	5.53794	5.19982	5.52491	4.82961	5.14968	4.94004	5.63183	5.13978	5.36457	5.48065	5.17273	5.85061	4.83034	5.2264	5.45563	5.06873	5.2264	5.15879	5.22531	5.28914	5.12752	5.25942	5.40179	5.1281	5.239	5.48577	5.17063	5.38826	5.21035	5.09322	5.2199	5.06124	5.26626	5.2609	5.31208	5.16526	5.27768	5.26626	5.30538	5.27346	5.41961	5.46812	5.41834	5.39512	5.14893	5.27351	5.38273
CIDEC	6.13501	6.05773	6.13897	6.20484	6.11866	6.45878	5.2381	5.74579	5.76328	5.91342	6.71117	5.74491	5.74531	5.94441	5.7191	6.1094	6.05332	5.92395	5.86796	5.97978	5.7804	6.41705	6.0256	6.06888	6.201	5.81163	6.05351	6.0692	5.59766	5.94152	6.01046	6.11688	6.35511	6.15746	6.21816	6.28221	6.07542	6.16394	5.87361	6.11714	5.98469	6.15667	6.21262	6.31863	5.82728	6.09642	6.0035	5.976	6.44649
CIRBP	10.7976	10.1175	10.2289	10.5195	10.5367	10.3997	10.448	10.3824	10.6487	10.4503	10.7542	10.385	10.3936	10.5095	10.0182	10.8535	10.3916	10.5095	10.5095	10.5095	10.5902	10.4412	10.399	10.5454	10.7423	10.7194	10.3984	10.3896	9.57756	10.215	10.8553	10.2453	10.0479	10.3594	10.3812	9.55974	9.91038	10.3974	10.2307	10.4031	10.7711	10.6521	10.4149	10.4365	10.5647	10.443	10.7096	10.9883	10.5227
CISH	7.17142	7.47643	7.55791	7.39696	7.2142	7.51317	7.68934	7.28861	7.81858	7.8922	7.47197	7.36417	7.49428	7.88902	7.66805	7.48749	7.21649	7.48749	7.2511	7.48749	7.81905	7.19669	7.55842	7.3295	7.43603	7.50952	8.08402	8.04374	7.4524	6.97669	7.54731	7.68571	7.31135	7.14233	7.42612	8.14457	7.5183	7.04333	7.4596	8.21166	7.55153	7.77443	7.81876	7.79535	7.49728	7.30189	7.31156	7.88752	9.02937
CITED2	8.73583	8.3505	8.10606	8.22827	7.52029	7.72702	7.97126	8.29573	8.37417	7.96673	8.26198	8.35276	8.47853	8.06509	8.46056	8.05555	8.19181	8.51369	7.91558	8.10863	8.72591	8.90102	8.75629	9.14865	8.63461	8.81445	7.74325	8.29396	8.08679	8.78953	8.58005	8.18536	8.18636	8.37658	8.62586	7.80682	8.44393	8.57932	8.4899	8.48805	8.69658	8.29777	8.27571	8.45388	8.08411	7.59214	7.91533	9.05651	8.70615
CKB	10.8551	9.86609	9.7434	9.53505	9.05649	9.4803	9.417	9.3753	9.5801	9.78645	9.32566	10.5986	9.35296	9.97058	10.1206	9.65341	9.09216	10.068	9.25012	9.73773	9.78935	10.2031	10.1623	10.5446	10.8129	8.56193	9.59558	10.0937	8.94467	10.489	10.4815	9.64254	9.71222	9.38725	10.0681	8.92719	9.88848	9.71755	9.46844	9.83724	9.6289	9.9453	9.93085	9.99207	9.68349	9.19678	8.9303	10.6951	9.53261
CLDN9	5.4938	5.52895	5.66352	5.33931	5.88527	5.95876	5.64351	5.60233	5.33662	5.7117	5.77644	5.47023	5.83161	5.60652	5.60652	5.60652	5.25068	6.00677	5.60652	5.70399	5.60445	5.61809	5.38359	5.6345	5.83804	5.4318	5.62389	5.51783	5.5016	5.55131	5.82927	5.64543	5.57878	5.69719	5.47612	5.57281	5.68316	5.66415	5.2923	5.70404	5.48014	5.48772	5.5209	5.6275	5.54294	5.53772	5.61695	6.00727	5.84024
CLEC10A	5.545	6.309	5.7406	5.6837	6.95718	5.69712	5.56796	5.97541	5.58948	5.63552	5.79782	6.23817	5.52188	6.06276	5.87211	5.87211	5.40131	5.97031	6.02242	5.87211	4.98957	5.77911	6.3606	5.60276	5.23323	5.48277	6.77255	5.23855	6.31543	5.84667	5.19862	5.64408	5.2216	5.3945	5.46093	7.2391	6.26372	6.08605	6.27775	5.58213	5.3538	5.45447	5.64451	5.68025	5.37442	5.46864	5.69047	4.99142	5.39413
CLEC7A	4.9789	5.67732	5.5263	5.62698	5.69169	5.61391	5.67352	6.42548	5.5697	5.44098	6.10111	5.67687	5.68743	5.50615	5.99106	5.43752	5.7365	5.7365	5.7365	5.7365	4.36746	5.34245	6.31461	5.34607	5.00296	7.00329	5.23471	5.02545	5.82645	5.53926	5.0531	5.74938	5.15896	5.19498	5.27538	5.96894	5.63248	5.52929	5.68019	5.50811	4.78126	4.91285	5.25792	5.30895	5.14532	5.18825	5.8356	4.93568	5.38425
CLIC2	7.61168	7.45743	7.88387	8.09101	7.36804	6.89247	7.74035	7.56892	7.47335	8.05285	7.63224	7.83186	7.8332	7.11394	7.54165	7.56552	7.97775	7.5965	7.72276	7.99763	7.21736	7.33823	8.58214	7.10102	7.56793	8.18082	6.77643	7.24986	7.04045	7.46729	7.18049	6.82374	8.04006	7.58224	7.50843	7.53385	7.87925	7.36202	7.05492	7.78182	7.28508	6.95256	7.78082	7.00545	7.7061	7.65235	6.74826	7.01934	7.6394
CLIC4	9.41609	8.97173	9.19161	9.33314	8.31841	9.27458	9.3346	9.66633	9.2846	9.41495	9.30782	8.74593	9.12982	9.07111	9.14845	8.90115	9.43606	9.3386	9.44145	9.034	9.58099	8.9691	8.90099	9.04565	8.52509	8.65103	9.33756	8.91794	9.27516	8.8817	9.25747	9.05327	8.91482	9.34024	8.83909	9.25286	9.34108	9.21288	9.25824	9.67053	9.13317	9.22494	8.84789	9.03915	9.05454	9.28127	9.12888	9.60357	9.64661
CLIP2	6.34664	6.77042	5.32292	6.17372	6.72493	6.36901	5.98983	6.05997	6.4631	6.21886	5.99946	6.30949	6.0762	6.25182	5.99962	6.16163	6.13827	6.37309	6.2891	6.36718	5.67915	5.84259	6.1735	5.85709	6.40694	6.43245	6.78182	6.20235	6.2393	5.87316	5.84657	6.07098	6.46057	6.30891	6.20387	6.04737	6.11049	6.69722	6.15141	5.89654	5.87556	5.77719	6.04737	5.61231	5.49024	6.25079	6.01998	5.78559	5.8362
CLK4	7.72074	7.05882	7.8959	7.7306	7.57863	6.84094	7.4764	7.5622	6.8527	7.6918	7.72187	7.47185	7.67983	7.90892	7.33123	7.68461	7.46787	7.16157	7.46787	7.38324	8.29598	8.06841	8.38341	7.63272	7.88891	8.98521	8.35474	7.90603	7.75847	7.58969	7.51495	7.72297	7.1332	7.58811	7.86047	7.45655	7.76307	7.78102	7.91169	7.17254	7.99183	7.85774	7.78434	7.97982	7.67972	7.35675	7.97628	7.47047	7.0958
CLN8	6.09607	6.15502	5.93617	5.98814	5.71857	6.15937	6.03437	6.09631	5.62326	5.98913	5.90044	5.57717	5.99119	5.73161	6.17739	6.10708	5.949	5.949	5.65764	5.949	5.75617	5.88704	5.95204	6.2134	6.10887	5.69655	5.73931	5.8791	6.10565	5.95628	6.03262	6.08919	5.90492	5.93116	5.96501	6.08741	5.97869	6.04644	6.0264	5.82087	6.27005	5.85774	5.91838	6.08273	6.24023	6.17709	5.92143	5.97071	5.73496
CMAS	7.55329	7.08688	7.19681	7.38056	7.03754	6.26741	7.34971	7.32422	7.25144	7.2975	7.43165	7.55217	6.97246	7.32542	7.0439	7.08935	6.9927	7.43821	7.25064	7.37334	7.77611	7.38591	7.52054	7.36619	6.89173	7.49359	6.98993	7.11045	7.07529	7.42571	7.05837	7.05515	7.27892	7.39107	7.38016	7.00681	7.14628	7.31373	7.40226	7.12212	7.87306	6.98232	7.3442	7.05595	7.12578	6.75818	7.05144	7.11646	7.20249
CMKLR1	5.42216	5.85924	5.56094	5.7053	5.58786	5.83827	5.66851	5.99826	5.89522	5.83158	5.81701	5.43626	5.74678	5.84622	5.65544	5.38122	5.7536	5.69924	6.08103	5.73176	5.51073	5.64058	5.33755	5.66483	5.5692	5.11756	5.45342	5.51448	5.19115	5.45285	5.335	5.40565	5.47121	5.52898	5.20711	5.64117	5.71376	5.38382	5.37653	5.5862	5.59965	5.58373	5.70147	5.70399	5.6123	5.62292	5.49161	5.33062	5.73631
CNIH3	5.56049	5.25674	5.42049	5.32269	5.53531	4.64819	5.05705	4.63472	5.32174	5.31343	5.44663	5.26228	5.21785	5.54086	5.15317	5.0997	5.15317	5.41868	4.96221	5.25583	5.29317	5.22232	5.14886	5.42152	5.35574	5.18237	5.55626	5.22431	5.02404	5.06872	5.58586	5.10096	5.18421	5.1987	5.50155	5.08713	4.76705	5.20644	5.27729	4.86252	5.33074	5.4122	5.01998	5.22739	5.00572	5.48356	5.38694	5.85264	4.92331
CNP	8.74117	9.05252	8.76234	8.68647	8.9564	9.06672	9.05364	8.89345	8.95526	9.0386	8.52637	8.64373	8.99537	8.69988	8.74329	8.92393	9.08066	8.78416	8.83447	9.05759	8.73514	8.77896	8.72391	8.7369	9.09743	8.98621	9.24705	8.93237	8.79011	9.00741	8.80437	9.06445	8.62644	8.62253	8.70076	8.61745	8.53237	8.60722	8.64558	8.59626	9.1768	8.68681	9.04175	8.90132	9.15866	8.99222	9.07702	8.77238	8.57121
COA4	8.75759	9.05262	8.69324	8.27687	8.77837	9.1454	8.68345	8.34458	8.8674	8.86847	8.5012	8.92403	8.82658	8.75224	8.84897	8.69155	8.61065	8.66445	8.80776	8.8503	9.23139	9.02556	8.98631	8.45242	8.70043	9.5928	8.43249	8.65881	8.77974	8.42803	8.77652	9.0662	8.93133	8.89803	8.86588	8.96422	8.74457	8.9112	8.6308	8.70941	8.91008	8.79306	8.63867	8.94696	8.77157	8.78083	8.80169	8.80059	8.73351
COBL	7.1988	8.13655	6.8739	7.247	7.70362	8.05925	7.11559	7.09725	7.19956	7.51471	7.11123	8.56388	8.10086	7.50911	7.50911	7.04103	7.42503	8.34944	7.3732	7.5603	7.96913	7.85283	7.32866	7.67126	7.47001	7.0237	7.17231	7.55033	7.09915	7.438	7.68339	8.19697	6.91804	7.43892	7.44402	7.60999	6.66582	7.33443	7.55824	7.48608	7.47143	7.53343	6.77297	7.90356	7.73141	7.35188	6.96233	7.98836	7.74644
COL15A1	7.47245	6.54568	6.55855	7.7741	8.26297	7.44632	8.9599	7.65686	7.73203	7.69951	7.44412	6.02452	8.14517	6.87958	6.95333	7.13722	8.80136	7.55929	7.64551	8.02585	5.81191	5.46679	5.63181	6.81538	7.09472	5.96855	8.4663	7.27755	7.28804	7.81881	6.72661	6.63988	10.4201	6.65569	7.21255	8.97933	7.13366	7.14784	7.10177	6.96541	5.65556	6.85787	5.3274	6.69416	6.6798	8.62813	8.20605	6.36219	6.59243
COL1A1	4.8327	5.99028	6.21325	5.34427	8.28114	6.9054	6.81126	7.16055	6.32948	6.71853	4.5896	5.80905	6.32719	5.4353	7.41449	5.84295	6.30199	6.30199	6.36695	6.30199	4.94832	5.3161	5.15089	5.19762	5.17147	5.62129	6.91237	5.45119	8.95791	5.42031	4.94061	5.23587	5.83798	5.24369	5.88384	5.69662	5.52454	6.02504	6.73266	4.91552	5.24315	5.17329	5.26755	5.41039	5.15377	5.39187	9.32437	4.7623	4.72545
COL1A2	8.48067	9.33588	9.68248	8.90733	10.6428	10.345	10.1666	10.147	9.54688	9.5662	8.09573	8.91085	9.39193	8.34037	9.61014	9.61014	9.75824	9.38262	10.2945	9.36093	8.64411	7.83424	7.62941	8.58591	8.03533	9.77318	10.704	8.56359	11.7681	8.25516	7.66467	8.20622	10.3334	7.87467	8.13671	10.1623	9.47782	10.4661	10.7014	7.99312	8.21411	8.22329	7.79867	7.99777	7.28625	8.3098	11.4776	6.95232	7.31827
COL3A1	10.3052	9.93634	10.6903	10.6849	11.2136	10.5692	11.4578	10.8842	10.6625	10.9566	9.75513	10.0909	11.0577	10.0941	10.2948	11.3829	10.7004	10.4288	11.0206	10.7004	10.2028	9.76785	9.88548	9.54363	10.0136	10.6989	11.1541	10.1298	11.2919	9.6159	10.1565	9.45076	10.5549	9.66928	10.1766	11.0922	10.0923	11.0643	11.0611	10.0001	10.3441	10.1356	10.6489	10.1888	10.0584	9.62085	11.6908	9.76973	9.55172
COL4A1	11.3764	11.166	11.5296	11.3259	10.4236	11.5648	11.9222	11.2318	10.9288	11.1392	10.9788	11.3007	11.5168	11.0198	11.194	11.0679	11.5156	11.0791	11.7409	11.2246	10.4262	10.5782	11.1076	10.9922	10.9642	10.2654	11.5748	10.6934	11.663	11.3783	11.0564	10.8511	12.0745	11.187	11.1952	11.9572	11.3723	11.3948	11.3752	11.1491	10.6815	10.8795	10.9394	10.8107	11.1379	11.6181	11.7336	10.6289	10.7535
COL4A2	9.92052	9.93814	10.3318	9.83432	9.33496	10.8895	10.775	9.94252	9.97232	10.1872	9.8295	10.0583	10.1914	9.61662	9.97143	10.1326	10.1177	10.2552	10.408	10.1372	9.38659	9.57932	9.79424	9.59559	10.0078	9.14761	10.9487	9.29963	10.4193	10.0586	9.7989	9.60899	11.0637	10.0451	10.0151	10.2781	10.0027	10.242	10.2088	9.87714	9.76244	9.67599	9.84728	9.6996	10.0151	10.3196	10.7565	9.43234	9.53104
COL6A1	6.13825	6.14497	6.08871	5.98995	6.35583	6.43951	6.2135	6.08558	6.14693	6.38609	5.95276	6.0109	6.02975	6.18422	6.13248	6.13248	6.03752	6.28004	6.13248	6.13248	5.78063	5.91209	5.83819	5.85721	6.00519	5.8366	6.52117	5.994	6.01176	5.97166	5.97592	6.12999	6.03813	5.93451	5.88826	6.31944	6.16195	6.01908	5.94633	6.08614	6.05458	6.05225	6.03198	5.97931	5.92141	6.00771	6.20821	5.96874	6.09107
COLGALT1	7.46007	7.8402	7.63006	7.35036	7.68312	7.6257	7.50897	7.31405	7.49836	7.64553	7.5651	7.96361	7.52523	7.56664	7.88428	7.30186	7.61412	7.33807	7.74215	7.61412	7.28259	7.25527	7.48004	7.60747	7.2665	7.23074	7.58601	7.31066	8.05011	7.38687	7.58663	7.42512	7.65928	7.41765	7.35583	7.80756	7.74571	7.6764	7.52805	7.33555	7.23931	7.45933	7.23596	7.35648	7.4664	7.48832	8.11376	7.49501	7.22665
COLGALT2	7.87696	9.2082	8.06601	7.99647	8.01823	8.1536	8.61484	8.54057	7.92069	8.39689	8.78959	8.368	8.36836	7.43147	8.26967	8.78738	8.63433	8.14296	8.77516	8.46022	8.41832	7.82907	8.18573	8.53632	8.24137	8.72793	6.80435	8.21004	7.28479	7.83203	7.9976	8.38862	8.69193	8.42096	8.79808	6.40134	8.61827	8.77073	8.46758	8.13089	7.92201	8.56138	8.02179	7.76282	7.74809	7.94881	8.88241	7.98094	8.16388
COPB2	9.72635	9.83205	9.75488	9.83316	9.71054	10.0153	9.92037	9.74516	9.9307	9.97094	9.88688	9.97962	9.88	9.83193	10.2431	9.8148	9.67264	9.73857	9.83193	9.83193	9.71167	9.74273	9.86271	9.94806	9.48538	10.0979	9.65878	9.9717	10.114	9.80333	9.5401	9.62936	9.81884	9.53022	9.74862	10.1708	9.94846	9.88142	10.267	9.62051	9.75755	9.59181	9.59148	9.76766	9.57995	9.50218	9.76745	9.45951	9.54344
CORO1A	6.46101	7.20124	7.0758	6.80923	7.53939	7.36662	6.34647	7.21708	7.61427	7.1241	7.43637	7.25418	6.60064	6.70993	7.71083	6.07366	7.31578	7.43619	7.44183	6.95196	6.03707	7.30006	8.50378	6.96424	6.63935	8.3749	6.97116	6.44688	7.75483	7.24628	6.81391	7.12147	6.41942	6.70718	7.1545	7.01865	7.57934	6.99251	6.75652	7.29773	6.86451	6.36754	7.03419	7.1124	6.50246	7.24783	7.44564	6.46864	7.01263
CORO1C	8.56891	9.75028	9.19231	9.29485	9.13847	9.58305	9.46689	8.86975	9.10757	9.01148	8.64901	8.62228	8.97148	8.31722	9.17936	8.75686	9.43338	8.99287	9.59306	9.30086	8.6995	8.58465	8.6769	8.69892	8.30394	9.7587	9.36209	8.65948	10.2041	8.80073	9.06571	8.84253	8.76809	8.34608	8.83375	9.92664	9.6028	9.05517	9.45005	8.85081	8.26371	8.84728	8.67196	8.82049	8.3637	9.11978	9.7587	8.91938	8.69853
COTL1	8.5289	9.20659	10.0145	10.2057	9.23497	9.86509	9.71609	9.41124	9.89798	9.47163	9.20282	9.64304	9.35653	8.97539	9.39779	8.46209	10.3254	10.1714	9.65935	9.77471	9.40215	9.42752	10.8908	9.10902	8.91282	10.848	8.74599	9.18721	10.3714	10.3017	8.92863	9.17013	9.28027	9.17145	9.50664	9.97586	10.0047	9.03144	9.23375	9.97552	8.6952	8.81582	8.32654	10.1217	9.05877	10.1552	9.61867	8.52095	9.82851
COX8A	11.0728	11.4236	10.956	10.8378	10.8612	11.3364	11.0464	11.2479	11.1396	11.3532	10.9392	10.9927	10.9892	11.1011	11.2037	11.3277	10.95	11.1331	10.8068	11.0916	11.3213	11.3118	11.207	11.015	11.1484	11.6939	11.0861	11.056	11.1167	11.0833	11.1351	10.8848	11.26	11.0734	10.9049	10.9872	10.9582	11.0121	10.87	11.0892	11.1537	11.1954	11.1639	11.4509	10.9859	11.2364	11.2956	11.1984	11.1373
CPA4	5.38153	6.21791	5.88991	6.24293	7.5167	6.40308	7.05458	5.77792	5.6939	5.72657	5.63575	5.88629	6.58846	5.33715	6.35752	6.30227	6.30227	5.6106	6.67439	6.45814	5.28472	5.06009	6.86157	5.34637	5.51755	6.98921	7.52036	5.67674	7.63265	6.22224	5.26345	6.17316	6.46547	5.0321	6.16746	5.99114	6.77225	6.35242	7.2401	5.30733	5.37775	5.71632	5.22993	6.06087	5.09169	5.68687	7.85132	4.94917	5.16211
CPB2	4.10522	4.57911	4.92479	4.5617	4.86717	4.54616	4.04816	4.82607	4.63107	4.63107	4.63291	4.71889	4.44387	4.56626	5.14553	4.56626	4.56626	4.43971	4.56761	4.18394	4.29715	4.46504	4.30042	4.54366	4.59751	4.35678	4.43433	4.72544	4.44325	4.82173	4.51528	4.39954	4.37028	4.48856	4.49372	4.61161	4.66632	4.29256	4.45733	4.62595	4.3023	4.53183	4.47839	4.61822	4.41791	4.57494	4.25003	4.81318	4.66935
CPVL	6.91685	8.34352	7.82103	8.33375	9.04424	7.86994	7.10901	8.15958	8.55971	8.98335	7.33108	7.71458	7.77014	7.54815	8.07672	7.18525	8.34528	8.91118	7.69682	8.30538	7.24543	7.4606	8.37924	7.94216	6.7549	8.68793	9.42303	7.23536	9.3395	7.92541	7.64975	7.97374	7.16156	7.46229	6.92057	10.131	8.42343	7.98173	7.86968	7.88639	7.63732	7.48538	6.96845	8.16614	7.364	7.49149	8.84853	7.47881	7.72385
CPZ	6.00693	5.98458	5.88738	6.02941	6.80469	6.70381	6.35401	6.13588	6.27139	5.8164	6.13451	6.25715	6.1386	6.17558	6.50913	6.47621	5.70955	6.17558	6.17558	6.17558	6.37398	6.28805	5.51743	5.90655	6.0872	5.8351	7.20468	6.21307	6.01773	6.58799	5.94582	6.29675	5.79848	6.17071	5.98381	6.18182	6.08183	6.26575	6.17018	6.01726	6.11159	6.11698	6.03522	6.22631	6.33467	6.01182	6.64587	6.01855	6.10956
CRB1	5.03852	4.50247	4.86287	4.87232	4.70386	4.68615	4.79768	5.02561	4.63264	4.55853	4.73654	4.77383	4.85154	5.09035	4.79547	4.72555	4.65384	4.82917	4.54549	4.73343	4.72452	4.94933	4.63909	4.86282	4.93663	4.76859	4.82704	4.73056	4.88961	4.81889	4.62888	4.69301	4.8924	4.79283	4.65825	4.75136	4.93739	4.7191	4.72986	4.66882	4.76847	4.70015	4.94796	4.82674	4.66199	4.97028	4.72305	4.6773	4.87446
CREBZF	6.26249	5.91017	6.22056	6.12266	5.98421	6.02517	5.90717	6.00695	6.0535	6.10008	6.19943	6.26905	6.2872	6.20935	6.08311	6.31901	6.02773	6.09916	6.08311	5.91251	5.82947	6.09952	6.1006	6.084	6.09952	6.038	6.12543	6.1872	6.2035	6.26766	6.15722	5.99899	6.0188	6.04425	6.14169	6.04896	6.17864	5.91681	6.20702	5.78525	6.06532	6.00361	6.05139	6.03794	6.0226	5.99664	5.92798	6.23471	5.80175
CRYAB	11.3559	11.5085	11.0184	11.1752	11.2649	11.4215	11.1849	11.3276	11.0968	11.0074	10.9114	11.3189	11.1787	11.1246	11.4711	11.1529	11.2001	11.2707	11.1292	11.0376	11.7245	11.7238	11.4354	11.5785	11.224	11.6478	11.8027	11.5186	11.6274	11.4921	11.2262	11.4377	11.5166	11.3052	11.4716	12.4909	11.4678	11.4	11.2976	11.3691	11.6143	11.5642	11.3469	11.429	11.285	11.0879	11.3706	11.0802	11.3576
CRYZL1	8.27911	8.16331	8.27217	8.12757	8.20864	7.67955	8.209	8.25673	8.11104	8.01028	8.16019	8.35485	8.35575	8.41718	7.81979	8.34983	8.22832	8.17487	7.93906	8.22832	8.43184	8.24061	8.40244	8.31752	8.08743	8.69319	7.84008	8.09295	8.07049	8.18997	8.35735	7.74996	7.81807	8.13884	8.07872	7.9704	7.71338	8.32024	8.22536	8.02322	8.39856	8.12499	8.41051	7.94504	8.24444	7.624	8.18919	8.43227	8.07607
CSE1L	9.2478	9.20884	9.49051	9.60438	9.55258	9.12827	8.99816	9.0259	9.22811	9.1838	9.74895	9.33187	9.50794	9.44133	9.38387	9.3231	9.14743	9.01784	9.67563	9.21508	9.31668	9.133	9.52708	9.22593	9.36296	9.56457	9.35324	9.08128	9.84049	9.18993	9.33636	9.0755	9.35429	9.31654	9.23906	9.46253	9.36357	9.44567	9.42999	9.38133	9.47848	9.15829	9.44179	9.23944	9.34976	9.08805	9.35258	9.23529	9.3044
CSF1R	7.50705	8.90032	8.22562	8.68709	8.82702	8.52398	8.14598	9.02096	8.52295	8.97813	8.51945	9.14703	8.26798	8.20319	9.15551	7.77576	9.27082	8.86107	8.15886	8.744	7.13314	8.03462	9.50324	8.45297	7.4788	8.09558	8.81896	7.38704	9.67404	8.81477	7.78344	8.67299	8.18904	8.18105	8.20179	9.73373	9.42784	8.95841	8.8889	8.17202	7.66583	7.61413	7.82247	8.43491	7.70608	8.46578	8.3797	7.26187	7.68174
CSNK1G2	7.12309	7.14894	6.46758	6.76103	7.01184	7.03114	6.99475	6.74387	7.11614	6.75292	7.04375	6.93925	6.65551	6.80998	6.99787	6.80998	6.71796	7.36722	6.77818	6.80998	6.77874	6.86537	6.94361	6.81139	7.16734	7.24084	6.87169	6.55765	6.60575	6.85335	6.75641	6.76057	6.83479	6.8363	6.89731	6.60392	6.80706	6.9503	6.85865	6.79661	7.09793	6.73446	7.04146	6.86482	7.04931	7.05487	7.03259	6.64106	6.74778
CSPP1	6.75668	6.67859	6.93738	6.88454	6.85766	6.46133	7.01773	6.83711	6.63203	6.49432	7.09049	6.78943	6.55164	6.60882	6.69224	6.81621	7.00427	6.72188	6.77412	6.77412	7.14506	6.88972	6.72475	6.80396	6.8435	6.64801	6.5777	6.70505	6.48854	6.88816	6.98907	6.87811	6.52032	7.01983	6.88816	6.92121	6.88669	6.86849	6.68023	7.3036	6.81107	7.09586	6.78922	7.00121	7.00175	6.98081	6.70318	7.11351	7.48427
CSTF2T	8.1977	7.91428	7.86778	8.21211	7.50098	7.66099	7.5974	7.68763	8.31264	7.87863	8.26441	8.30998	7.85533	7.75789	7.9902	8.35304	7.64273	8.12092	7.81776	8.00565	7.86308	7.76577	8.3761	7.83179	7.6502	7.91267	7.83733	7.96096	7.98637	7.92044	7.70287	8.07711	8.07103	7.75593	7.89175	8.01495	7.9686	8.01418	8.29689	7.81397	7.75154	7.91454	7.87126	7.7058	7.85349	7.79982	7.7869	7.48778	7.6499
CTIF	7.26186	7.54201	7.24056	7.11486	7.23722	7.58902	7.2992	7.10058	7.5744	7.35877	6.99998	7.38947	7.50692	7.34948	7.42065	7.21538	7.4901	7.46153	7.00249	7.31487	7.15652	7.05764	7.28428	7.06673	7.41697	7.1587	7.68716	7.1593	6.98877	7.2636	6.97927	7.2781	7.43172	7.15876	7.25522	7.02997	7.45072	7.31061	7.29915	6.96941	7.12658	7.04326	7.21679	7.23895	7.14876	7.38305	7.16824	6.92189	6.91337
CTPS1	6.75344	8.17557	7.50482	7.48212	7.45826	8.27319	7.25492	7.61403	7.66598	6.88861	8.34429	7.12375	7.49668	6.87579	6.96505	7.52768	7.81388	8.00378	7.82837	7.78044	7.48856	7.02855	7.12829	7.34704	7.14317	7.80794	7.84855	6.99446	8.41599	6.9153	7.65578	7.39548	7.68526	6.78024	7.28015	7.47664	7.98337	7.55819	7.91489	7.42599	7.01682	7.56172	6.65306	7.52275	6.83672	7.16788	8.1667	7.59309	7.34289
CTSS	6.90312	7.95193	8.27234	8.31839	7.11365	7.6373	7.67563	8.15237	8.08796	7.61894	8.08363	8.52251	7.4322	6.82599	8.482	7.23582	8.78981	7.77535	7.72315	8.17054	6.88568	7.59857	9.42478	7.61459	6.74589	8.79519	7.27362	7.33719	8.95278	8.47642	7.2067	7.77776	7.22603	7.30932	7.75891	9.2397	8.5536	7.51852	7.94885	7.59264	7.21699	7.15705	7.43354	7.37503	7.30285	7.46744	7.34424	6.84021	7.25041
CTSZ	8.3891	8.63586	6.94587	7.60201	8.2244	8.23163	7.86942	7.85796	7.70708	7.7461	8.76601	7.46967	7.69138	8.17151	8.3741	8.00356	8.04715	7.37416	7.64304	7.95237	7.82105	7.88996	7.64459	7.63691	7.73869	7.71142	8.00526	7.48432	8.45538	7.74049	7.2611	8.13723	8.06825	7.87189	7.94821	7.79714	8.14829	7.95931	8.08866	7.62984	7.5027	7.25511	7.57126	7.34687	7.44403	7.60182	8.05802	6.89377	7.62977
CUL4B	6.65205	6.67659	6.61951	6.89358	6.50574	6.69053	6.6228	6.7375	6.76446	6.55488	6.61283	7.16783	6.59045	6.61102	6.86556	6.73556	6.72987	6.38501	6.81119	6.79769	6.60647	6.72938	6.78904	6.78098	6.56741	6.71369	6.39979	6.44954	6.85928	6.82829	6.64915	6.60029	6.76712	6.58172	6.57952	7.2103	6.73764	6.49127	6.7486	6.49013	6.31882	6.57342	6.31066	6.32296	6.43816	6.60744	7.03922	6.57361	6.49684
CX3CR1	8.40956	8.66188	9.42847	8.48398	9.12859	8.99857	8.93173	9.39102	9.5713	7.78172	9.46112	7.44894	9.12108	8.27528	8.56556	7.47504	10.0824	9.46256	9.13827	9.00685	7.91609	8.81388	11.3916	8.99977	8.12005	8.49429	8.52954	8.32701	8.85865	9.60924	8.95705	9.20014	8.33416	9.38578	9.58258	8.33236	9.00948	8.55202	8.18417	9.06248	8.37333	7.20006	9.40223	8.3877	8.63958	8.42895	8.8168	8.39236	8.5282
CXCL10	6.96656	8.46782	10.1499	9.38602	7.11623	10.3217	9.84245	8.11927	9.86544	8.61298	9.14524	5.91729	9.07174	9.13228	6.83774	6.89702	9.40631	9.97121	9.56928	9.34826	8.62686	6.51637	8.7661	7.7184	9.54026	7.89399	6.12735	8.74377	9.61478	8.74095	10.8511	9.09826	6.17639	6.83654	9.36807	6.26542	7.50753	8.58874	11.0227	8.28189	9.41544	8.47329	6.64245	10.2077	7.12523	7.30577	9.84938	10.4823	7.98856
CYB5R2	7.56197	8.06341	7.7139	7.31483	7.53832	7.79329	7.61754	6.52015	7.56985	7.80671	7.47063	7.4241	7.65836	7.65326	7.72758	7.70091	7.85789	7.80594	6.89843	6.99893	8.11615	7.78534	7.71991	8.14695	8.44122	8.71566	7.03053	7.74528	7.073	7.85154	7.61153	6.99297	7.89324	7.80712	7.67728	6.99323	7.66164	7.62563	7.28791	7.31092	7.93889	7.73006	7.76197	7.99757	7.47941	7.11599	7.79986	7.66963	7.37801
CYBB	6.19548	6.92377	7.00079	7.40288	6.81106	7.11305	6.80602	7.61251	7.29305	7.39654	7.32326	8.22998	6.89262	6.04545	8.34263	6.76737	7.89075	7.22692	6.89827	7.3638	5.15143	6.48432	8.77919	7.2998	6.11612	7.84299	6.6673	5.85128	8.61697	7.6474	6.54386	7.10927	6.56557	6.60952	6.77759	8.46037	8.00304	7.52364	7.24029	7.00979	6.044	6.1538	6.68352	6.6969	6.20652	6.81188	7.44828	6.09487	6.54712
CYFIP1	11.773	11.6631	11.8599	12.0286	11.6909	11.9941	11.9801	11.8672	11.8114	11.7066	12.0382	11.7201	11.9431	11.7851	11.6363	11.889	11.8952	11.8139	12.0872	11.824	11.5129	11.684	11.9151	11.7387	11.8509	11.652	11.8903	11.609	11.8329	11.9849	11.7898	11.68	11.972	12.0381	11.8956	11.9945	11.8794	11.8921	11.7379	11.8134	11.7378	11.5527	11.7749	11.7081	11.8618	11.9799	11.8275	11.6427	11.6863
CYP20A1	7.10255	6.85838	6.97073	6.95327	6.22296	6.77997	6.89853	6.79268	6.56816	6.6712	6.5164	6.14207	6.80595	7.01946	6.1752	7.02299	6.56871	6.85595	6.72947	6.56575	7.11967	7.19926	5.95909	6.77248	6.83483	6.88044	6.59328	6.77025	6.80539	6.73323	6.75435	6.6358	6.78663	7.08209	6.94941	7.1703	7.03013	6.78732	6.7901	6.74331	6.84215	6.80626	7.09821	6.40829	6.8815	6.44776	7.12997	6.60993	6.60524
CYP2A13	5.14157	5.05987	5.31257	5.52411	5.82507	5.23753	5.09942	5.38821	5.33999	5.14107	5.23827	5.53606	5.17164	5.29343	5.62091	5.29343	5.29343	5.49234	5.29343	4.78744	5.30124	5.05956	4.94264	5.2066	5.6863	4.97071	5.25228	5.40941	5.00549	5.52874	5.45138	5.53663	5.57332	5.26789	4.99838	5.58828	5.1394	5.19094	5.21574	5.78026	5.30832	5.37411	5.38112	5.44982	5.67543	5.48682	5.30288	5.68456	5.88081
CYP2B7P	6.19703	5.97186	6.33728	6.46548	6.8376	6.56557	6.36405	6.38985	6.26915	5.98483	6.63913	6.64181	6.30299	6.54623	6.26563	6.28716	6.01392	6.5487	6.3564	6.61504	6.2681	6.4933	6.00765	6.38698	6.3339	6.18455	6.2577	6.8014	6.26145	6.47477	6.43528	6.15011	6.3823	6.3734	6.42566	6.60365	6.44451	6.13317	6.22361	6.22624	6.17333	6.50538	6.52715	6.74071	6.46651	6.60875	5.88179	6.43739	6.35208
CYP46A1	5.75954	5.75985	6.25216	5.76791	5.67629	6.21317	5.96362	5.99808	6.12116	7.03892	5.78995	5.8102	6.09888	6.29059	6.51804	5.85454	5.69752	6.625	5.56384	5.82358	6.14548	6.16005	5.37678	5.97498	6.24543	5.35928	6.02893	6.09212	5.65263	5.92579	5.95149	5.96727	5.83036	6.16558	5.98904	6.50109	5.98373	6.04993	5.67961	6.10264	5.96359	6.18839	5.97955	6.88996	5.9609	6.38808	6.32865	6.1983	6.22549
CYTH4	6.40087	6.70688	6.74715	6.73517	7.04866	6.74062	6.51529	6.70847	6.81618	6.71415	6.77906	6.48736	6.60241	6.57859	7.15449	6.55169	6.60125	6.60125	6.70706	6.60125	6.27084	6.44536	6.58996	6.39451	6.43028	6.56374	6.59647	6.30075	6.47092	6.56569	6.46114	6.58055	6.54738	6.54285	6.54622	6.9835	6.9785	6.53485	6.47833	6.40866	6.32663	6.32121	6.47048	6.59564	6.46016	6.66835	6.55263	6.44223	6.37425
DAG1	10.1633	10.5518	10.1154	9.928	9.35803	10.0893	10.4504	10.0036	10.1948	9.85613	10.2075	10.1236	10.1443	9.58868	9.9334	10.309	10.1596	10.1596	10.27	10.2863	9.97701	9.75336	9.71142	10.2985	10.0309	9.18065	9.4715	9.85939	9.33918	10.4533	9.76365	10.0779	10.3898	10.2217	10.2306	8.97089	10.0765	10.205	10.2895	9.76266	9.73253	10.2579	9.64354	9.77434	9.72772	9.92162	9.87519	9.74565	9.79424
DBP	7.4868	6.34156	7.12273	6.92394	7.58192	6.14801	7.3541	6.97853	7.40542	6.97853	6.8466	6.86536	6.99672	7.01355	6.35473	7.35737	6.69669	7.01355	7.01355	7.52429	7.46021	7.10296	6.69301	6.36951	8.2311	6.93073	6.86934	6.98002	6.02392	6.76883	6.99818	6.83193	6.52686	6.71408	6.86696	6.5574	6.69311	7.06263	6.41686	6.82214	7.66916	6.81663	7.67783	7.47948	7.08881	6.91153	6.61878	7.13201	6.96919
DCHS1	7.43514	7.72336	7.395	7.38351	7.05975	7.62782	7.81459	7.73352	7.5536	7.0843	7.31001	6.92232	7.55927	7.0208	7.4273	7.25001	7.80987	7.60427	7.43949	7.47677	7.10624	7.08032	7.56057	7.14763	7.72151	6.66739	7.62107	7.07575	6.68335	7.38492	7.52526	7.43023	7.99588	7.84521	7.59529	7.08901	7.27421	7.68337	7.30843	7.42282	7.25244	7.31122	7.32172	7.00684	7.32138	7.74685	7.1344	7.41237	7.31394
DCK	7.64356	6.96481	7.6267	7.4602	7.02322	6.85075	7.14656	7.6723	7.58627	7.33956	6.95124	6.93141	7.62255	7.44609	6.54015	7.51527	7.38745	7.51263	7.39746	7.29549	7.2018	6.75007	7.86112	7.00942	6.91828	7.24688	7.07635	7.02568	7.41672	7.53369	7.06848	7.05139	7.51905	7.75409	7.21403	7.57884	6.87521	7.57123	7.53777	7.54704	7.39721	7.05565	6.98578	6.3561	7.31841	7.47584	6.9173	6.90306	7.38325
DCLRE1C	6.46817	6.24497	6.36472	6.01552	5.61942	5.90113	5.75574	6.09278	6.10216	6.45969	5.95311	5.78786	6.1597	6.2665	5.8164	6.32633	5.93505	5.54127	6.56183	5.98619	5.84887	6.03433	6.24153	5.77445	5.84746	6.24524	5.92559	5.78146	5.80992	5.8413	5.95172	5.75757	5.77408	6.10015	5.88353	6.10417	5.80522	5.83016	5.82697	6.2554	6.75755	6.12044	5.71694	5.71438	6.66397	6.45294	6.1367	5.88602	6.20154
DDIT4	8.8517	9.23674	9.00047	8.83733	9.6698	9.47068	8.61468	9.2905	9.41292	9.2326	9.65491	10.7537	9.59613	9.12719	10.5397	9.15042	9.15462	9.6062	9.43975	8.92834	8.66493	9.66352	9.41903	9.19471	10.2693	9.2335	11.2725	9.22551	9.63748	9.19281	9.63825	9.90645	10.5427	10.3717	10.6573	10.6493	9.37128	10.2158	9.08708	10.2889	10.4924	9.84758	9.61657	9.54115	9.63719	9.46209	9.82413	9.8191	10.6095
DDOST	10.853	10.8115	10.5517	10.7077	10.6609	10.8265	10.744	10.6851	11.3086	11.0441	10.4195	11	10.7075	10.688	10.9486	10.6343	10.8763	10.7112	10.9864	10.8259	11.1453	11.0473	10.7093	11.2821	10.6513	10.6414	10.6067	10.5961	11.1738	10.7751	11.0069	10.6924	10.8642	10.6541	10.6493	10.7655	10.4646	10.6674	10.7247	10.7097	10.908	10.7456	10.7529	10.8102	10.6836	10.4927	11.1677	10.8848	10.6581
DDX24	9.67481	9.77323	9.3381	9.57487	9.33712	9.74619	9.68656	9.4401	9.46677	9.67326	9.7901	9.80437	9.62412	9.27848	9.61492	9.47756	9.88215	9.83822	9.58843	9.62618	9.92345	9.84664	9.84068	9.85909	9.73729	9.57751	9.32447	9.53155	9.25911	9.51937	10.0098	9.66006	9.59151	9.7896	9.71716	9.13474	9.50101	9.64263	9.63658	9.73263	9.69732	9.72957	9.77835	9.312	9.82947	9.77161	9.65632	10.0552	9.78207
DDX25	4.61823	4.72344	5.20773	5.33917	5.24568	5.41948	5.00357	4.98802	5.46799	5.26407	4.72199	5.28096	5.18283	5.54205	5.24948	4.81077	5.00387	4.79638	5.00387	5.42869	5.02921	4.92732	4.76111	5.03262	5.09641	4.50701	5.38607	5.25435	4.89089	5.41228	5.89896	5.2527	4.82176	4.89425	4.85847	5.4303	5.26689	4.74716	4.67421	5.4103	4.74782	5.25926	5.36747	5.57136	5.42824	4.89717	4.99761	6.14398	5.65622
DDX56	8.02975	8.03275	7.69841	7.95635	7.88004	8.06421	7.96015	7.62611	7.47303	7.56031	7.69591	7.61853	7.57885	7.74839	8.00637	7.74984	7.89569	7.39532	7.7176	7.74839	7.9975	8.2637	8.06261	7.55543	7.93062	8.24182	7.81107	7.85137	8.00782	7.68356	7.84377	8.05084	7.99605	7.86809	7.79745	7.73339	7.56728	7.84303	7.76266	8.02201	8.2531	7.96951	8.07041	8.08499	7.76069	7.9356	7.94825	7.83487	8.05166
DEGS1	8.29931	8.08345	8.28135	8.23467	8.1992	8.12945	8.20539	8.6982	8.08701	8.12766	7.93318	8.06813	7.56386	8.15172	8.20584	8.15172	8.15172	8.15172	8.23607	7.83707	8.15367	7.99477	8.15754	7.92921	7.80081	8.43755	8.40878	8.25831	8.59856	8.42746	8.08015	7.93108	7.90631	7.89344	8.06565	8.68191	8.17493	8.29281	8.44793	7.86718	8.10742	7.84731	8.06608	7.81311	8.01173	7.58451	8.0743	8.08628	7.81068
DENND5A	9.83609	9.65927	9.68077	10.0904	9.62992	9.61318	9.67505	9.42402	9.81702	9.73548	9.66542	9.64609	10.0338	9.75828	9.72955	9.91899	9.72907	9.7918	9.57636	9.59146	9.34085	9.45415	9.87035	9.84149	9.65251	9.72428	9.57785	9.74852	9.62569	10.0047	9.91864	9.31397	9.64742	9.92164	9.74831	10.0238	9.77985	9.87965	9.88136	9.64178	9.4936	9.35283	9.44017	9.11849	9.68926	9.76873	9.23469	9.84057	9.52504
DERL1	8.62706	8.43366	8.30703	8.88145	8.36653	8.27642	8.24021	8.05595	8.37455	8.60817	8.13446	8.41839	8.41351	8.07408	8.30136	8.41781	8.45194	8.41781	8.64361	8.3712	8.48089	8.44956	8.82785	8.47485	8.16412	8.56512	8.4703	8.21727	8.73602	8.49415	8.62276	8.24461	8.26177	8.50921	8.40972	8.56311	8.05811	8.44875	8.47136	8.41787	8.42575	8.37488	8.31332	8.34528	8.28702	8.40771	8.53638	8.57809	8.32911
DESI2	7.94038	7.7367	7.71553	7.74638	7.68448	7.97258	7.94051	7.83975	7.40137	7.65626	7.7228	7.65807	7.60335	7.54222	7.27006	7.91076	7.76174	7.97675	7.84058	7.76174	7.75125	7.90945	7.65441	8.00836	7.68528	7.62718	7.61468	7.60105	7.96462	7.71642	7.78731	7.5881	7.79446	7.87305	7.86695	7.78607	7.9189	7.6515	7.70067	7.9489	7.55827	7.71986	7.70881	7.63072	7.84585	7.80867	8.00259	7.72425	7.90382
DHCR24	7.59975	8.89475	7.15755	7.70796	8.01089	8.16649	7.95151	7.74432	7.83239	7.17518	7.14787	7.78213	7.41247	8.21388	7.55846	7.5491	7.55846	7.22715	8.37345	7.5184	7.47676	6.7228	6.96145	7.35286	7.37082	7.78103	8.68066	7.83442	8.93843	7.62633	7.87578	7.59245	7.63849	7.49563	7.51436	8.78565	7.06892	7.49117	7.92062	7.28214	7.20059	6.96825	7.37207	7.86815	7.11996	7.08805	8.50041	7.72131	7.21293
DHRS9	5.30725	6.40988	5.69042	6.37702	6.29616	5.63474	5.73749	5.91276	5.52365	6.08084	5.48604	5.71011	5.27967	5.71516	6.2098	5.76312	5.76312	5.76312	5.64451	5.76312	5.27895	5.21941	6.07044	5.44541	5.52903	6.18306	5.31961	5.29309	6.00616	5.45228	5.45155	6.08843	5.35208	5.78344	5.76599	6.41352	5.52903	5.50551	5.57444	5.7213	5.12201	5.43021	5.17827	6.40222	5.42772	6.12062	5.53047	5.40585	5.69384
DHX8	7.83585	7.76519	7.68579	7.73955	8.04117	8.03881	7.69395	7.36764	7.63764	7.80674	7.79153	8.08826	7.72837	7.30736	7.67807	7.90226	7.91905	7.85514	7.85514	7.85514	7.52594	7.66567	8.02542	7.81779	7.73478	7.64909	7.69081	7.63586	7.53066	8.07022	7.62625	7.96037	7.67326	7.90746	8.0558	7.60573	7.69836	8.0254	7.75012	7.7569	7.84578	7.28571	7.62128	7.27447	7.83679	8.03532	7.51608	7.58569	7.71662
DLEC1	5.70487	5.88327	5.88921	6.03828	6.27566	6.1803	5.68189	5.89129	6.02578	5.90156	5.6878	5.86659	5.88769	5.99607	6.01489	5.61924	6.1154	5.92593	5.92593	5.66285	5.76227	5.86298	5.76656	6.0595	6.1666	5.88394	5.93441	5.89996	5.8028	5.82099	6.11812	5.86278	5.89904	5.93168	5.81964	5.96952	5.87875	5.95134	5.75279	5.97494	5.89904	5.9676	5.94221	5.8896	5.93482	5.996	5.81429	6.3867	6.14167
DNAH17	4.52756	4.60088	4.6674	4.64857	4.9965	4.86419	4.78658	4.52492	4.6916	4.35002	5.03571	4.61872	4.75314	4.98855	4.98367	4.54975	4.64402	4.45709	4.64402	4.55987	4.45928	4.6798	4.57195	4.71864	4.68124	4.70256	4.7984	4.71785	4.69361	4.63995	4.56831	4.6798	4.68962	4.65557	4.6629	4.75142	4.93149	4.62638	4.51849	4.63529	4.63835	4.64832	4.60276	4.61179	4.52045	4.6798	4.6445	4.56824	4.67769
DNAH7	5.09888	5.09651	5.24388	5.16006	5.3229	4.80612	5.0272	4.962	5.22436	5.2389	5.09394	5.04825	5.05665	5.52123	5.09462	5.09462	4.91957	5.04317	4.93472	5.14463	5.18177	5.25992	5.17679	5.0425	5.23612	5.32002	5.38199	5.29838	5.13489	5.17995	5.29005	5.35485	5.20834	5.05723	5.17867	5.02918	4.97541	5.24599	5.19445	5.30417	5.11631	5.08169	5.10174	5.16769	5.08164	5.35305	4.82472	5.43138	5.44343
DOCK2	5.90863	6.95453	6.92119	6.63458	7.26201	6.80622	6.14987	5.99632	6.87957	6.59692	6.76709	7.01862	6.52698	6.95348	6.70655	6.11407	6.54878	6.58654	6.70186	7.01912	5.25911	6.31758	8.50438	6.56839	5.9178	6.67912	6.45121	6.03176	7.37951	6.69583	6.44752	6.81194	5.88933	6.48394	6.45155	7.66958	7.19872	6.95859	6.49881	6.86153	6.17986	5.91929	6.61217	6.33793	6.42794	6.15215	7.41879	6.04923	6.49592
DOCK6	7.85485	7.67877	7.50373	7.56522	7.36228	7.95384	7.67132	7.34991	7.624	7.53734	7.74964	7.58307	7.78396	7.64918	7.80021	7.66127	7.61864	7.56279	7.71047	7.38541	7.18418	7.40457	7.8463	7.46677	7.94895	7.32637	7.65386	7.29366	6.9168	7.49752	7.23774	7.30805	7.71463	7.72102	7.71793	7.28604	7.61627	7.63601	7.63067	7.40701	7.68644	7.27604	7.65093	7.30946	7.44656	7.73809	7.41149	7.05587	7.26891
DOK2	6.31874	7.52618	6.89961	7.1027	6.87309	7.17899	6.61324	6.88353	7.13573	6.7375	6.9328	7.37641	6.65705	6.64724	7.31688	6.85226	6.95227	7.56692	6.6576	6.62861	6.07361	6.61186	7.46327	7.04389	6.20005	7.64229	6.8002	6.4692	6.91378	7.06785	6.88649	6.97112	6.3017	6.67162	6.9646	7.08802	7.39935	7.06641	7.06294	6.97331	6.48717	6.50019	6.82136	6.98407	6.52957	6.86189	6.50619	6.68914	6.78521
DOK4	7.06372	7.04671	7.03471	6.91617	7.14533	7.29112	7.29058	7.13513	6.92873	7.21484	7.19314	7.28943	7.01095	7.12741	7.42413	6.97401	7.12741	7.12741	7.12741	6.9775	7.05919	6.93493	6.96162	6.87912	7.25745	6.97617	7.021	7.05627	6.93614	6.82104	7.25386	7.0823	7.25421	7.21735	7.08081	7.08476	7.06749	7.07841	6.90703	7.19132	6.98227	7.02065	7.00423	7.11574	6.88871	7.24784	7.07965	7.29405	7.22426
DPF1	6.10463	5.93949	5.96954	6.33567	6.41011	6.44575	6.1452	6.45487	6.39631	6.14074	6.46257	6.17409	6.03283	6.2146	6.40587	6.17196	6.08667	6.53191	6.17196	5.98547	6.20198	6.2729	6.09848	6.02546	6.30053	6.13671	5.99793	6.46085	5.97989	6.25675	6.3113	6.34409	6.23543	6.28597	6.10045	6.68468	6.08503	6.26041	5.99516	6.28102	6.24903	6.22873	6.35685	6.5025	6.23727	6.382	6.33811	6.42071	6.38583
DPY19L1	7.77705	7.99435	7.43671	7.78745	7.29455	7.45003	7.40018	7.52544	7.86119	7.42619	7.0255	7.64954	7.98598	6.95494	7.48826	7.56036	7.81506	7.77006	7.77461	7.66002	7.08	7.26074	7.87492	7.84	7.32823	7.62307	7.7933	7.2199	7.89314	7.79025	7.35642	7.42835	8.22007	7.88852	7.68624	7.92776	7.73552	7.47958	7.82823	7.5746	7.41945	7.00904	7.26814	6.89808	7.53853	7.71713	7.37406	7.27883	7.46389
DRAM1	8.87844	9.50737	9.12501	9.27294	9.27484	9.44543	8.695	8.1878	9.12568	8.79849	8.9693	8.76296	9.26755	8.57822	8.89236	8.76353	8.95118	8.86239	9.01668	9.81548	8.92771	8.95582	8.85557	9.10089	8.80221	8.98628	9.84417	9.07839	9.67673	9.14196	9.05002	9.09805	8.7571	8.89338	9.16845	9.45807	9.1802	9.32393	9.45908	9.15921	9.08262	8.63944	9.0696	9.0568	8.07601	8.6192	9.54079	8.9013	9.0313
DSE	9.38466	9.59007	9.07047	9.71114	8.83378	9.48869	9.43775	9.38193	9.47314	8.76516	9.07484	9.7764	9.67854	9.04893	9.43183	9.52305	9.45661	8.85597	9.51957	9.71432	9.08903	9.15374	9.63563	9.59263	8.82774	9.47717	9.31869	9.29524	10.2217	9.29755	9.3716	9.32113	9.18864	9.33556	9.72638	9.77853	9.58877	9.65928	9.80404	8.97719	9.04648	9.12516	9.23443	8.80368	9.12406	9.07366	9.34863	9.21744	8.6482
DSG3	4.30242	4.30974	4.56465	4.34265	4.90578	4.40413	4.77511	4.54311	4.29889	4.37284	4.75832	4.29335	4.22	4.96799	4.43208	4.37328	4.37328	4.37328	4.37328	4.34653	4.40657	4.52066	4.36486	4.37031	4.35041	4.3306	4.24874	4.53362	4.55088	4.45853	4.27901	4.34882	4.44619	4.38003	4.29384	4.41995	4.58322	4.26347	4.33681	4.34614	4.20971	4.57115	4.32626	4.5531	4.29943	4.45113	4.3193	4.30337	4.41179
DUSP1	7.58343	7.7376	7.86647	7.67762	7.4516	8.26053	7.78893	7.33807	7.44781	7.42815	7.42293	8.13633	7.75244	7.76297	8.22962	7.67189	7.61473	7.46871	7.40158	7.60512	7.57682	8.0467	8.17327	9.26067	7.3937	8.75877	7.98643	7.61976	8.5497	8.35732	7.98999	7.94644	7.9892	8.05878	8.85427	7.50002	8.17984	8.51067	7.66955	8.27246	8.23899	8.3237	7.82929	7.56813	7.70481	7.72581	7.57507	8.42062	8.7654
DUSP22	10.2696	10.3683	10.2307	10.4924	10.7433	10.1258	10.5498	10.5608	10.483	10.6581	10.4181	10.6089	10.2439	10.7692	10.506	10.2263	10.3523	10.3316	10.504	10.504	10.106	10.3731	10.8525	10.4026	10.5487	10.9498	10.4661	10.289	10.3804	10.504	10.2918	10.0522	10.6502	10.5127	10.2733	10.1855	10.6021	10.3751	10.2413	10.1529	10.2829	10.2262	10.6878	10.0298	10.4952	10.5115	10.1598	10.1405	9.96122
DUT	8.36304	7.83534	8.24704	8.27591	8.08592	7.64069	7.88745	8.36651	8.30115	8.03678	8.4981	8.04237	8.07807	8.19543	7.67413	8.22365	7.9879	8.07174	8.32489	8.47229	8.35707	8.27542	8.46543	8.18924	8.19561	8.42338	8.07909	7.90137	8.27672	7.85865	8.22358	8.05861	8.14791	8.18587	8.2862	8.01059	8.082	8.17565	8.12865	7.81228	8.36187	7.88047	8.20229	7.96405	8.24015	8.11656	8.2138	8.3082	7.7941
DYNC2H1	6.69929	6.50029	6.30329	6.33231	6.56582	6.15228	6.09176	5.94339	5.52281	6.39754	6.30012	5.81453	6.38803	6.38757	6.1744	6.23233	6.22899	5.74403	6.3578	6.28823	6.57252	5.86223	6.06916	6.2313	6.18169	5.80931	6.06476	6.47549	6.05347	6.39179	5.87675	6.2729	6.18766	6.19697	6.37751	6.12938	6.31383	6.41743	6.55697	6.22641	6.42246	6.06645	5.87159	5.95858	6.32073	5.9311	5.98451	5.94266	6.24586
DYRK2	6.0059	5.81694	6.26779	5.92915	6.45058	6.18619	6.22613	5.78734	5.85862	6.01199	6.16754	6.03608	5.78095	5.89168	6.05112	6.05112	6.26489	5.65337	6.22664	6.05112	5.70664	5.99464	5.70844	5.85877	5.84797	6.03569	6.13915	5.9516	6.79827	5.89339	5.91178	5.97903	6.00926	5.83959	5.93921	6.08204	6.00442	5.85179	5.98123	5.94947	5.4925	5.82686	6.05878	5.87415	5.78509	5.93696	6.29234	5.43527	5.71462
DYSF	10.3653	10.1388	10.3644	10.5978	10.3482	10.9868	11.2346	10.3008	10.7626	10.7055	10.6025	11.3347	10.3927	9.82298	10.989	10.6219	10.8212	10.7223	11.0225	10.6141	9.89939	10.5909	11.0163	10.2069	10.617	9.88804	10.7057	10.3917	9.9107	10.7471	10.62	10.4439	11.2796	11.1746	10.9572	10.6111	11.1038	10.7032	10.5647	10.8169	10.4884	10.5085	10.747	10.4796	10.845	10.8024	10.2464	10.3781	10.6317
EBI3	5.2885	6.4649	5.96895	5.76183	5.71306	5.65498	5.37051	5.73564	5.56807	5.75759	6.07613	5.59106	5.37145	5.83655	6.27716	5.43265	5.65079	5.61242	5.65079	5.58299	5.03185	5.25008	5.53524	5.74838	5.10734	5.17936	5.75444	5.3746	5.79557	5.55619	5.4941	5.38845	5.32947	5.72436	6.16583	6.49908	6.0399	5.82386	5.7692	5.7118	5.49716	5.27832	5.64856	5.8031	5.40738	5.85059	5.79304	5.55108	5.4872
ECE1	7.17455	7.22331	7.20461	7.22657	7.2694	7.73458	7.26497	7.17778	7.28588	7.62019	7.22724	7.23669	7.39102	7.25179	7.60595	7.00328	7.38955	7.32445	7.30251	7.29644	7.17415	7.18843	6.81155	6.89705	7.19161	6.8746	7.18652	7.13293	6.81732	7.17937	7.19726	7.43063	7.01471	7.21293	6.79441	7.41863	7.36792	7.28322	6.89158	7.28276	7.35373	7.12146	7.25876	7.40703	7.53546	7.5585	7.18652	7.00049	7.28929
ECHDC2	10.1067	9.74873	9.8004	9.54434	10.3674	10.0327	10.1789	9.97684	10.3358	10.2557	9.63074	10.2218	9.9921	10.4863	9.28706	10.1491	10.1562	10.0184	10.034	10.0534	10.7578	9.74276	10.2583	9.75675	10.0539	9.99525	10.0553	10.4031	9.55048	10.0474	9.97559	10.5204	9.50858	9.90782	9.87047	10.0635	9.45899	9.84129	9.73684	10.3333	10.4877	10.4242	10.2292	10.698	10.1815	10.4472	10.2603	10.017	10.4086
ECT2	5.86918	5.91787	6.0995	6.32309	4.74585	5.61833	5.63121	6.09302	5.18978	6.4279	5.40699	4.90237	5.41793	5.57862	5.43749	5.40594	6.44926	5.57862	6.10837	4.99035	5.39263	4.84592	5.64245	5.59485	5.21234	5.78372	5.72729	5.49499	7.35318	5.72094	5.2328	5.4409	5.54647	5.5196	6.06524	6.56403	5.6254	5.56649	6.49401	5.27783	4.87529	5.17579	5.14744	5.1476	5.24267	5.27918	6.62345	5.10429	5.15081
EDC4	7.10665	6.92769	7.09337	6.86424	6.97003	7.12853	7.20676	6.73489	7.06142	7.346	6.81894	7.24409	6.68538	6.88542	6.95524	6.96963	7.09715	6.83012	7.41182	6.95524	6.90772	6.87656	7.1038	6.67782	7.17167	7.41424	7.14077	6.86877	6.81607	6.75104	6.8734	6.91495	6.96123	6.86663	6.95579	6.47643	6.86461	7.02591	6.64318	6.94456	7.41217	6.93471	6.96031	7.16504	6.95839	7.10355	7.25255	6.82336	6.90067
EFCAB6	5.13004	5.06831	5.11565	4.97567	5.3823	5.5032	4.56647	4.98778	5.15865	5.0679	5.17459	5.5959	4.8807	5.20662	5.13315	5.05081	5.09695	4.97516	4.90458	5.31709	4.98459	5.03086	4.96062	4.86384	5.15059	4.95729	5.15214	5.03618	4.7888	5.06406	4.9897	5.28671	4.89753	5.04286	5.05963	4.99915	4.87238	5.18194	5.03318	5.05855	5.07233	4.96523	5.11792	5.10644	5.15579	4.99038	5.02215	5.0647	5.19041
EFHD2	6.68751	7.5571	7.28863	7.21833	6.72249	7.45486	7.39323	7.40422	7.29314	6.82459	7.56095	7.19128	6.9346	7.03925	7.59468	6.69523	7.45439	7.20901	7.19562	7.20901	6.63555	6.8259	7.6709	7.02297	7.14229	7.90405	7.0495	6.44109	7.38674	7.064	7.06489	7.42913	6.99271	7.10764	6.79716	7.52375	7.4487	7.38198	6.96651	7.13683	6.82188	6.20889	6.75156	7.26842	6.71417	7.32561	7.30404	6.93651	7.00498
EFNB2	10.5433	10.5254	9.70907	9.88165	9.41132	9.76084	10.1311	10.3453	10.5571	9.77347	10.2465	9.52981	10.3981	10.1242	9.1467	10.2075	10.2277	10.4108	10.3535	10.0771	9.92815	9.77654	10.2416	10.0966	10.0643	9.31291	9.02226	9.86735	9.05905	10.234	10.4643	9.47711	9.96669	10.5216	9.86911	9.32964	9.61187	10.096	9.58467	10.1692	10.3442	9.89856	10.0808	9.22965	10.8964	10.4431	9.53847	10.3863	10.0578
EGR1	6.92726	7.64389	7.29662	7.27726	7.21341	8.52005	7.69268	7.10195	7.14373	7.38804	7.20265	6.80396	6.78104	6.75596	7.31849	7.27265	7.71504	7.24861	7.44238	7.28316	6.91272	7.35726	7.37324	7.89349	6.73306	9.21723	8.20295	7.60073	8.71256	7.93653	7.33884	8.29534	7.89806	7.51305	9.98428	8.05831	8.02212	8.28861	8.35012	7.30692	7.7651	8.04034	7.33584	7.7082	7.7068	7.7954	8.1885	7.71193	7.67342
EHBP1	9.26646	8.98783	9.08946	9.10185	9.06551	8.8173	9.28582	9.08557	8.91783	8.99538	9.35638	8.90864	9.21728	9.35532	9.05637	9.13454	8.80751	8.86211	9.17966	9.24327	9.39323	9.2568	9.23805	9.12536	9.31074	9.21064	8.69405	9.13598	8.77078	9.28689	9.49908	8.91362	9.27359	9.41536	9.43735	8.97361	8.80845	9.05734	8.96043	9.22305	9.43739	9.246	9.13692	9.11625	9.2259	9.20688	8.89603	9.6916	9.36129
EHBP1L1	6.13628	6.14906	6.17434	6.16325	6.69936	6.7299	6.11585	5.95817	6.13464	6.15207	6.23621	6.0936	6.13096	6.23962	6.47079	5.83428	6.31196	6.23335	6.34586	6.06312	5.9428	6.13145	6.85273	6.24385	6.46104	6.3129	6.27406	5.94664	6.29102	6.25238	5.93123	6.19929	6.33422	6.21699	6.18836	6.08398	6.66537	6.34136	6.04649	5.96883	6.18328	5.76822	5.98441	5.98874	5.98506	6.34378	6.26875	5.766	5.81104
EIF1B	10.8606	10.5812	10.7568	10.7438	10.6377	10.7076	10.4834	10.7481	10.4364	10.5788	10.3812	10.6723	10.6432	10.5583	10.5988	10.7773	10.7929	10.5247	10.5832	10.4388	10.8587	10.7795	11.1269	10.6006	10.4376	11.1377	10.7538	10.9114	10.6339	10.654	10.6683	10.8346	10.592	10.7926	10.7452	10.5082	10.8723	10.6293	10.7912	10.8744	10.9099	10.7719	10.7945	10.7249	10.8455	10.6724	10.6878	10.6885	10.9721
EIF2AK2	7.24781	6.62535	6.80465	6.7462	6.78326	7.12249	7.18844	6.7665	6.93641	7.51321	6.98305	6.87305	7.21472	7.0379	6.34757	6.98163	7.05386	7.20983	6.97444	7.38035	6.62346	6.70237	6.88365	6.73467	6.76755	6.97475	6.67822	6.76278	7.03948	7.10776	6.7397	6.48544	6.7397	6.76481	6.68618	6.7397	6.7397	6.5141	6.46616	6.70056	6.77006	6.86395	7.89918	6.77369	7.87472	6.88113	6.77961	6.66286	6.68282
EIF4G2	11.7243	11.7462	11.8404	12.0237	11.6436	11.6599	11.9006	11.7961	11.7888	11.803	11.7483	11.8166	11.6469	11.8331	11.7654	11.7689	11.7929	11.8426	11.7036	11.7082	11.8021	11.6867	11.9038	12.0282	11.5936	11.9719	11.5154	11.6491	11.9583	11.6438	11.9137	11.6124	11.9657	11.7222	11.7868	11.7234	11.8076	11.6674	11.7541	11.7626	11.7024	11.6997	11.4904	11.471	11.6006	11.8499	11.7234	11.8847	11.7421
ELF4	8.24333	8.33334	8.38781	8.11957	8.22446	8.51361	8.25562	7.95147	8.71458	8.81375	8.41813	8.23963	8.01684	8.65015	7.92936	8.43219	8.39891	8.48251	8.39495	8.0543	8.12314	7.89399	8.88131	8.38137	8.69257	8.77797	8.31919	8.17565	8.96307	8.28976	8.16695	8.28282	8.26299	8.39357	8.31394	8.01818	8.57276	8.4897	8.53945	8.14774	8.27173	7.80078	8.22941	7.97601	8.27566	7.88205	8.49427	8.03188	8.00209
ELK3	6.75664	6.66023	7.18348	7.0836	6.63561	6.82568	6.95464	7.19997	6.84383	7.04467	6.70057	6.60635	7.05879	6.89717	6.81433	7.12972	6.75607	6.81379	6.89717	6.89717	6.69505	6.59999	6.6281	6.92266	6.94735	6.39891	6.71359	6.45907	6.78066	6.6464	6.66756	6.67394	6.77556	7.04876	6.53665	7.03278	7.02997	6.87167	6.60837	6.70324	6.68854	6.68205	6.93902	6.63064	6.65304	6.70209	6.44132	6.56593	6.62947
EMILIN1	5.68905	6.64335	6.0085	5.86289	6.60919	6.48282	6.09591	5.98251	5.87529	5.97406	6.07044	5.84336	5.75736	5.97133	6.6549	5.97133	5.7909	6.19243	5.97133	5.97133	5.47665	5.68756	5.66213	5.68733	5.95131	6.40099	5.78476	6.0032	5.53408	5.61113	5.47071	6.45819	6.32724	5.30194	6.01872	6.14871	5.89954	6.06388	6.01021	5.80808	5.76438	5.64534	6.07531	5.44862	5.5374	6.00409	6.79065	5.29447	5.67226
ENC1	7.82544	8.44047	7.46093	8.09974	7.44937	8.17584	8.3263	7.36788	8.11289	7.52004	7.6917	7.13377	7.88339	7.31536	7.05904	8.31278	7.92721	8.43624	8.1469	7.44048	8.08234	7.29124	7.60546	7.58801	7.19535	7.21878	6.99649	7.40994	7.4994	7.64167	8.72992	7.7202	7.31903	7.46674	8.36708	7.12402	8.40814	7.59366	7.6109	7.72293	7.42106	7.83241	8.02449	7.59783	7.71612	7.99996	7.24882	8.87271	7.68901
ENDOU	5.49263	5.45322	5.30548	5.52202	5.82351	5.08823	5.58296	5.32279	5.48256	5.35366	5.1929	5.45416	5.1887	5.93558	5.54056	5.34833	5.34833	5.00203	5.34833	5.25093	5.48416	5.1893	5.06661	5.42192	5.6306	5.26629	5.46065	5.59781	5.30788	5.4271	5.47824	5.35014	5.56574	5.36517	5.18762	5.22361	5.74856	5.33531	5.43402	5.70621	5.30611	5.61284	5.4094	5.39476	4.92084	5.53895	5.22491	5.6097	5.89178
ENGASE	8.06318	7.84443	7.89492	7.94284	8.3468	7.93238	8.10625	8.4439	8.01837	7.87203	8.47914	8.04691	8.33097	8.20064	8.05254	7.9909	8.05254	8.05254	7.87973	8.62371	7.65357	7.94144	7.9119	8.02848	8.19431	7.96289	8.32733	7.93844	7.98003	8.05107	7.57316	7.89439	7.85433	7.89023	7.91965	7.61047	8.20008	7.93734	7.68493	7.76936	8.45597	7.90068	8.10333	8.28818	7.97967	8.20606	7.92354	7.52337	7.69804
EPB42	4.7396	5.00243	4.65467	4.87374	5.1479	4.53898	4.67339	5.005	5.01089	4.89601	5.10301	4.41246	4.75348	4.91331	4.81163	4.81163	5.13675	4.73826	4.81163	4.57179	4.83311	4.8526	4.79519	4.84376	4.76171	4.52117	4.96513	5.10851	5.04329	5.09035	4.68942	5.11539	4.75903	4.86526	4.83306	4.95419	4.71726	4.74972	4.73866	4.86526	5.17136	4.75328	4.77848	4.86526	4.92836	4.92557	4.64772	4.73254	4.963
EPHB4	7.41224	7.5143	7.43499	7.3964	7.10009	7.32492	7.75587	7.67548	7.54196	7.55159	7.33504	7.61337	7.45138	7.35188	7.81335	7.29637	7.65376	7.61464	7.35724	7.3408	7.16991	7.15131	7.37384	7.25049	7.92849	6.90563	7.44834	6.99599	6.88975	7.22501	7.33123	7.43562	7.5145	7.41881	7.39235	7.03913	7.3599	7.48529	7.20868	7.57466	7.78491	7.35272	7.54831	7.3296	7.69438	7.80366	7.17276	7.16168	7.47186
EPO	4.7825	4.59488	4.84059	4.63336	4.5903	4.73027	4.65351	4.74699	4.71722	4.80859	5.00676	4.94526	4.68527	5.00498	4.75692	4.75692	4.75692	4.75692	4.75692	4.486	4.73082	4.75474	4.61449	4.84138	4.88266	4.57172	4.8313	4.77298	4.55005	4.68092	4.75474	4.75474	4.66426	4.77815	4.57588	4.71543	4.93944	4.73356	4.60524	4.73304	4.81364	4.82689	4.77452	4.86133	4.89227	4.82536	4.75474	4.81645	4.78605
ERCC2	7.14954	6.73872	6.75078	7.20931	6.73569	6.70653	6.81232	7.10853	6.62488	6.50817	6.67302	6.43576	6.62095	6.9856	6.91588	6.74583	6.38532	6.88597	6.83383	6.50771	6.89475	7.09808	6.38574	6.85799	6.9133	6.80084	7.1173	6.60053	6.30077	6.56839	6.81655	6.87212	6.83514	6.81372	6.81565	6.41805	6.81024	6.43128	6.69803	7.04003	6.86628	6.76414	6.83514	6.91889	6.83514	6.91358	6.99169	6.92525	7.16408
ERG	8.88183	8.79105	8.42893	8.95571	8.17088	8.03717	9.011	9.31474	8.73254	8.56069	8.93631	8.41182	8.70214	8.72509	8.20232	8.78522	8.72509	9.05232	8.72509	8.72337	8.29951	8.81968	9.21558	8.97031	8.87812	8.37167	8.4773	8.8309	7.82461	8.78806	8.79661	8.46552	8.8958	9.15106	9.03627	8.1393	8.60872	8.97241	8.86403	8.67591	8.69422	8.55333	9.22086	8.0364	9.02079	9.08689	8.33804	8.66772	8.48441
ESR1	5.29683	5.41216	5.43534	5.51505	5.75981	5.32534	5.43009	5.48808	5.71249	5.62374	5.51678	5.64473	5.35344	5.62438	5.63832	5.25939	5.43193	5.72813	5.35133	5.43193	5.45178	5.50412	5.3263	5.42658	5.60312	5.35518	5.55717	5.53319	5.38903	5.50868	5.54446	5.50247	5.5099	5.48489	5.50019	5.47633	5.47817	5.53712	5.31999	5.50821	5.51454	5.60594	5.53661	5.72072	5.58407	5.61552	5.42824	5.62553	5.5308
ESRP1	6.30471	6.53181	6.92195	6.42983	5.9743	5.81601	5.72789	6.41857	6.09175	6.8076	6.33557	6.52407	6.30525	6.59758	6.36381	6.28194	5.78529	6.23273	6.30313	6.71642	6.51932	6.26963	6.02026	6.56012	6.32507	6.58434	6.34469	6.4686	6.29716	6.63201	6.72244	6.20529	6.25678	6.44188	6.62944	6.53385	6.68391	6.21932	6.06745	6.30894	6.14837	6.40398	6.77925	6.46278	6.05703	6.15137	5.81265	7.01343	6.33961
ETS1	7.65138	7.55583	7.59089	7.44088	7.27988	8.03644	7.76023	7.79937	7.72823	7.61973	7.59656	7.78346	7.62206	7.50644	7.85083	7.66773	7.66773	7.46549	8.00246	7.42194	7.45746	7.83516	7.77471	7.92426	7.63969	7.5081	7.54856	7.46061	7.32714	7.53135	7.69361	7.59445	7.32752	7.41499	7.57183	7.3079	8.02817	7.68592	7.26579	7.81444	7.83376	7.45607	7.54856	7.55987	7.64302	7.71583	7.46549	7.65549	7.81773
EVI2B	5.44645	6.88324	6.99289	7.26005	7.11257	6.24469	7.47659	7.29311	6.04637	7.50788	6.50893	7.87924	5.8176	6.03889	7.70085	6.00525	8.19983	6.66229	6.66229	6.66229	5.87494	6.9419	8.71164	6.45827	5.74167	8.18608	6.693	5.96369	8.64335	7.11062	6.32047	7.25509	6.79587	6.84283	6.8759	9.48621	7.34045	7.66519	7.15268	6.99613	6.45376	6.46574	6.70574	6.73326	6.54876	6.62153	7.65555	5.89837	6.60188
EVL	8.79511	8.6648	8.50978	7.83372	8.99357	8.08249	8.40548	8.23366	9.0196	8.99931	8.63688	9.35824	8.56868	8.75817	8.15251	8.24454	8.91471	8.85327	8.7271	8.88922	8.53988	8.10922	9.35	8.50682	9.52062	9.34861	8.17376	8.55554	8.13406	8.222	8.8737	8.69472	8.80469	8.62921	8.68821	7.9035	7.93225	8.74733	8.37584	8.3958	8.61136	8.3127	8.44766	8.56324	7.86716	8.13205	7.99952	9.07905	8.55847
EXT1	8.93705	9.29411	8.80665	7.64574	8.9635	8.97699	8.54144	8.54807	8.58232	8.56235	8.19386	8.57876	8.97739	8.44	8.80602	8.99388	8.75521	8.43858	8.80298	8.42381	8.60911	8.49017	8.80513	8.7202	8.41035	8.96472	10.0125	8.64753	9.22884	9.08702	8.63323	8.68953	8.73051	8.60084	8.94627	8.7391	8.83798	8.9648	9.20649	8.95315	8.58407	8.6544	8.76551	8.51694	8.80872	8.88114	9.48679	8.4616	8.79492
EXTL3	6.61004	6.81847	6.47532	6.5978	6.45801	6.57732	6.59706	6.59358	6.69123	6.64624	6.82991	6.48436	6.8942	6.6547	6.70084	6.60468	6.79157	6.65872	6.57486	6.45803	6.44125	6.3562	6.68751	6.74371	6.80901	6.49093	6.50994	6.54733	6.34368	6.5318	6.6	6.53434	6.53534	6.53017	6.54091	6.38123	6.77481	6.63154	6.39401	6.34663	6.75903	6.50718	6.61211	6.5166	6.42466	6.81284	6.39976	6.59851	6.33024
F13A1	6.79734	8.56907	7.58574	7.09524	9.43584	7.74069	8.63151	8.79545	7.61871	8.89142	7.10691	8.9739	8.65266	8.12019	9.03798	8.12019	8.1572	7.79986	7.7359	8.32875	8.26526	7.80602	6.57415	6.26813	6.76764	7.94791	8.42107	8.03882	8.10599	7.53981	7.6256	7.81873	7.95724	8.23968	7.41543	9.68113	7.13075	7.57112	8.04933	8.09444	6.82932	8.5085	7.01789	9.17848	7.38092	9.25424	9.22968	7.39911	7.87052
F3	10.6912	10.6746	10.2153	10.4438	9.64928	10.0097	10.2388	10.1937	10.3062	9.89535	10.4811	10.4	10.5313	10.5425	10.0408	10.7368	10.0153	10.2155	10.2881	10.1763	10.7958	10.3621	10.7856	11.0681	10.8031	11.0065	8.96825	10.4134	10.242	10.9163	10.6968	10.2171	10.2663	10.4852	9.95649	9.55875	10.5641	10.444	10.8838	10.4303	10.5311	10.5003	10.2996	10.1881	10.485	10.0406	9.99622	10.7494	10.4826
FAAP100	6.46175	6.97203	7.16843	6.75022	7.13583	6.71992	7.00886	6.78984	6.78773	6.41242	7.18606	6.58513	6.97142	6.81739	7.35246	6.70703	6.74455	6.51655	6.85484	6.78951	6.48395	6.74715	6.83951	6.45951	6.93611	7.27238	7.36591	6.58339	6.81711	6.74974	6.39522	6.55069	6.69807	6.45567	6.69686	6.6133	6.66375	6.86663	6.92607	6.24395	6.88765	6.59518	6.85877	6.88337	6.85277	6.97887	7.28336	6.33186	6.17115
FADS1	7.80091	8.09447	7.47489	7.72115	8.01539	7.60563	7.74639	7.6066	8.0319	7.74332	7.7297	7.64845	7.8231	7.79251	7.50741	8.0845	7.53662	7.69508	7.98921	7.79251	7.28764	7.39012	7.70836	7.81618	7.86328	8.12049	7.84731	7.67592	7.75306	7.77236	8.13414	7.35824	8.11287	7.59697	7.75341	7.73708	7.46304	7.53082	7.53253	7.88286	7.52173	7.67213	7.92636	7.6049	8.0954	7.89073	7.76791	8.05679	7.69746
FADS2	6.29699	7.05431	6.59538	6.60754	7.07026	6.67467	6.69968	6.60363	7.23183	6.72535	6.85954	6.6332	6.69821	6.7508	6.67525	6.62011	6.68691	6.493	7.47105	6.67525	6.26334	6.69904	6.12073	6.43806	6.75384	6.57649	6.95564	6.44281	6.3197	6.8766	6.8875	6.75638	6.77891	6.7087	6.70577	6.55356	6.27422	7.22449	6.36488	6.88882	6.63557	6.28923	6.9141	6.59803	6.72469	6.65152	6.3982	6.87181	6.86717
FAM117A	8.3893	7.81613	8.15677	7.80377	8.74816	7.9048	7.90122	7.96782	8.15467	8.57485	8.18191	8.45226	8.67859	8.40862	7.71059	7.6248	8.46395	8.92344	8.24419	8.24419	8.30176	8.06711	7.7551	7.93834	8.34306	7.89882	8.09408	8.24865	7.25635	8.14289	8.54343	7.75406	7.66901	7.97433	8.10032	7.87416	7.57341	8.16036	8.08813	8.28312	8.51882	8.20462	8.16816	8.3338	8.22972	8.02683	7.60236	8.80239	8.51234
FAM162A	10.4291	10.8733	10.4049	10.3214	10.4148	10.5429	10.4755	10.5015	10.4707	10.9044	10.7507	10.3452	10.2206	10.9575	10.2714	10.493	10.1961	10.7551	10.5098	10.4147	10.8178	10.576	10.2912	10.4852	10.3794	10.5631	10.5361	10.4892	10.2212	10.1746	10.6449	10.889	10.306	10.4104	10.3735	10.6792	10.1817	10.5305	10.5109	10.5845	10.4961	10.8211	10.2339	10.7031	10.4676	10.5278	10.5126	10.7704	10.695
FANCF	8.0883	7.86576	7.91857	8.00541	7.95358	7.78098	7.60508	7.75944	8.10228	8.2468	8.02637	8.01667	7.84612	7.87869	8.09782	8.10995	7.68625	7.85661	7.94787	8.00532	7.77179	7.80064	7.9023	7.497	7.77663	8.40706	7.82109	7.87468	8.13077	8.05926	7.65065	7.87305	7.83175	8.00978	7.68726	7.65649	7.78653	7.67949	7.89854	7.96323	8.14479	7.67604	8.19641	7.6444	7.9059	7.34996	7.9983	7.5714	7.90979
FAP	4.11325	5.90733	6.41569	6.21457	6.71918	5.23336	6.0139	5.04962	5.25272	5.55984	5.12897	5.10755	4.91228	5.27709	7.20649	5.27709	5.42677	5.13148	5.133	5.27709	4.87219	4.66976	4.60674	5.15873	4.65167	4.46161	5.14363	4.94111	7.99681	4.69501	4.73476	4.92991	5.01181	4.79533	4.71954	5.35472	5.05337	5.3551	5.56986	4.7153	4.78557	4.93947	4.7596	4.8231	4.58681	4.86247	8.02963	4.65544	4.63907
FBP2	4.99737	4.99329	5.72942	5.42725	5.63729	5.46628	5.39968	5.15062	5.5771	5.56693	5.63371	5.14669	5.25341	5.00298	5.39833	5.09517	5.96296	5.39833	5.39833	5.39833	5.33192	5.25929	5.11666	5.08392	5.45791	5.12969	5.35738	5.25862	5.21782	5.29016	5.31849	5.15237	5.24916	5.29615	5.53804	5.33095	5.4122	5.39043	5.23035	5.41067	5.22577	5.2507	5.37932	5.47299	5.24033	5.24106	5.21738	5.52218	5.53846
FBXL2	8.68296	8.57663	8.54345	8.72969	8.93927	8.08913	8.90209	8.38643	8.58695	8.3491	8.99558	8.65611	8.19084	8.25349	7.90556	8.82211	8.96625	8.56799	8.72881	8.87272	8.98119	8.77996	8.85616	8.97611	8.44193	8.57626	8.60302	8.66755	8.2711	9.33363	8.74475	8.74291	8.83508	8.77384	8.75879	7.9045	8.7413	8.87144	8.90593	8.42935	8.74291	8.56362	8.90106	8.49712	8.43799	8.25302	8.41558	8.72953	8.59826
FBXO17	9.30427	8.75084	8.24285	8.75249	8.60208	8.32513	8.2642	8.96014	9.09151	8.61386	8.16489	8.91503	8.80267	8.74353	8.26263	8.92171	8.68849	8.27998	8.73521	9.17013	9.62476	8.27293	8.45678	8.96943	8.87987	8.52674	8.22666	8.51626	8.53351	8.61839	9.35622	8.06779	8.73348	8.96942	8.49473	8.34033	8.71066	8.93425	8.55923	8.98137	9.65355	9.20652	9.37452	8.6379	9.4894	8.70914	8.22468	9.52964	9.15553
FBXW2	8.05227	8.02411	8.15376	8.19399	7.74088	8.19221	7.67578	7.44005	7.9082	7.89052	8.1535	7.94268	7.87786	7.7467	7.81826	7.95956	7.95956	7.68351	8.31051	7.95956	7.87078	8.08152	8.18154	8.21256	8.03436	8.28661	7.94787	7.64736	7.69557	8.49806	8.14034	7.90925	8.41382	8.03838	8.0377	7.59239	8.1171	8.2502	7.95362	8.18599	7.70366	7.73926	8.15854	7.76548	7.72832	7.9862	8.15564	8.15862	8.06075
FCER1G	7.50365	9.62858	8.6587	9.15597	8.45994	9.1128	8.71117	9.63903	8.99119	9.14234	9.04876	9.45291	7.6843	7.66778	9.90591	8.16096	9.62828	8.7929	8.92819	9.24808	7.71373	8.8646	10.1269	9.09113	7.74128	9.77763	8.6979	7.92481	9.70923	9.03127	8.53184	8.86142	8.67429	8.84359	9.08017	9.7267	9.43174	9.2227	8.95184	9.12167	8.24541	8.01198	8.71204	8.9269	8.26674	8.88478	9.32418	7.8911	8.6648
FCHSD2	9.39596	9.39223	9.39844	9.62379	9.01955	9.69677	9.53449	9.10671	9.43246	9.01116	9.62586	9.53804	8.87801	8.6674	9.34168	9.39391	9.54729	9.36918	9.39391	9.65083	9.15807	9.52011	9.60772	9.67704	9.51955	9.25964	9.21306	9.25731	8.65495	9.29316	9.45784	9.11847	9.72337	9.42576	9.6902	8.54781	9.46047	9.62835	9.46395	9.32233	9.23926	9.22456	9.32467	8.82479	9.51562	9.4296	9.39912	9.39468	9.25929
FCN1	6.85023	8.37897	7.81639	8.27151	6.65058	8.94087	7.77275	8.27222	8.52022	9.07576	8.41546	8.84513	7.49968	6.86922	8.17485	7.71988	8.65791	7.95827	8.14521	9.53858	7.25502	8.54315	9.92471	8.93994	8.14032	9.90508	8.60453	6.88852	9.25697	9.31536	8.05713	8.74544	7.58778	7.8661	8.4936	8.81099	9.47449	8.24679	8.42539	8.74856	7.6409	7.22256	8.69028	8.48983	8.3731	8.33928	8.2009	7.17529	8.18601
FERMT2	10.1644	10.0028	9.39948	9.70265	9.01318	9.84265	10.0691	9.77962	9.6076	9.68404	9.65402	9.66526	10.059	9.75004	9.70578	9.8461	9.6738	9.33373	10.1332	9.70578	9.89455	9.80755	10.266	10.427	9.34624	10.1026	8.77394	9.30326	9.4656	9.78698	10.036	9.41557	9.95395	10.2287	9.92402	9.45537	9.95844	9.92814	9.80201	10.1655	9.8255	9.72772	9.72293	9.27845	9.85148	9.37163	9.5442	10.088	10.2318
FEV	5.39023	5.68181	5.68387	6.06387	6.31268	5.71109	5.86476	5.81509	5.75977	5.84805	6.22947	5.88333	5.72539	5.899	6.00879	5.84105	5.899	5.899	5.899	5.48743	5.90778	5.76664	5.48657	6.15607	6.07963	5.49073	5.91063	6.24577	5.82077	6.12779	5.98049	6.01999	5.50375	5.68598	5.69507	6.01032	6.03179	5.87783	5.51474	5.88388	5.69136	5.79909	5.90123	5.98237	6.00462	5.85297	5.72554	6.23145	5.99043
FGF23	4.95205	5.01668	5.54272	5.78297	5.57784	5.87443	5.4337	5.34426	5.314	5.71877	5.76693	5.88715	5.20582	5.51	5.73253	5.18304	5.51	5.4511	5.51	5.51	5.30776	5.38537	5.38113	5.41632	5.48591	5.11823	5.4084	5.4946	5.4084	5.3973	5.49392	5.43616	5.40254	5.37027	5.43152	5.52342	5.47082	5.45838	5.28787	5.52248	5.25216	5.52219	5.59509	5.51543	5.4789	5.52743	5.2403	5.71255	5.7566
FGFR3	9.1377	8.77068	8.98508	8.86459	8.5113	8.52775	8.61315	8.87862	9.20515	8.95921	8.92515	8.25957	8.73666	8.82903	8.75357	8.54963	8.81969	8.84729	9.088	8.69747	8.84165	8.66127	8.50098	8.7475	8.93071	7.89355	8.26171	8.5615	7.78747	8.41408	8.62663	8.76064	8.59112	9.05985	8.51169	8.38237	8.30407	8.61689	8.4617	8.56325	8.99333	8.67773	8.6016	8.81208	8.92728	9.10671	8.15222	8.62252	8.56093
FGL2	9.93008	10.6017	10.0246	10.7388	9.92541	10.3878	9.93013	10.8779	10.9545	10.3702	10.4298	10.3269	10.0925	10.3603	10.2881	10.428	10.8849	10.3366	10.5332	9.73352	9.93972	10.6521	11.4266	9.85061	9.89989	10.7273	10.8225	10.322	10.25	10.5417	10.3641	10.4845	10.2513	10.4452	10.4784	10.3017	10.5857	10.6257	10.0089	10.3206	10.1683	9.88909	10.7246	9.58159	10.3058	10.2859	9.761	9.97514	9.91991
FGR	7.37236	8.51438	8.10767	8.04574	7.72553	8.89793	8.44453	8.07317	8.40102	7.98276	7.9615	8.99324	8.13452	8.15596	8.94335	7.39729	8.77489	7.66473	8.15596	8.47212	7.04912	8.30293	9.66068	7.9886	7.56326	9.07098	7.74152	7.36891	8.87157	8.21372	8.01319	8.28597	8.03002	8.19839	8.34719	8.49434	8.43451	8.43901	8.48301	8.47414	7.80922	7.59143	7.61742	8.29488	7.80039	8.3823	7.64648	7.6959	8.21356
FHIT	6.97702	7.03766	7.25095	6.77896	6.63948	7.16523	6.77696	8.17485	7.10731	7.23521	6.89529	6.91238	7.53297	6.32254	6.69253	7.3838	7.1579	7.25862	7.58389	7.72223	7.99603	7.43766	6.46002	6.49691	7.27183	6.43296	7.15338	7.20517	6.86013	6.78935	6.87318	7.99763	6.40099	6.95178	7.01675	7.22734	6.56076	6.88294	6.85654	7.31936	7.14139	7.36127	7.0115	7.95507	7.21558	7.3535	7.49627	6.9987	7.42087
FHL3	7.01335	6.91575	6.74206	6.82531	7.15324	7.44521	6.73974	6.74041	6.76738	6.52972	7.01295	6.93442	6.83867	7.01979	6.73803	6.5973	7.32679	6.76952	6.76952	6.94055	6.35959	6.54836	6.35371	6.7454	7.00819	6.70272	6.73679	6.71331	7.24655	6.8119	6.97453	7.02529	6.75458	6.71368	6.83841	7.1501	7.20093	7.00473	6.74317	6.75458	6.43832	6.75458	6.75366	6.7806	6.3902	7.10168	6.99869	6.94181	6.68962
FKBP6	5.5259	5.35483	5.18614	5.53962	5.75812	5.36472	5.59974	5.26395	5.51636	5.67246	5.41027	5.56288	5.06209	5.76185	5.27217	5.48018	5.48018	5.48018	5.18782	5.48018	5.52927	5.32395	5.54385	5.33546	5.58467	5.33365	5.29763	5.21576	5.27079	5.37025	5.52723	5.72011	5.48373	5.42233	5.40048	5.42517	5.41131	5.68054	5.42517	5.44081	5.59264	5.4041	5.58097	5.58541	5.34635	5.65225	5.32902	5.61233	5.50749
FLNA	9.77152	9.57622	8.50174	8.97732	9.43767	9.22961	9.15458	9.23123	9.09664	8.92388	9.04397	8.90806	8.86727	8.86027	8.91881	8.98959	9.64016	9.25512	9.41051	8.91522	8.11165	8.47364	8.9115	8.80663	9.15674	9.26364	9.39939	9.00962	9.3335	9.20188	8.36247	8.98932	9.28644	9.06398	9.24693	8.81259	9.21017	9.33992	9.40048	8.34249	8.65033	8.36496	8.42376	8.54415	8.37908	9.06755	9.44739	8.35526	8.33958
FN1	8.23355	8.89939	8.80644	8.39838	9.25186	9.26925	9.73125	8.30863	8.25865	8.61351	7.85741	8.88364	8.9526	7.55506	9.55679	8.73776	8.62706	8.72938	9.15291	8.74253	7.83652	7.56623	7.10899	8.07644	7.50392	8.3476	9.55264	8.144	10.1437	8.03115	7.33741	9.01276	9.33845	8.16107	8.2993	9.66125	8.86672	9.25916	9.8966	8.36959	7.64997	8.18489	7.54288	8.05272	6.78651	8.31709	10.3838	6.89773	7.85264
FOCAD	8.40405	8.5666	8.38996	8.01318	8.27331	8.58899	8.70252	8.6208	8.19249	7.6595	8.54327	8.17676	8.52754	8.04774	8.26102	8.08249	8.66493	8.454	8.38922	8.62326	8.33218	8.01845	8.35923	8.03779	8.15263	8.44508	8.36137	7.95812	8.63603	7.9375	8.68546	8.21947	8.92097	7.4546	8.53914	8.37663	8.32337	8.24402	8.18247	8.40521	8.8169	8.59706	7.98788	8.24611	8.37061	8.82493	8.1659	8.60374	8.27662
FOS	6.35063	6.86094	6.35298	6.65245	5.54712	7.83074	7.41472	6.72423	6.94829	6.86239	6.77657	7.18358	6.79319	6.35619	7.42557	6.50148	6.90327	6.90327	6.87171	6.95639	6.6705	7.05371	7.63865	9.8136	6.37777	9.58235	6.71276	7.85192	9.64333	9.50552	7.83543	8.24595	7.35361	8.08564	11.7007	8.50732	8.97932	9.14218	8.09447	7.35877	7.47614	8.82319	6.29597	8.00463	6.78046	7.58865	7.86757	8.33361	7.7822
FOSB	5.24682	6.26312	5.68223	5.2459	5.36011	5.94509	5.28628	5.18075	5.12821	5.36911	4.5691	5.36748	4.83746	5.13202	5.4145	5.02544	5.5324	5.34523	5.57679	5.4145	5.79745	6.02689	5.86536	6.29301	6.06683	6.25061	6.08147	6.20893	7.29305	6.3113	6.05434	6.31106	6.06556	6.11471	8.32169	6.27624	6.45826	6.19908	6.12657	5.74731	6.00114	6.22317	5.80927	6.24571	6.05372	6.1821	5.9771	7.20516	6.62962
FOXN3	7.85813	7.66691	7.81687	7.58861	7.84724	7.81842	7.49619	7.28295	8.08449	7.93524	8.38386	7.39865	8.2195	7.74008	7.27354	8.31134	7.9333	7.72204	7.79069	7.93603	7.48177	7.53708	7.93685	7.52598	7.3141	7.24674	7.23301	7.25466	7.13867	7.56413	7.97563	7.33253	7.78689	8.30394	7.71651	7.4453	7.62524	7.49946	7.45613	8.31471	7.57179	7.90418	7.86724	7.29009	8.6539	8.35477	7.56763	7.88169	8.00167
FPR3	5.55575	7.40956	6.09885	6.81957	6.39671	6.03014	6.77595	6.9985	6.32238	7.20592	6.86293	6.43364	5.69836	6.03138	7.13334	6.21024	6.65363	6.30899	6.42793	6.94072	5.21932	5.54794	5.26618	6.31597	5.03041	5.73997	5.96931	5.59331	8.35888	6.11627	6.82711	5.55811	5.51359	5.39363	5.6218	8.52351	7.14754	5.83594	6.19081	5.4994	5.45153	5.51766	5.72579	6.02564	5.06301	5.54198	7.0625	6.47716	5.30868
FRMPD1	4.68505	4.40459	4.64622	4.51403	4.70008	5.06857	4.71775	4.81062	4.99565	4.40523	4.91276	4.97283	4.75987	4.56071	4.71422	4.71422	4.71422	4.71422	4.71422	5.07301	4.67779	4.56636	4.40912	4.81147	4.94226	4.47903	4.74469	4.61853	4.49535	4.65695	4.59144	4.70816	4.5807	4.65631	4.56678	4.59663	4.78606	4.50215	4.44777	4.70632	4.5961	4.75179	4.65199	4.74595	4.72976	4.78415	4.60447	4.64946	4.8352
FXYD1	8.13535	7.7779	7.1571	7.27787	8.17241	6.86249	7.99991	7.23391	7.78129	7.65747	6.9511	7.76985	8.34976	7.66068	8.00888	8.07793	7.14522	7.32401	7.30587	7.97662	8.13624	7.94781	7.62785	7.97321	8.53146	7.67666	7.41884	8.52215	6.85961	8.66788	7.54025	7.36322	8.05182	7.64641	7.63855	6.43352	8.00242	8.12013	7.29047	7.50542	7.51567	7.9802	7.82615	7.76984	7.45216	7.28593	7.05855	7.728	7.69366
FYB1	5.41944	5.77965	5.6603	5.67833	5.69019	5.88275	5.62623	6.28935	5.72969	5.68193	5.45707	5.96682	5.72806	5.48004	5.79406	5.29818	6.13344	5.79954	5.8176	5.93115	5.25353	5.62398	5.53985	5.87644	5.67531	5.60086	5.5648	5.55574	5.67327	5.6457	5.87832	5.67774	5.59654	5.54414	5.4854	5.95033	5.86628	5.58766	5.45973	5.86225	5.60014	5.72571	5.70165	5.75221	5.81059	5.84758	5.57613	5.85246	5.83856
FZD8	6.34527	6.43014	5.98039	5.82578	6.48891	6.08991	6.14407	6.22312	6.04444	6.20254	6.06937	5.77246	6.22286	5.90768	5.80342	6.4332	6.39641	6.08166	6.5048	5.81906	6.28933	6.22128	6.05768	6.35115	6.82055	6.15247	6.32166	6.08189	5.67586	5.98824	5.7749	6.53591	6.52479	6.43581	6.34899	6.11562	6.31195	6.38414	6.06692	6.47721	6.27041	6.28006	6.765	6.32534	6.12319	6.42499	5.96301	5.79443	6.54825
G0S2	9.0948	10.2419	9.92673	9.28084	10.5961	9.75827	9.86064	10.4034	10.2688	10.7424	10.0884	9.71098	9.21245	9.88661	8.69274	10.1512	10.4754	10.3141	10.1512	10.137	10.866	9.05783	10.1481	9.23815	10.8157	11.2625	8.40359	10.4499	9.14376	9.10014	10.0396	9.97622	9.59309	10.2559	10.1323	10.9676	9.87235	10.1236	10.2518	9.9176	10.9295	9.92099	9.94255	10.1158	10.1347	9.88932	10.3924	10.2578	10.1492
GABBR2	4.65381	4.62216	4.71794	4.84616	4.97281	5.06014	4.67156	4.76393	4.92938	4.54656	4.97016	4.98882	4.73167	4.88202	5.09628	4.56188	4.7576	4.81032	4.7576	4.6842	4.59565	4.88462	4.61633	4.71849	4.72099	4.56157	4.76387	4.86923	4.76969	4.82654	4.9428	4.7815	4.71851	4.75608	4.7907	4.79935	4.83524	4.73052	4.63288	4.68679	4.76754	4.88883	4.89762	4.80642	4.80271	4.80464	4.52742	5.12186	4.71211
GABRR2	6.29332	5.52335	6.24048	6.04477	5.72774	6.26208	6.03901	6.68296	5.88346	6.13979	6.09234	5.97188	5.64394	6.00714	6.32912	6.30307	5.77283	6.00714	6.17288	5.77398	6.10192	6.04241	5.83537	5.87568	6.07244	5.89965	6.12221	6.28334	5.95418	6.30068	5.97245	6.02207	5.8915	6.09051	5.92091	6.0488	6.02513	6.05022	5.72966	6.02513	5.72423	6.02042	6.03611	6.31784	5.9618	6.00793	5.81045	6.08642	6.15695
GAD2	5.27497	5.07693	5.51667	5.19574	5.43907	5.28072	5.19028	5.40789	5.16988	5.36681	5.15625	5.25368	5.31049	5.2621	5.27232	4.8905	5.4512	5.41865	5.27232	5.27232	5.13633	5.14895	5.12476	5.01981	5.19895	4.84878	5.18686	5.26772	5.25596	5.12865	5.03167	5.13602	5.15683	5.22555	5.27627	5.11496	5.18454	5.08491	5.0635	4.94861	5.04133	5.2469	5.05398	5.32153	5.13847	5.30986	5.01836	5.10829	4.93475
GADD45B	9.41913	9.56108	9.27825	9.40557	8.80025	9.30184	9.34941	9.21375	9.44551	9.12912	9.3287	9.07762	9.30436	8.88487	9.20328	9.24009	9.35313	9.92426	9.08894	9.3282	9.75139	9.86097	9.44709	10.3614	9.70512	9.80504	9.17938	9.16057	9.01856	9.78131	9.73427	9.51322	9.25585	9.50779	9.35725	9.05788	9.04301	9.70135	9.44858	9.40796	9.43377	9.84229	9.02626	9.12403	9.49911	9.38432	8.98011	10.2033	9.72893
GALNT1	9.0376	8.9998	8.76667	9.17655	9.47884	9.0056	9.23834	9.41248	8.6006	8.70975	8.79348	9.16493	8.92378	8.58138	9.0033	9.02058	9.02751	8.77287	9.45739	9.13923	8.72751	8.70786	8.68621	9.0393	8.56786	9.20238	9.25838	8.76292	9.84382	9.14507	8.87902	8.6548	8.85504	8.83624	8.88976	9.4699	9.22889	9.08242	9.62924	8.75149	8.83358	8.61896	8.5652	8.53247	8.41873	8.6955	9.94686	8.82642	8.63993
GALNT2	7.1859	7.28386	7.15032	7.19225	6.84724	7.79224	7.07365	7.4007	7.57492	6.98284	7.18039	7.14957	7.31659	7.52232	7.39162	7.14644	6.8349	7.24005	7.17086	7.3938	7.21456	6.98625	7.23554	7.06141	7.1917	7.18695	7.29964	7.01305	7.88272	7.14864	7.01919	7.0809	7.29316	6.93432	7.27078	7.34127	7.18131	7.28962	7.47121	7.07182	7.09409	6.86738	7.0446	6.88213	6.60987	7.0189	7.97995	6.9742	7.05919
GAS7	6.12335	6.41045	5.91959	6.37548	6.31524	6.68163	6.69342	6.28039	6.48628	6.19135	6.1741	6.74177	6.53585	5.71415	6.86946	6.10049	6.39379	6.42924	6.91925	6.39379	5.97412	6.01157	5.87745	6.44258	6.2517	5.98492	6.09991	6.16194	6.47271	6.74503	6.09913	6.20069	6.11166	6.02554	5.98559	6.53932	6.888	6.22286	6.12201	6.35152	5.99311	6.3306	6.16251	6.31776	6.10982	6.49681	6.2366	6.03773	6.36601
GASK1B	6.0908	5.7585	6.57962	5.90257	5.83954	5.35151	6.40793	5.90132	6.06017	5.61405	5.40365	6.49969	6.70512	5.38366	6.4759	6.2438	6.39158	5.59378	6.03907	6.15332	5.67178	6.0059	6.19988	6.44606	5.91351	5.57055	5.77875	5.77435	6.34039	5.97307	6.23615	5.68186	6.35229	5.84183	6.06769	6.94034	6.53329	5.89995	6.04801	6.06137	5.95976	5.97216	5.9629	5.77912	6.05536	5.84195	6.05228	6.10157	5.92672
GATA6	4.86345	4.87474	4.37954	4.91889	6.02056	4.97701	4.88733	5.5914	5.32967	5.19509	4.47098	4.93189	4.6739	4.99076	5.49697	4.99076	4.99076	5.04814	4.99076	4.64103	5.16905	4.97221	5.24779	5.09731	4.88329	4.53129	5.3557	5.26298	6.50833	5.11967	4.9932	4.93079	4.64395	5.10594	4.59682	4.96048	4.85502	5.42661	5.0551	4.86738	4.50434	4.93128	5.26239	4.97338	4.99287	4.61153	6.62444	5.2263	5.09226
GBP1	8.1264	8.63587	9.48262	8.77736	7.86563	9.51688	8.88867	9.20006	9.14696	9.05869	9.14711	7.68401	8.82082	9.08344	7.62654	8.28374	9.17407	9.29942	9.22672	9.06106	8.61642	8.03883	10.4613	8.75848	7.83177	9.18383	7.63485	8.2982	8.58053	9.41367	9.28716	8.70305	7.68096	8.10175	9.26685	7.95029	8.06844	8.56822	9.70946	8.59721	8.82747	8.21514	9.08366	8.78815	8.39733	8.05408	8.86309	8.98247	8.24084
GCH1	9.92451	10.4784	10.8153	10.3518	9.19518	10.835	9.77983	10.4093	10.2489	10.0844	10.5401	10.0452	9.85746	9.34041	10.1779	9.62732	10.6966	10.5991	10.5735	10.4087	10.2356	10.2307	11.3647	10.158	9.86898	10.4349	9.01092	9.44282	9.5779	10.5082	9.5895	10.204	10.4502	10.6832	10.5287	10.0461	10.1315	10.1613	10.212	10.9125	10.1282	9.97371	10.8082	10.2138	9.74748	10.6415	9.69386	9.43746	10.8066
GDF15	5.32847	6.18716	5.24761	5.17045	4.94091	6.00119	5.66124	5.26044	5.71958	6.31285	5.73405	5.65651	5.38848	5.97792	6.02106	4.99265	5.57431	5.99387	5.0744	5.57431	5.86021	5.95802	5.51662	5.28397	5.10222	5.84949	7.71252	6.96595	5.9949	5.85676	5.88325	6.88229	6.59794	5.42521	5.86754	8.44205	6.1854	5.58483	6.25923	5.6636	5.81825	6.01876	5.82554	5.5707	6.19679	5.80625	6.56911	6.22653	5.96334
GGTLC1	6.41906	7.03862	6.41852	7.50696	6.38682	6.94586	6.15771	7.31798	6.9924	7.49726	7.05709	6.43945	7.4817	6.69384	6.92619	5.98757	7.50503	6.92619	6.92619	7.51744	8.03271	6.66411	6.25267	6.49322	6.85008	6.29813	6.99309	7.42283	6.43287	6.764	6.56477	8.60003	6.64858	6.85008	6.43502	8.47201	6.80183	6.7305	6.6737	7.23556	6.63608	7.65478	6.5645	8.07561	6.90241	7.31954	6.63043	6.87958	7.46492
GIMAP6	10.4454	10.3158	10.3907	10.6973	10.1747	9.88948	10.483	10.6897	10.9305	10.1921	10.7463	10.6125	11.0396	10.5527	9.95055	10.5502	10.6087	10.6947	10.5044	10.9296	10.3489	10.3276	10.9356	10.4849	10.4121	10.4231	9.73791	10.5632	10.0139	10.5216	10.2474	10.2088	10.2863	10.7823	10.617	9.91542	10.3753	10.5343	10.5994	10.545	10.5262	10.3102	10.6688	9.63163	10.797	10.5221	9.97957	9.90216	10.4205
GIPR	4.98822	4.90004	4.6234	4.98727	5.10193	5.30163	4.99176	5.09749	4.87253	5.02332	5.02725	4.99449	5.05273	4.99402	5.39501	4.89176	4.96619	4.77504	4.96619	4.96619	4.93504	4.97209	4.77588	4.94829	5.11869	4.7784	4.98593	4.9726	4.90579	4.97575	4.9328	5.05681	4.83202	4.87706	4.90709	4.81325	5.05576	4.80764	4.93196	4.97155	5.0268	5.05106	4.9539	4.95264	4.93504	4.82585	4.84508	4.99818	5.07115
GIT2	6.60508	6.48391	6.44591	6.68234	6.53529	6.50183	6.57177	6.75907	6.23148	6.54199	6.65581	6.70802	6.40981	6.27276	6.60151	6.60151	6.60151	6.34852	6.78628	6.60151	6.31756	6.51632	6.80768	6.39966	6.40116	6.40468	6.42148	6.36207	6.69897	6.59495	6.32306	6.55787	6.42259	6.50984	6.2881	6.90523	6.5995	6.60314	6.37592	6.65806	6.33572	6.39587	6.60015	6.45105	6.33108	6.60573	6.62322	6.23554	6.60075
GJA8	5.79258	5.70445	5.70598	6.06931	5.76899	6.19566	5.86251	6.50585	6.03865	6.15372	5.93127	5.50739	6.04533	6.53064	6.02882	5.72515	5.83541	6.13645	5.83541	5.62935	5.7114	5.8272	5.52756	5.97612	6.13964	5.67913	6.01792	5.94601	5.79992	5.88148	6.08072	5.86312	5.76609	5.83358	5.69163	5.94649	5.74723	5.78895	5.77849	6.05035	5.82748	5.74689	6.01939	6.032	5.92684	6.00392	5.61809	6.19673	6.26316
GLIPR1	6.26912	7.5941	7.10448	7.17459	8.29615	7.46766	7.00541	7.22039	6.38423	6.78353	7.32822	7.03585	6.32872	7.1175	7.15807	7.1175	6.86254	7.1175	6.92309	7.24098	5.7562	6.5361	8.01546	6.75608	6.05906	8.01798	6.65332	6.28735	8.85986	6.77116	6.56027	7.12506	6.37271	6.57404	6.47492	7.99045	8.01546	6.74102	7.65775	6.58568	6.17556	6.18936	6.565	6.55075	6.32227	6.37708	8.68549	6.13222	6.67153
GLRB	4.71691	5.33038	4.84887	5.42141	4.73984	4.8586	4.89633	4.89349	4.55924	4.87343	4.74512	4.6055	4.77707	4.95484	4.86154	4.84725	4.98367	5.1521	4.79398	4.48892	4.92882	4.62717	4.25038	4.68228	4.21055	4.60044	5.83894	4.57289	4.92335	4.46197	4.34074	4.83809	4.45615	4.33822	4.63061	4.4926	4.71994	4.809	5.24922	4.49763	4.12671	4.75865	4.7064	4.41024	4.32928	4.53467	4.55963	4.34446	4.49954
GLTP	7.36571	7.52103	7.32734	7.06973	7.32351	7.18987	7.78891	7.18998	7.66847	7.65723	7.80015	7.87888	7.50158	7.52819	7.50364	7.22583	7.71036	7.35202	7.99482	7.4342	7.68784	7.27932	7.76877	7.42891	7.7616	7.43086	7.11181	7.17805	7.21722	7.34426	7.83676	7.41899	7.41899	7.47733	7.35793	7.33735	7.59065	7.35995	7.16637	7.52172	7.86096	7.45154	7.36694	7.44347	7.26574	7.54001	8.08496	7.97824	7.05443
GNA11	8.58048	8.25604	8.36048	7.97785	7.97583	8.9851	8.41043	8.81643	8.59078	8.85865	8.03223	7.95704	8.44438	7.85024	8.45035	8.47377	8.47377	8.47377	8.54067	8.47377	7.98817	8.12304	8.10752	7.87243	7.83957	8.17982	7.60237	7.70208	7.29907	7.88529	8.70603	7.77554	8.44131	8.53031	8.18002	8.02564	8.00214	7.72817	7.80661	9.05138	8.39887	9.07976	8.74104	7.95399	10.2005	9.18001	7.79435	8.60101	8.95707
GNA12	8.59894	8.54987	8.35776	7.99963	8.53387	8.51479	8.53618	8.06717	8.32737	8.45264	8.44815	8.30252	8.62341	8.31685	8.58895	8.38662	8.3936	8.55699	8.22955	8.34032	8.26871	8.39009	8.7528	8.69722	8.44029	8.5328	7.65069	8.08065	8.23704	8.58101	8.513	8.15977	8.68721	8.18525	8.24176	7.88961	8.48134	8.82833	8.52216	8.35594	8.4955	8.13736	8.14675	8.25815	8.29994	8.21014	8.10985	8.42153	8.27102
GNA15	4.95946	5.97551	5.76799	5.97507	5.66546	6.19736	5.38997	5.33161	5.45919	5.15873	5.33342	5.74966	5.39892	5.52974	5.89168	5.56501	5.57314	5.26728	5.60048	5.56501	4.59793	4.90823	6.13999	5.6582	5.12796	6.22157	5.09715	4.88639	6.21581	5.10757	5.33441	5.64723	5.4025	5.07919	5.24162	6.02893	5.49059	5.52327	5.48591	5.50055	4.97156	4.77344	5.42337	5.55685	4.60188	4.9582	5.73775	5.16692	5.35213
GNAI2	9.70404	9.87432	9.09092	9.26366	9.17315	9.56157	9.76734	9.77566	9.65915	9.48693	9.57708	9.02078	9.75101	9.21538	9.56536	9.39912	9.6409	9.53385	9.71543	9.60781	9.22579	9.16228	9.49282	9.75965	9.53224	9.04741	9.32648	9.08331	9.3567	9.52702	9.84081	9.26048	9.71174	10.0126	9.32876	9.44536	9.56308	9.50835	9.37331	9.83548	9.65393	9.30987	9.65101	8.90735	9.59012	9.67297	9.23997	9.83389	9.83033
GNAZ	7.61908	7.11189	7.13994	7.0215	7.53952	6.85679	7.14044	6.51364	7.56828	7.6248	7.20152	7.32269	7.16481	7.24134	6.51871	7.27101	7.27101	7.66735	7.05542	7.53704	7.05858	6.92416	7.15014	7.14443	7.54822	7.28919	7.30595	7.2383	6.62517	7.14443	7.08795	7.06701	6.98447	6.77091	7.05997	6.75616	6.7765	7.2165	7.15606	7.16556	7.33321	7.23936	7.32797	7.31742	7.66136	7.43239	6.97586	7.16002	7.24074
GOLGA2P5	4.78356	4.76539	4.78319	4.68055	5.19499	5.1697	4.83456	5.07858	4.94806	5.07538	4.86396	4.96402	4.88673	5.07181	4.9371	4.56349	5.21145	4.97575	4.72793	4.95634	4.86421	4.90626	4.82014	4.91002	5.08273	4.82088	5.06695	4.88213	4.78581	4.88436	5.17458	5.03332	4.95282	4.74389	4.78999	5.12731	4.84173	4.85069	4.83679	5.05353	5.09304	4.8466	4.92852	4.92938	4.9187	4.89331	4.78171	5.25944	5.19033
GOLGA3	8.86769	8.98254	8.7144	8.82686	9.01651	9.28757	8.88867	8.90548	8.95504	8.91139	9.13504	9.20862	9.02593	8.78077	9.06588	9.00773	9.00773	9.10722	9.03245	8.87248	8.67646	8.72357	8.84214	8.61312	9.07634	8.8947	9.04977	8.59735	8.57811	8.98825	8.59208	8.77301	9.05551	8.77421	8.92367	8.08949	8.56566	9.13359	8.87706	8.63888	8.83847	8.77975	8.29111	8.69905	8.78042	8.99225	8.8774	8.56834	8.62967
GOLGB1	10.2811	10.3107	9.83934	10.2493	10.6034	10.221	10.3584	9.76105	10.1675	9.96038	10.64	10.5031	10.1918	10.0295	9.82238	10.2979	10.4959	10.3104	10.2804	10.3153	10.2936	10.1821	10.4169	10.104	10.4243	10.0263	10.0858	10.056	9.60289	9.97233	10.1284	10.2241	10.0905	10.0976	10.2867	9.62631	9.84559	10.3147	10.2258	9.8135	10.3546	10.2018	10.0591	10.2459	10.2412	10.1892	10.0012	10.0853	10.1198
GPC1	7.09005	7.35558	7.16908	6.72391	7.57768	7.59083	7.40184	7.01462	7.17645	7.06119	6.90031	7.26893	7.15577	7.25307	7.8046	7.03789	7.04459	7.12835	7.07079	7.00236	6.86	6.90698	6.8905	7.12004	7.60585	7.54661	7.7983	6.9706	7.72057	7.30422	6.85639	7.22196	7.30921	7.14031	7.06081	7.23164	7.41496	7.21266	7.41276	6.82351	6.99384	6.79717	6.97666	6.87846	6.861	7.27773	7.75734	6.82628	6.75147
GPN2	6.90589	7.17217	6.71784	6.42005	6.77185	6.9249	6.9267	6.93792	7.02925	6.88837	6.93156	7.67587	6.62503	6.51909	6.76138	7.06332	7.1927	7.05399	6.98372	6.98372	6.71291	6.95021	6.97698	6.50068	6.78036	7.52116	6.95891	6.28777	7.1003	6.5956	6.49998	6.77283	6.91733	6.7878	6.7527	6.8598	6.7527	6.50409	6.73223	6.37525	7.06552	6.36476	6.9956	6.81574	6.7527	6.89908	7.29159	6.39936	6.26839
GPR107	8.50602	8.56737	8.13999	8.41072	8.42892	8.96688	8.36026	8.12951	8.35894	8.42232	8.61854	8.61385	8.33534	8.03299	8.72446	8.43316	8.4315	8.63523	8.43316	8.40308	8.28623	8.56948	8.56171	8.43139	8.283	8.12355	8.44475	8.05436	7.98678	8.63407	8.54611	8.35022	8.88762	8.22189	8.60162	7.95529	8.59534	8.4846	8.55445	8.27316	8.25898	8.12098	8.6352	8.16995	8.27631	8.26826	8.24535	8.53832	8.22593
GPR12	4.9657	5.29361	5.43141	5.37366	5.40222	4.76468	5.32678	5.01417	4.95529	5.32701	4.95341	5.20664	5.27656	5.54307	5.25677	4.88093	5.20509	5.17698	5.20078	4.88093	4.97859	5.05591	4.9331	5.17667	5.19353	4.76448	5.21007	5.25192	4.91245	5.1313	5.14349	5.29831	5.07464	5.08629	4.97018	5.42207	5.15714	5.18527	4.76062	5.13112	4.96266	5.30394	5.26508	5.40095	5.27507	5.26487	4.89201	5.4933	5.24332
GPR173	4.91207	4.7695	5.23369	5.06052	5.36669	5.18398	5.21015	4.98769	5.30782	5.27636	5.13089	5.39208	5.34708	5.5064	5.16793	5.16793	5.16793	5.12635	4.98083	5.16793	5.05986	5.17284	5.03679	5.06197	5.31008	4.93689	5.24759	5.16229	5.21421	5.24699	5.33754	5.18208	5.37049	5.14422	5.13859	5.34484	5.283	5.27055	5.0675	5.15074	5.11612	5.23214	5.28607	5.18387	5.11355	5.32776	5.07779	5.5192	5.20481
GPR19	4.87085	4.68506	4.34065	4.98651	4.69475	5.49294	5.15346	5.31507	4.52979	5.15888	4.48638	4.79963	4.8986	4.92898	4.99709	4.92898	4.92898	4.44533	4.99709	4.92898	4.79234	4.92015	4.5304	4.87167	4.89842	4.32162	4.68676	5.05523	4.94709	4.84071	4.75168	4.81457	4.82733	4.71563	5.07091	5.03985	5.21843	4.75993	4.66796	4.90744	4.41126	4.66582	4.94772	4.83434	4.8164	4.71885	4.72173	4.85153	5.11472
GPRC5B	8.58733	8.48376	8.00153	8.64937	8.12047	7.85865	8.19703	8.36145	8.16572	8.45604	8.53717	8.06784	8.19948	8.19577	8.00328	8.44442	8.37824	8.63228	8.02201	8.35485	7.99141	8.18553	8.42942	8.12932	8.25149	7.86279	8.32979	8.2817	7.78045	8.11091	8.37025	8.23409	8.27334	8.17603	8.13425	7.95557	8.26816	8.06326	8.04606	8.25265	8.56781	8.15361	8.67273	8.29758	8.55894	8.18816	8.10565	8.3233	8.12292
GPSM2	5.63831	5.65619	5.56314	5.57687	5.97877	5.86326	5.70748	5.45695	5.69089	5.6792	5.82302	5.87637	6.20315	5.43657	5.74264	5.77466	6.08763	5.74264	5.76509	5.70678	5.44746	5.58815	5.47473	5.47374	5.51205	5.70355	5.78074	5.5667	6.21902	5.41899	5.54802	5.45713	5.81316	5.57662	5.6533	5.81714	5.69735	5.79525	5.66502	5.59317	5.30167	5.57577	5.63957	5.53298	5.52532	5.6798	5.94526	5.47846	5.53558
GREB1L	5.27852	5.3587	5.39661	5.52139	5.77472	5.28284	5.49891	5.4762	5.2432	5.5591	5.51528	5.43678	5.50126	5.37697	6.294	5.37697	5.44129	5.40756	5.26716	5.02593	5.18015	5.63346	5.12746	5.17152	5.24305	4.99626	5.53703	5.64169	5.3448	5.72322	5.32982	5.48812	5.21658	5.32289	5.31857	5.40351	5.26962	5.40274	5.28682	5.38668	5.2703	5.61267	5.28295	5.39216	5.35377	5.56796	5.0296	5.45372	5.52515
GRHPR	10.3923	10.3841	9.82167	10.1982	10.533	10.2833	10.3609	10.2728	10.3248	10.2934	10.2046	10.1967	10.103	9.89754	10.1934	10.2338	10.2291	10.3667	10.2211	10.6893	11.3036	10.5747	10.1368	10.3951	10.5177	10.4451	10.1014	10.1702	9.76951	10.0892	10.3602	10.6026	10.0877	10.1078	10.021	9.96641	10.1283	10.0394	10.0452	10.3924	10.5659	10.6274	10.5182	11.1	10.3154	10.5371	10.443	10.4181	10.4502
GRIK5	6.12207	5.97342	6.1079	5.96927	6.65302	6.28204	5.9165	6.14419	6.05234	6.1969	6.16061	6.07547	6.28552	6.15632	6.66014	6.21888	6.10064	6.10064	5.84161	5.88075	5.96361	6.02516	6.05743	5.97203	6.275	5.92425	6.09731	6.0567	5.90028	5.93522	5.97806	6.1492	6.13506	6.03414	6.11878	6.02738	6.06796	6.14095	5.94685	5.92327	6.06621	6.04641	6.28995	6.14022	6.10087	6.26837	6.05391	6.01051	5.94542
GRIN2B	4.41166	4.33673	4.7213	4.59917	4.58883	4.73151	4.6523	4.42653	4.50284	4.43183	4.60286	4.63459	4.46185	4.88722	4.49531	4.71571	4.27202	4.42923	4.64822	4.31275	4.46548	4.55141	4.36535	4.55001	4.57245	4.30226	4.57933	4.62087	4.55001	4.62827	4.55315	4.58031	4.54139	4.55227	4.52521	4.58863	4.62666	4.55435	4.47748	4.53264	4.56885	4.55841	4.64252	4.80392	4.54764	4.59229	4.43477	4.58356	4.61683
GRM1	4.66267	4.53254	4.97858	4.73248	4.92779	4.81894	4.62653	4.87567	4.8069	4.90506	4.74851	4.98975	4.61674	5.02958	4.95743	4.39073	4.72886	5.01635	4.72886	4.54777	4.63039	4.69574	4.57566	4.68788	4.8134	4.62266	4.72855	4.71065	4.66178	4.7089	4.65341	4.81339	4.6996	4.67474	4.5759	4.6819	4.83933	4.71529	4.62065	4.73639	4.76112	4.70964	4.85334	4.86826	4.67361	4.7359	4.67698	4.67888	4.83003
GSK3B	7.36072	7.01635	6.94377	7.14885	6.55495	6.84268	7.24673	6.91595	6.79421	6.6614	6.88578	6.95348	7.14342	6.97248	6.91871	7.17201	6.97248	6.55986	6.85941	7.23335	6.82057	6.93641	7.28393	6.61825	7.03325	7.57453	6.96019	7.11956	7.33478	6.86782	6.79428	6.89159	7.32761	7.22835	6.79429	7.5208	6.82943	7.21434	7.0994	6.70543	6.80662	7.21774	7.07765	6.93694	7.35285	7.47285	6.99682	6.85748	6.57438
GSTA4	10.7203	10.9634	10.6218	10.9252	10.3176	9.9317	10.7597	9.66932	10.3042	10.5336	10.5466	10.7294	10.6525	10.1983	10.6205	10.654	10.3897	10.2837	10.6261	10.7265	10.5539	10.4988	10.6153	10.386	11.1953	10.3601	10.226	10.7241	10.2352	10.8168	10.3676	10.5073	10.7063	10.6299	10.3448	10.4688	10.3729	10.6009	10.2267	10.3497	10.8035	10.6781	10.5176	10.361	10.4857	10.4825	10.2451	10.4141	10.3974
GTF2A2	10.0025	9.77902	9.86876	9.74841	9.4506	9.07109	10.0103	9.70027	9.87858	9.5981	10.0668	9.26465	10.3267	10.0392	9.65977	10.1947	9.70203	9.73214	9.70203	9.36907	9.96709	9.97235	9.86074	9.97706	9.95661	9.87048	8.95336	9.71258	9.36476	9.89056	9.86153	9.67945	9.90134	9.77872	9.79791	9.43435	9.70303	9.9077	9.84788	9.73747	9.58653	9.67761	9.78637	9.51563	9.56616	9.1158	9.56444	10.0354	9.86937
GTPBP8	7.71307	7.94502	8.08612	8.02426	7.32834	8.07682	7.99869	7.44125	7.82551	7.80931	7.13097	7.86347	7.9996	7.96719	7.89879	7.94142	7.64085	7.81452	7.22791	7.90776	7.79675	7.90198	7.76358	7.64802	7.69345	7.99502	7.80667	7.44648	8.09911	7.41711	7.81634	7.37464	7.92451	7.84976	7.67512	8.22868	8.09021	7.73909	7.70427	7.64433	7.83005	7.75499	7.89387	7.1547	8.1234	7.68738	8.22889	7.72342	7.55519
GUCY1B2	4.76312	4.8464	5.36828	5.52927	5.12912	4.99977	5.22477	5.29953	5.00408	5.04689	5.25356	5.11622	5.09163	5.22054	5.22681	5.09377	5.25983	5.28318	4.85717	5.02043	5.21882	5.11217	5.38937	5.34083	5.69665	4.68047	5.20289	5.44169	5.19372	5.20388	5.13752	5.51723	4.99332	5.16477	5.10309	5.35248	5.19592	4.86948	4.95317	5.44319	5.06774	5.01539	4.89646	5.49892	5.58952	5.77296	5.39805	5.19376	5.55449
HAAO	7.94074	7.45646	7.60844	7.41603	7.76022	8.01944	7.69975	7.24688	7.80527	7.75573	7.63381	7.95349	8.31833	7.76323	7.65157	8.06665	7.76323	7.51708	7.70138	7.76323	8.05526	7.80188	7.34222	7.46873	7.76136	7.36946	7.39427	7.61657	7.31417	7.61342	7.5731	7.95682	7.38111	7.68096	7.59417	7.76189	7.53444	7.35305	7.61994	8.08124	7.79155	7.74582	7.45752	8.0898	7.69202	7.90643	7.67236	7.66436	8.27519
HAND2	4.665	4.39965	5.04127	4.91574	4.40046	4.53373	5.11258	4.84382	4.92105	4.72299	4.90076	4.88372	4.78339	4.67899	4.97424	4.80973	4.8679	5.01878	4.69612	4.47784	4.63347	4.73574	4.56536	4.7106	4.79187	4.3232	4.80211	4.63437	4.65985	4.51525	5.11546	4.8601	4.78041	4.63573	4.71303	4.682	4.70711	4.58793	4.68295	4.42658	4.94519	4.77774	4.7567	4.94849	5.04357	4.94723	4.64654	5.27243	4.45615
HAP1	6.15681	6.02478	6.42338	6.21517	6.52737	6.781	6.23997	6.48862	6.45111	6.20026	6.2271	6.49011	6.25174	6.07343	6.78239	6.249	6.22966	6.5637	6.28977	6.2354	6.12338	6.27593	6.2813	6.34985	6.58034	6.1697	6.38941	6.37486	6.19725	6.21282	6.40231	6.34134	6.30197	6.23328	6.32936	6.33182	6.09755	6.25012	6.1486	6.41964	6.43895	6.27757	6.37252	6.35407	6.41762	6.33473	6.24983	6.42625	6.489
HBG2	7.98717	8.22002	8.2639	8.21874	8.32155	8.79602	8.17239	8.44424	8.18633	8.4531	8.78649	8.40754	8.16139	8.41226	8.52927	8.30417	8.67214	7.8401	8.3434	8.3434	8.29926	8.11888	8.12475	7.99785	8.53978	8.01039	8.37606	8.36299	8.11071	7.96053	8.48625	8.36084	8.38375	8.35619	8.13673	8.12513	8.44489	8.40818	8.05245	7.88996	8.38701	8.4122	8.43857	8.30217	8.48839	8.59038	8.12787	8.68948	7.83373
HCFC2	7.50011	6.58042	7.25403	7.25278	6.87796	6.82898	7.35688	6.79608	6.96116	7.13551	7.41279	7.29274	6.86588	7.34871	7.10729	7.10416	7.10416	6.87221	7.11938	7.01139	7.15455	6.81614	6.86882	7.53623	7.27874	7.44592	6.92253	6.99012	7.31067	7.16044	7.1742	7.17978	7.28163	7.04416	7.26439	7.42345	7.6291	7.0455	7.4583	7.584	6.95327	6.6399	7.13826	6.88998	7.09754	7.1087	6.88579	7.08888	7.48195
HCK	6.64375	8.30231	8.14165	7.68664	6.72657	8.38407	6.91812	7.51629	7.47531	7.73024	8.00449	8.58118	7.24182	6.9183	7.87605	6.9549	8.80123	7.26229	8.22876	7.56269	6.35106	7.69115	9.35489	7.98501	6.87183	8.80873	7.16438	6.63597	8.62986	8.27686	7.54725	7.78529	7.04061	7.50833	7.77857	8.68869	8.5794	7.88332	7.73566	8.01815	7.14873	6.51897	7.45015	7.3077	7.35142	7.51956	7.76556	6.94536	7.52849
HCLS1	8.31485	9.2725	9.28844	9.69496	9.77572	9.53048	9.68003	9.48572	9.34257	9.45643	9.62506	10.3123	8.97027	8.57923	9.95247	9.08258	9.68562	9.8196	9.40366	9.8256	8.40326	9.28121	10.1845	9.59083	8.84804	9.94399	9.3168	8.68261	9.99476	9.62126	9.40905	9.36388	9.15943	9.52645	9.55736	10.2103	9.90849	9.33106	9.36534	9.17629	9.08589	8.71716	9.21273	9.27923	9.21827	9.60233	9.71462	8.93381	8.60848
HCN4	4.52924	4.52473	4.75135	4.58638	4.69549	4.58747	4.4648	4.39634	4.8494	4.63672	4.83721	4.8044	4.66423	5.08709	4.85686	4.48107	4.44917	4.64933	4.48107	4.48107	4.53919	4.70357	4.45786	4.63143	4.47696	4.59461	4.5214	4.60427	4.53472	4.5811	4.5613	4.56222	4.49096	4.49723	4.63009	4.54726	4.61378	4.52109	4.52514	4.67849	4.46082	4.58086	4.67768	4.67555	4.49223	4.64897	4.42818	4.66007	4.86747
HCP5	9.15239	9.16075	9.33874	8.62401	9.15568	9.11069	8.76032	8.92946	9.1457	9.00442	9.33206	8.45391	9.123	9.11716	7.67678	9.05137	9.04405	9.45869	9.53243	9.33318	8.64986	9.26777	9.74982	9.38914	9.20332	9.73794	8.81196	8.96894	8.58699	9.27897	8.40899	9.104	9.20033	9.34669	9.78782	8.28286	8.77237	9.30833	8.71538	9.19172	9.79999	8.63247	9.95603	8.8812	8.91484	8.79424	8.55999	7.90179	8.8674
HDAC5	7.92434	7.93958	7.6085	7.92423	7.1447	7.58732	7.86657	7.55811	7.52003	7.59752	7.65466	8.00726	7.73051	7.67379	8.17744	7.3365	7.86801	7.74362	7.47708	7.61647	7.5238	7.89249	8.10624	7.74313	8.09344	7.93662	7.37044	7.60845	7.1498	8.02439	7.61203	7.80901	7.89344	8.12868	7.76311	6.8587	7.70196	8.05416	7.71709	7.82396	7.66888	7.7619	7.89205	7.72597	7.96761	8.00016	7.71426	7.38757	7.68586
HDAC7	7.25939	7.40727	7.05343	7.10585	7.25047	7.13946	7.13131	7.14351	7.6976	7.04603	7.48451	7.30307	7.2332	7.1085	7.39432	7.29363	7.36227	7.39079	7.14239	7.12242	7.09457	7.13627	7.26524	7.20316	7.57479	6.93774	7.15257	7.28524	6.96767	7.29038	7.22134	7.39156	7.19632	7.16312	7.18482	6.89184	6.94797	7.13158	7.20051	7.02595	7.43779	7.15542	7.38585	7.08865	7.55939	7.7194	7.32046	7.13013	6.89902
HDAC9	5.84028	6.01362	6.49767	6.56027	5.92001	6.21844	7.06415	6.23046	6.34132	5.73178	6.49657	5.88816	6.23224	6.21465	6.23854	6.23854	6.21814	6.23854	6.37187	6.23557	5.82948	6.1672	5.61188	6.05809	5.44267	5.88046	6.45053	6.14539	6.61329	6.44338	5.76543	6.16648	6.57543	5.89831	6.24868	5.93184	5.96479	6.15225	6.47848	5.84006	5.48232	5.95535	6.05567	5.79788	6.0037	6.11282	6.21061	5.64881	5.72085
HDDC2	8.07409	7.77393	7.6192	8.23502	8.28196	7.72549	7.64253	7.55364	7.87883	8.49096	7.91806	7.87884	8.11496	8.11911	7.50719	7.83397	7.82212	7.92096	8.20619	8.15642	8.24654	8.11868	7.98792	7.91463	8.03674	8.16387	7.8848	8.14239	7.75292	8.01655	8.18161	7.90267	7.65033	8.0611	7.64038	7.897	7.79521	7.78158	8.08448	8.11869	7.92557	8.20067	7.56333	8.23185	7.94847	8.0336	7.96803	8.41167	8.30897
HEBP1	11.46	11.5706	11.1291	11.2638	11.4052	10.7048	11.1954	10.7231	11.2199	11.1922	11.4482	11.1373	11.3302	11.1902	11.1624	11.428	11.0487	11.2443	10.9696	11.3445	11.5924	11.5039	11.5596	11.4967	11.5625	11.4455	10.9112	11.3614	10.7155	11.0478	11.1248	11.3903	11.1012	11.4534	11.4507	10.6549	11.2022	11.1978	11.1843	11.4947	11.6477	11.2411	11.4895	11.2008	11.3884	11.2104	11.3909	11.1659	11.562
HEG1	10.7125	10.6848	10.6828	10.5939	10.0796	10.7533	10.9663	10.9179	10.6947	10.9743	10.8557	9.98875	10.566	10.7174	9.92526	10.7708	10.8918	10.8363	10.7698	10.7704	10.2414	10.3503	10.6839	10.4363	10.3607	9.23835	10.0382	9.88987	9.4453	10.7048	10.7273	10.0896	10.9626	11.1788	10.638	10.2061	10.3831	10.6133	10.553	10.8794	10.3714	10.6712	10.6171	10.0426	11.0048	11.2227	9.74211	10.6408	10.8152
HHLA1	6.0048	6.04786	6.06215	5.91419	6.5557	6.22849	6.49387	6.08645	6.0756	6.26016	6.38217	6.47421	6.25622	5.87002	6.61101	6.03567	6.12201	6.25101	6.31559	6.30339	6.17383	6.08726	5.9726	6.00635	6.18991	5.9457	6.29606	6.24595	5.88259	6.04127	5.99766	6.13617	6.09245	6.16067	5.94871	6.22046	6.17816	6.01981	5.93692	6.29926	6.07947	6.45552	6.1702	6.43619	6.24659	6.28887	5.96161	6.04142	6.48929
HHLA3	7.09417	7.02749	6.29009	6.39387	6.75389	6.26821	6.65434	6.71238	5.96786	6.67796	6.96983	6.49074	6.4233	5.92639	7.14345	6.65768	6.10703	6.74264	6.85619	6.70475	6.82278	6.62487	6.74299	6.65883	6.65166	6.03079	6.67734	6.70624	6.85874	6.52175	6.27563	6.78965	6.7434	6.67726	6.75005	6.50556	6.46494	6.6696	6.62592	6.35034	6.50677	6.59443	6.43255	6.45515	6.5706	6.42788	6.57953	6.30812	6.34596
HILPDA	7.74105	7.90284	7.77454	7.64162	8.70888	7.47217	7.5362	7.5334	8.45615	7.95759	7.6023	8.21222	8.14325	7.6584	8.20533	7.77386	7.87552	7.74415	7.87552	8.19879	7.8956	8.00851	8.10054	7.85014	7.94609	7.68031	7.54405	7.69508	7.88008	7.47032	7.88063	7.87623	7.82397	7.74264	7.79324	7.71666	7.9589	7.65831	7.56905	7.70884	8.30848	7.70615	8.20949	7.86034	8.04793	7.51962	7.88843	8.07389	7.80324
HK1	10.4284	10.7855	10.5344	10.6007	10.8022	10.8439	10.7762	10.2124	10.5883	10.4121	10.5952	11.001	10.7329	10.0192	10.9034	10.7218	10.5673	10.7905	10.7218	10.7218	10.2398	10.5868	10.7666	10.7159	10.5915	10.583	10.8021	10.3636	10.6188	10.4191	10.7515	10.5732	10.8578	10.6309	10.7254	10.4764	10.9265	10.8011	10.765	10.6221	10.4194	10.5411	10.5359	10.2571	10.3055	10.6707	10.6904	10.6397	10.4291
HK3	6.41206	7.3204	6.88315	7.01456	5.79423	7.03755	6.47525	6.50265	6.69954	6.29415	6.7917	7.15129	6.24597	6.99457	7.43491	6.32153	6.33039	6.66975	6.39945	6.58227	5.90358	6.91974	8.11665	6.77284	6.49072	7.30643	6.07958	6.00164	7.57755	7.02213	6.49221	6.55601	6.25583	6.75894	6.75191	6.85021	7.52933	6.6496	6.68608	6.36952	6.13741	5.87529	6.74427	6.65417	6.38083	6.7458	6.64168	6.24297	6.13126
HNRNPDL	10.252	10.0427	9.92498	10.1214	10.3497	9.87065	10.169	10.1644	10.1642	10.0743	10.3997	10.2097	10.1456	10.3304	9.99517	10.2827	9.98607	10.1495	10.1965	10.1223	10.1336	10.1777	10.4687	10.1906	10.3248	10.5545	10.059	9.94177	10.1076	10.2162	10.3365	9.9777	9.97397	10.0885	10.1915	9.95595	10.1547	10.228	10.1977	10.2516	10.2518	10.1245	10.4011	10.1048	10.2252	10.1958	9.99095	10.5458	10.3751
HNRNPM	11.7059	11.2217	11.3643	11.8477	11.8358	11.4015	11.6061	11.3039	11.2826	11.7348	11.4885	11.5382	11.4071	11.6455	11.1238	11.1822	11.6752	11.5429	11.6349	11.7334	11.4643	11.4393	11.762	11.7762	11.7327	12.0256	11.3867	11.3584	11.7649	11.4588	11.4349	11.0471	11.5293	11.6423	11.6102	10.9858	11.519	11.4613	11.497	11.2438	11.8957	11.4166	11.8602	11.1133	11.4335	11.4794	11.4409	11.4586	11.1007
HPCA	4.88592	5.02976	4.91789	5.20694	5.05392	5.14742	4.89896	5.06272	5.03605	5.03001	5.50515	4.90455	5.08028	5.1316	5.04832	5.04832	5.28984	5.18034	5.01152	4.71056	4.87965	5.06321	5.11364	5.10935	5.01742	4.83152	5.24004	5.09211	4.85065	4.99974	5.17643	5.12095	5.02202	4.83301	5.04426	5.11677	4.89701	5.12333	4.67682	5.07285	5.16375	5.00063	5.08374	5.18841	5.076	5.15967	5.20668	5.28587	5.15475
HSD17B8	9.36015	9.48897	9.21274	9.61555	9.54479	9.07014	9.24661	9.12698	9.40393	10.2628	9.81155	10.1024	9.22075	9.00779	9.63576	9.43015	9.54903	9.37414	9.68837	10.0328	10.1995	9.90657	9.23238	9.69794	9.88697	9.73948	9.88165	9.60486	8.77981	9.21559	9.51652	9.76878	9.21963	9.39722	9.47463	9.0266	9.03623	9.23813	8.78225	9.20691	9.46088	9.78559	9.51593	10.0018	9.53937	9.69891	9.18119	9.6276	9.30034
HSPA1A	12.1456	12.0948	12.1403	12.1504	11.9046	12.1802	11.9012	11.973	11.9474	11.8561	11.872	11.8827	11.8734	12.2704	11.8172	11.9838	11.9838	12.0726	11.8302	11.9512	12.633	12.4922	12.7136	12.3322	12.0543	12.622	11.8947	12.4369	12.2385	12.3839	12.1904	12.3475	12.0779	12.3739	12.3261	12.0047	12.235	12.479	12.3601	11.3026	12.4084	12.2213	11.9513	12.402	12.6905	12.4319	12.0091	12.1856	11.1146
HSPA5	11.0604	11.4792	10.8505	10.8456	11.2971	11.5646	11.2174	10.8752	11.4847	11.1348	10.9831	11.7056	11.5782	10.9566	11.1735	11.4248	11.2798	10.8597	11.3827	11.6116	11.243	11.2716	11.1468	11.8586	10.2064	10.6172	10.3802	10.7029	11.7413	10.9707	11.1701	11.0436	10.7104	10.9118	11.2432	11.3364	11.3366	10.9731	10.9675	10.65	10.7813	11.0826	10.3962	10.692	10.9159	10.1227	10.8999	11.1684	10.6565
HSPB11	7.38977	7.42631	7.50705	7.37364	7.33618	6.93559	7.38427	6.87146	7.33835	7.27212	7.31548	7.17048	7.26305	7.01931	7.16147	7.61598	7.18904	7.31189	7.19117	7.35532	7.47669	7.41255	7.45902	7.13633	7.11851	7.99748	7.3197	7.30738	7.59524	7.44727	7.38348	7.26504	7.39026	7.47072	7.39192	7.36569	6.92482	7.5096	7.36189	7.01678	7.41162	7.09537	7.32653	7.30494	7.2642	7.1352	7.34211	7.4497	7.01871
HSPB3	5.30261	5.49179	5.5949	5.75818	5.41695	5.45721	5.662	5.72469	5.8815	5.77357	5.18446	5.74506	5.62437	5.78024	5.86388	5.7228	5.30146	5.61038	5.40014	5.54712	5.5888	5.51689	5.0432	5.35248	6.0489	5.54355	5.5053	5.56828	5.6417	6.0555	5.16797	5.27062	5.37101	5.72398	5.2664	5.53327	5.97119	5.39898	5.73981	5.50496	5.45715	5.81712	5.97619	5.76794	5.42393	5.55456	5.6786	5.18016	5.52141
HSPB8	10.5302	10.9632	10.8303	10.4164	10.6885	10.5013	10.5986	10.1557	10.5227	10.2134	10.5725	10.8544	10.6237	10.2124	10.8975	10.77	10.4335	10.551	10.4395	10.5853	10.9632	10.8986	10.881	11.4039	10.7827	11.3138	10.7819	10.4625	10.9933	10.6224	10.8687	10.548	10.9121	10.9745	10.6013	10.343	10.9954	10.4983	10.767	10.4813	10.7859	10.5908	10.957	10.4053	10.5684	9.85749	10.7391	11.0728	10.5818
HTR4	4.89212	4.94013	5.08328	5.09546	5.2081	5.35766	5.30457	5.23365	5.10929	5.13151	5.28372	5.40129	5.14208	5.51017	5.33351	4.90756	5.09588	5.13715	5.09588	5.05379	5.07139	5.08952	4.87682	5.21233	5.16015	4.9172	5.11449	5.24588	5.00566	5.11041	5.20885	5.18451	5.06668	5.0744	5.01373	5.1642	5.31761	5.06655	4.94438	5.06225	5.08135	5.10297	5.11331	5.22898	5.10791	5.20649	4.96152	5.34693	5.12201
HTRA1	13.6886	13.6299	13.5309	13.6409	13.5739	13.1263	13.5118	13.3652	13.4134	13.2687	13.6211	13.5415	13.8923	13.4748	13.2869	13.9403	13.4726	13.3108	13.4334	13.6721	13.695	13.5685	13.6476	13.5296	13.735	13.4845	12.7566	13.6191	13.4034	13.5612	13.5914	13.5442	13.5961	13.5497	13.6392	12.8796	13.5179	13.5458	13.4751	13.5678	13.6141	13.5665	13.5661	13.5302	13.586	13.4479	13.4337	13.6782	13.6429
HTT	7.90598	8.14705	8.05522	7.94484	8.20649	8.3638	8.10006	7.70046	7.88428	7.88914	7.7088	8.07521	7.92704	7.52899	8.13034	8.0289	8.0289	8.02121	8.0289	8.0289	7.94483	8.03875	8.06325	7.93337	8.1575	7.71443	7.98647	7.81578	7.63526	8.15715	8.00428	8.00194	7.90731	7.86438	8.19899	7.95626	7.96546	8.09522	7.95325	7.9886	7.9245	7.83765	7.95428	7.8951	7.91301	8.0553	7.79971	8.00215	7.98148
ICMT	9.4883	9.73024	9.45961	9.21921	9.36079	9.33838	9.67232	9.328	9.36445	9.58164	9.40471	9.54011	9.322	9.28413	9.39869	9.42564	9.58276	9.42564	9.42564	9.53963	9.28127	9.2245	9.19373	9.54023	9.23299	8.77884	9.31374	9.23949	9.4411	9.34995	9.11654	9.2649	9.37664	9.24673	9.33959	9.68996	9.43076	9.43525	9.38952	9.44223	8.89357	9.29849	8.87334	9.128	9.05218	9.21636	9.24234	9.10779	9.4716
ID4	7.72363	7.38033	8.18783	7.81935	7.25917	8.16582	8.0444	8.22281	7.52168	7.76168	7.70871	8.12585	7.82559	7.70499	7.83387	8.35218	7.65021	7.31769	8.18382	7.82219	8.42696	7.89981	8.0753	8.25936	8.46195	8.07568	7.93647	8.32512	8.20736	8.09848	8.40653	7.7844	7.77944	8.06942	7.97439	7.83765	7.92032	8.08791	8.12674	7.82802	8.29743	7.46155	7.88461	8.01529	8.22833	7.64093	7.75704	8.90831	7.95607
IDI2-AS1	4.66105	4.57153	4.76105	4.76962	4.7643	4.65422	4.30841	4.52783	4.46269	4.42926	4.26133	4.40672	4.33652	4.59732	4.89029	4.36618	4.54247	4.37009	4.73351	4.04438	4.53283	4.59346	4.45373	4.69088	4.64688	4.71209	4.67764	4.89719	4.83298	4.71879	4.54078	4.63413	4.54945	4.58611	4.59861	4.75632	4.75649	4.6241	4.60497	4.40535	4.41767	4.70378	4.70704	4.50911	4.48688	4.54631	4.71086	4.55052	4.7456
IDS	7.86503	7.64461	7.34041	7.62618	7.45117	7.62923	7.41515	7.64309	7.47828	7.42495	7.40285	7.85223	7.79887	7.55857	7.55857	7.55857	7.55857	7.69888	7.55857	7.50295	7.42016	7.62389	7.54249	7.64725	7.16092	7.63798	7.45447	7.44413	7.71628	7.64077	7.50191	7.43705	7.70445	7.40206	7.50329	7.60765	7.71963	7.52812	7.51756	7.43082	7.55543	7.38865	7.67374	7.07738	7.29036	7.60433	7.91129	7.49396	7.38611
IFI30	10.1	11.9368	11.295	11.6618	10.2586	11.7877	10.8628	11.2028	11.3343	11.3577	11.5908	11.2329	10.4371	10.5015	11.5931	10.9302	11.5995	11.0279	11.043	11.5248	9.80958	10.6763	12.2365	11.2978	9.96373	12.6478	11.2069	9.99402	12.1359	11.4654	10.9499	10.9474	10.2334	10.4163	10.8147	11.8349	11.6431	11.0351	11.3883	10.9927	10.3904	10.3678	11.0437	11.2519	10.7346	11.3577	11.6662	10.3953	10.5425
IFIH1	8.45524	7.56376	8.36505	8.50474	7.48895	8.51352	7.45969	7.72086	7.90448	8.60282	8.42659	7.39332	8.03081	7.57972	6.97845	8.20481	8.20481	8.75091	8.20962	8.20481	8.22095	8.18415	9.14094	7.75093	8.36991	9.1868	7.53855	7.94331	7.7808	9.76578	8.12184	8.48824	7.76883	8.58063	8.5796	7.98818	7.99521	8.55148	8.23165	7.9808	8.09584	7.68649	9.59168	7.65908	8.27564	8.303	7.9009	7.88675	7.75119
IFIT3	8.62254	8.45381	8.63655	8.72825	8.28579	8.87415	9.12025	9.33788	9.46716	9.59316	8.77016	7.81084	9.11121	8.36358	8.10324	8.99664	8.84062	9.59917	9.03936	9.22905	8.67868	8.97745	8.81797	9.14248	8.76545	9.28036	8.44956	8.40582	8.00913	9.60665	8.80537	8.47877	8.22891	8.56664	8.58165	8.08786	8.80238	8.57437	8.45787	8.51296	8.84062	8.53341	11.2008	8.4996	9.24947	8.55217	8.33384	8.57253	8.39644
IFNAR1	7.97089	7.86385	8.02472	8.13316	8.11193	8.38372	8.21715	8.01747	7.92112	7.8182	8.26822	8.06635	7.98284	8.03203	8.00489	8.03203	7.98668	8.03203	8.2235	8.03203	7.98117	7.66948	8.38934	7.75251	8.23212	7.82851	7.80425	7.72923	7.80589	8.18749	7.63996	7.89019	8.24803	7.58637	7.99649	7.87797	8.37162	8.01001	7.90671	7.80055	7.77414	7.67788	8.53268	8.09078	8.0043	7.84639	6.8732	7.5747	7.72435
IFRD1	7.35034	7.14669	6.91088	7.07343	7.41021	7.09811	7.35261	6.91296	7.51832	6.45481	7.37712	6.90167	7.13431	7.15412	6.87649	7.1285	7.1285	7.02713	7.43887	7.1787	7.5658	7.65172	7.68574	6.51057	7.30542	8.56226	7.40856	7.35092	7.82253	7.42716	6.661	7.19268	7.21544	7.30372	7.16836	6.94807	7.88313	7.5461	7.66968	7.21364	7.47051	7.17034	7.52558	6.441	6.78426	7.02961	7.45951	6.70465	7.2543
IFT22	6.81573	6.79173	6.86149	6.45768	6.84905	6.63319	6.5856	6.99151	6.93257	6.92622	6.71313	6.49354	6.68785	6.44508	6.94739	6.63993	6.61967	7.11848	6.76572	6.72491	6.92236	7.00718	6.58646	6.73822	6.39145	6.75266	6.99119	6.87992	7.07098	7.01296	6.83681	7.04149	6.70518	6.77764	6.98267	6.83865	7.03683	6.9428	6.51669	6.87196	6.88735	7.07158	6.93251	6.91298	6.97624	6.62619	7.00872	6.99689	7.05234
IFT74	5.50788	5.40956	5.39889	5.45167	5.42159	5.05363	5.28967	5.39964	5.4926	5.54083	5.13746	5.30533	5.28247	5.21927	5.28493	5.36887	5.58452	5.12573	5.41641	5.49735	5.5992	5.32075	5.62065	5.34099	5.27059	5.54886	5.3199	5.36763	5.39939	5.24457	5.30705	5.28588	5.38612	5.35749	5.23239	5.62927	5.40144	5.38325	5.35914	5.49264	5.63915	5.3138	5.47784	5.28554	5.41993	5.30781	5.4232	5.30435	5.49415
IGFBP5	10.1948	9.5289	9.28061	10.1702	8.87512	9.61681	10.1213	10.0865	10.0001	10.0711	10.1544	8.72408	10.0848	10.029	8.67964	9.85107	10.0778	10.1007	9.98753	9.94672	9.66997	9.89048	10.3265	9.90517	10.0948	8.99375	9.29254	9.75519	8.17245	10.1304	10.0161	9.57215	10.1022	10.6213	10.1503	8.81695	9.12496	9.81768	9.54908	9.9454	10.0404	9.58822	10.0569	9.28677	9.99769	10.1913	9.19335	9.90658	9.84191
IGKV4-1	5.11516	6.2806	4.99498	5.00514	5.77659	5.19967	5.24195	5.34834	5.29335	5.25554	5.3563	5.91184	5.51433	5.3147	5.49481	5.5501	5.35978	5.1156	5.48803	5.5773	4.92075	5.2481	4.6943	5.17431	5.37728	5.8517	5.19095	4.94412	5.73229	5.81382	5.47287	5.35791	4.91721	5.3865	5.11932	5.25603	5.02876	5.12968	5.13388	5.14026	5.34093	5.13393	5.60493	5.69038	5.23004	5.55093	5.76546	5.43889	5.08613
IL10RA	6.79957	8.3365	8.11185	8.16059	7.83586	8.30404	7.22691	7.89289	8.19435	8.19566	7.55278	8.17179	7.08345	7.2635	7.81135	7.48198	9.08638	8.06954	7.83306	7.33394	6.0911	7.55529	8.71103	7.80228	7.00818	8.75544	7.84792	6.93956	8.63312	8.00127	6.98003	7.79665	7.09967	7.46236	7.64128	8.65487	8.9163	8.33499	8.37536	8.02213	7.2148	7.12	7.36763	7.86861	7.10736	7.47816	7.51938	6.24737	7.5252
IL13	5.50331	5.65177	5.32227	5.27902	5.63364	5.87021	5.59048	5.59169	5.69241	5.60289	5.20031	5.81537	5.58625	5.73425	5.88098	5.47029	5.43883	5.68865	5.26259	5.47029	5.56634	5.58814	5.20441	5.621	5.90988	5.23162	5.5542	5.45249	5.2076	5.29996	5.80678	5.50475	5.4701	5.63042	5.49818	5.50584	5.68408	5.61962	5.30131	5.67303	5.50903	5.57792	5.74345	5.71031	5.72305	5.60477	5.38828	5.95518	5.79665
IL1B	6.76664	9.17289	8.16319	7.70417	6.37207	7.98882	7.59434	8.07244	8.26345	7.29814	7.97048	6.81555	7.63447	8.30436	6.93593	7.68146	8.49258	7.45382	7.36608	7.63653	6.55144	6.70026	7.17536	7.72762	6.74723	8.62194	6.78882	6.65655	8.55029	7.68651	7.37365	7.30506	6.75164	6.86963	7.94357	7.43455	7.76937	7.3665	8.23776	7.36044	6.73152	6.59932	6.84264	7.61152	6.59419	7.39209	6.72901	7.3333	7.30998
IL1R1	7.57545	7.32205	7.24356	7.78768	7.45543	7.30599	7.02074	7.52282	7.11292	7.45739	7.42888	7.07466	7.01527	7.14998	7.12528	7.7183	7.11533	7.35682	7.38622	7.3776	7.22084	7.41771	7.84803	7.41147	7.25208	7.20112	7.52624	7.04058	7.69919	7.37531	7.27083	7.09774	7.44199	7.58326	7.4316	7.25897	7.09842	7.47864	7.25572	7.37508	7.39993	6.9283	7.39446	7.0962	7.55143	7.24983	7.71563	7.16096	7.27738
IL1RAPL1	4.72625	4.58283	4.75033	4.97446	4.57235	5.12713	4.96247	4.91581	4.80792	4.68612	4.62556	5.12296	4.9415	4.75658	5.16549	4.70712	4.75658	5.14256	4.75658	4.50169	4.64884	4.87773	4.60459	4.84044	4.61291	4.54218	4.84221	4.82957	4.68185	4.82261	4.8273	4.85768	4.73108	4.72662	4.82624	4.88676	4.75308	4.76381	4.79354	4.97447	4.8157	4.94922	5.11268	4.8273	4.92606	5.03783	4.70036	4.97134	5.00972
IL25	5.95495	5.63243	5.97538	5.91776	6.01231	6.36819	6.25767	5.8812	5.87357	5.75257	6.46889	6.30216	5.93252	6.01397	6.19409	5.69933	6.14715	6.07178	6.01397	6.01397	5.8214	5.81211	5.85599	5.95852	5.85829	5.67111	5.8425	6.05321	5.8511	6.17668	5.86191	5.90138	5.92873	5.81061	6.10076	6.15666	5.96336	5.79707	5.77592	5.88296	5.9643	5.90952	5.95731	5.97499	5.94422	6.07503	5.80488	5.82889	5.92516
IL27RA	5.73997	6.16469	5.7734	5.79091	5.86913	5.78986	5.75611	6.59947	6.17408	5.28866	6.03104	6.14179	5.82455	5.39687	6.12999	6.04942	6.08111	5.83488	6.04942	6.04942	5.6254	5.67455	6.15368	5.78706	6.18445	6.34188	5.81522	5.53766	5.91341	5.96547	5.89581	5.65496	6.21367	5.97332	5.73873	5.85535	6.05028	5.89012	6.00081	5.71399	6.18468	5.83128	6.02951	5.80275	5.98607	6.4016	5.69758	6.05922	5.53928
IL2RB	7.00053	7.21002	7.57015	6.77211	7.72009	7.73318	7.4924	7.51524	7.24859	6.98217	7.07707	7.71648	7.19517	7.17753	7.30362	7.30362	7.30362	7.7303	7.29375	7.16765	6.50521	7.28535	6.96183	7.25284	7.15797	6.55502	7.14419	7.1317	6.98821	7.19356	7.74588	7.27819	7.25787	6.91508	7.482	7.15806	7.45991	7.09704	7.38088	6.5496	7.37911	7.0367	7.49798	7.4532	7.07238	7.03307	7.52922	7.72513	6.36888
IL2RG	6.3876	7.2383	7.0985	7.34719	7.98628	7.55564	7.50243	7.55728	8.05557	6.97383	8.39378	7.22052	6.85094	7.02729	7.31565	6.78287	7.67435	8.00495	7.35349	7.88475	6.70261	6.88475	6.98016	7.23377	6.80044	7.13998	6.95925	7.30297	7.77178	7.33849	7.26325	7.60973	6.72724	7.11659	7.55573	7.92029	7.64315	7.07164	7.23038	6.69338	6.77293	6.92072	6.86073	7.14945	6.80925	7.28295	6.68507	7.33324	6.59273
IL32	6.23948	7.54731	7.0268	6.61657	6.81823	7.76441	7.86721	7.06486	7.33163	7.20861	7.11608	7.01407	6.3368	6.69457	7.37838	5.70118	7.77166	7.37838	7.3519	7.54189	6.5697	6.64406	7.06558	6.54279	6.35572	7.61891	8.00374	7.1883	8.22228	7.11497	6.16476	7.15599	7.58315	6.08132	7.2364	8.07454	7.17014	7.27945	7.90035	6.68319	7.54911	6.46118	6.85662	7.13008	7.04864	7.35243	8.12492	5.95033	6.48281
ING1	7.12427	7.19134	6.74107	6.64318	6.99041	7.07483	7.0001	7.01348	6.8466	7.10086	6.79815	7.26948	7.31901	6.78715	7.47614	6.95946	6.92877	7.20641	6.74638	7.00924	6.87442	7.63581	7.62705	7.9545	6.78384	7.21447	7.17974	7.2608	7.65177	7.26095	7.15615	7.18777	7.86856	7.19072	7.51199	7.10757	7.34846	7.54432	6.86332	6.78608	7.06921	7.16049	6.96899	6.99681	7.04014	7.05148	6.93153	7.35468	6.87248
INHA	4.63962	4.94611	4.88042	4.69068	5.0951	4.53913	4.64409	5.39548	5.01506	4.66707	5.1328	4.69979	4.86113	4.65568	5.04673	4.82854	4.82854	5.30662	4.82854	4.65568	4.75484	4.80101	4.51031	4.87487	5.01534	4.6181	4.96573	4.78254	4.62723	4.79174	4.87787	4.83239	4.85688	4.68979	4.58541	4.85142	5.08651	4.87237	4.50669	4.90448	4.55522	4.79174	5.00749	4.67252	4.79174	4.83942	4.64909	5.01353	5.07286
INTS13	7.8984	8.40477	8.11769	8.168	7.97771	7.96865	8.40785	8.01846	8.06607	8.52888	7.26166	7.96421	8.45124	8.15672	7.59934	8.08861	8.08861	7.75456	8.45171	8.57734	8.31664	7.99184	8.54476	7.98757	7.91678	8.36971	8.17003	8.21381	8.58637	7.91796	7.79323	7.94639	8.37041	8.0799	8.24049	8.53404	8.2462	8.06684	8.37692	8.10602	8.00211	7.95495	8.31201	8.14152	8.17003	7.8512	8.15507	7.45855	7.89242
IP6K2	8.91555	9.12157	8.87558	8.76289	9.13444	9.04356	9.64807	9.52489	8.98307	8.92526	9.46202	9.75594	8.67211	9.29588	9.16493	9.34219	8.79085	9.32372	9.29428	9.07529	9.26873	9.23055	9.58179	9.59236	9.45429	9.91349	9.66007	9.05993	9.29333	9.02058	9.14107	8.79337	8.95345	8.85248	9.27199	7.90413	9.49191	9.34861	9.659	9.03447	9.5512	9.30402	9.29931	8.86386	9.11347	9.12107	9.55916	9.2465	9.14411
IQSEC1	9.61834	9.4058	9.3184	9.74388	9.2861	9.6734	9.74536	9.86395	9.68031	9.70196	9.64737	9.21114	9.71276	9.61489	9.09472	9.59619	9.93132	9.62458	9.72038	9.62458	9.3666	9.28183	9.72486	9.25162	9.56184	9.05208	9.14546	9.23371	8.85121	9.72062	9.67391	9.45541	9.50248	9.60264	9.7233	8.69072	9.3535	9.65407	9.44187	9.16859	9.68163	9.46114	9.27604	9.35505	9.54317	9.73001	9.48851	9.38373	9.25017
IRAK1	8.44482	9.05666	8.66589	8.3669	9.26093	9.40913	9.39355	8.53865	9.07297	8.66176	9.15655	8.93427	8.19414	8.76317	9.38402	8.77206	8.5563	9.00947	8.76244	8.76317	8.48152	8.44967	8.66686	8.43336	8.62258	9.26846	8.65392	8.73994	9.20321	8.49024	8.34101	8.68884	8.95751	8.61395	8.56228	8.88554	8.81247	8.62301	8.86143	8.35057	8.45739	8.54535	8.14362	8.54759	8.21986	8.71575	9.20286	8.31549	8.17331
IRF8	6.92432	8.06491	8.15052	7.70335	9.33669	8.45898	7.26313	8.47768	7.05748	7.61194	7.90552	8.05521	7.45804	7.62251	8.44475	7.52426	8.31019	7.31746	7.44904	8.48217	7.03827	7.6161	8.4398	7.61071	6.8403	8.48378	7.94059	6.82503	9.34647	7.779	7.38965	7.83195	7.29316	7.09304	7.33264	8.80488	8.56169	8.04828	8.16634	7.52043	7.37963	7.28414	7.40668	7.92532	7.13366	7.27457	8.81519	7.12272	7.2673
ISLR	5.23855	5.51196	5.4286	5.48649	7.14953	6.07227	5.47537	5.79374	5.4322	5.79385	5.20041	6.57102	5.96566	6.14318	5.59889	5.46067	5.59889	5.94614	5.4181	6.33159	5.07399	5.3807	4.9547	4.72451	5.49004	5.6976	6.69988	6.14309	5.24989	5.21439	5.11103	5.67913	6.21631	5.31618	5.10357	6.2473	5.24806	6.29185	5.4689	5.13936	5.22172	5.89254	5.30118	5.72355	5.38819	5.24867	6.83851	5.09777	5.12747
ITGA4	4.49202	5.31072	4.87792	4.9753	5.53524	4.85826	4.95845	4.96235	5.1055	4.89585	4.2964	4.53216	4.79074	4.73312	4.4171	4.68745	5.63554	4.91109	4.91145	4.97552	4.45895	4.57878	5.69426	4.70985	4.26653	4.63666	4.51946	4.57347	5.5283	5.31247	4.72945	4.56803	4.65096	4.42771	4.6597	5.37317	5.13913	4.78838	4.90153	4.66739	4.49379	4.38885	4.71866	4.60364	4.43797	4.49296	4.85763	4.61231	4.61298
ITGA5	7.93185	8.51496	8.00785	8.03432	7.96509	8.3058	8.23981	8.03534	8.40595	7.96577	8.21128	8.0324	8.08074	7.67886	8.46451	8.31306	8.25711	8.17887	8.07006	7.99599	7.6671	7.86603	8.0572	8.10826	8.28924	7.72437	8.05335	7.64855	7.96489	7.98422	7.89845	7.71067	8.25277	8.12576	8.06798	8.1788	8.10092	8.22569	8.03285	8.25572	7.97045	7.68143	8.32813	7.94335	7.81873	8.22939	7.91688	7.77333	8.26924
ITGAL	5.13502	5.84811	6.07955	5.28415	5.40269	5.98929	5.6699	5.68142	6.13731	5.21884	5.67303	5.39011	5.10796	5.02305	5.53783	5.12005	6.33765	5.75811	5.79105	5.63021	5.11542	5.24345	7.05416	5.4923	5.345	5.43752	5.29006	4.98568	5.35446	5.52436	5.35117	5.69381	5.10604	5.40094	5.52908	5.52588	5.30238	5.36884	5.5894	5.53596	5.05892	5.07658	5.36907	5.33097	5.53268	5.43234	5.14777	5.21112	5.40135
ITGAX	6.08889	7.17242	6.77098	6.82243	6.51786	7.53771	6.69703	6.92967	6.9533	6.87875	7.02179	6.49317	6.33971	6.37179	7.03947	6.35725	7.50529	6.92712	6.76223	6.5987	5.68818	6.40039	6.69735	6.50007	6.32989	6.55912	6.46933	6.41994	6.52913	6.4394	6.81315	6.87999	6.25723	6.14515	6.65056	6.88287	6.75513	6.62243	6.82648	6.71762	6.47712	6.37032	6.38344	6.90275	6.31811	6.65022	6.45976	6.7083	6.877
ITGB2	6.87492	8.81083	7.41556	7.88134	7.58167	8.34508	7.69076	7.88502	8.27166	7.63206	7.8179	8.46608	6.94026	7.25434	8.44133	6.37835	8.80869	8.02652	8.0257	8.01733	6.14365	7.18839	9.10698	8.0812	6.73732	9.33948	8.31757	6.70689	9.20643	8.28655	7.70698	8.49901	7.61587	7.48431	7.96698	8.76948	8.79301	8.21115	8.483	7.85511	7.2063	6.79956	7.31906	7.52745	7.11958	7.5907	8.37861	7.14232	7.30022
ITIH5	10.3138	10.8947	10.2271	10.1492	10.9228	9.57676	9.90479	9.04414	10.7242	10.866	10.5402	10.8036	10.5142	10.3695	10.0664	10.17	10.5269	11.0869	10.2484	10.0587	10.6593	10.3988	11.1244	9.97138	10.204	9.92771	10.96	10.4347	9.1476	10.6016	10.1346	10.6976	11.0586	9.69583	10.9633	9.12595	10.2584	11.2251	9.62132	10.54	9.90302	10.3887	10.5428	10.0437	10.5379	10.6512	10.3809	10.2359	10.6857
ITPKB	7.00803	7.21308	6.99528	7.48485	7.1809	7.1087	7.34717	7.76334	7.66959	7.3164	7.17715	6.80631	7.17826	6.96426	7.02378	7.29797	7.29797	7.69378	7.37169	7.29797	6.65988	6.88511	7.12215	7.26281	7.45304	6.70668	7.48187	6.83317	6.40136	6.72201	7.22679	7.03605	7.47616	7.44252	7.1539	6.97046	7.23806	7.27787	7.00156	7.3836	7.10183	7.33939	7.24471	6.66733	7.29558	7.61358	6.62755	7.10581	7.29084
ITPR3	6.60322	6.9457	7.25335	7.25487	7.64316	7.76625	6.85431	6.92153	7.0293	7.18975	7.10927	6.97867	7.30062	6.87702	7.11069	6.84421	7.15095	7.45351	7.39875	7.18978	6.76798	6.65689	6.88989	6.85911	7.21897	6.60773	7.76753	7.03182	7.48009	7.0421	6.94526	6.81182	7.48767	6.86497	7.0393	7.06377	7.07748	7.11113	7.09642	7.01096	7.33474	6.89956	7.01724	7.08082	6.91371	7.36125	7.63109	6.86862	6.93582
JAG2	8.09754	8.49126	8.59439	8.55211	8.30037	8.74678	8.62621	8.03554	8.48024	8.48878	8.48889	7.93121	8.40804	8.34337	8.49331	8.25572	8.56139	8.12162	8.65578	8.3561	7.79279	7.69048	8.08144	8.4611	8.64948	8.01891	8.33547	7.64536	7.51312	8.35118	8.29798	7.87507	9.1798	8.70242	8.29077	8.0824	8.32649	8.43263	8.47853	8.32867	8.12558	8.40166	8.23653	8.16956	8.08978	9.09793	8.05566	8.05168	8.09955
JCAD	7.65254	7.95504	8.01085	7.95399	7.57655	8.14826	8.17423	8.05533	8.67843	7.80079	7.74432	7.83052	8.06354	7.40708	7.61974	8.04002	8.51011	8.08081	8.31302	7.96009	7.52347	8.01611	8.4106	7.73042	8.2653	7.56767	7.94226	7.7109	6.83434	8.01867	7.79583	7.91136	8.46288	8.34068	8.32397	6.82483	8.31911	8.06516	7.89394	8.08792	7.91867	7.79299	7.61215	7.54103	8.11643	7.78462	7.60258	7.44772	7.93356
JMJD6	6.51172	6.49058	6.46367	6.33853	6.10416	6.69382	6.48723	6.217	6.77503	6.19519	6.71584	6.16281	6.57647	6.52989	6.37297	6.42829	6.34316	6.62327	6.42829	6.40831	6.53374	6.40825	7.01733	6.38988	6.74962	7.5762	6.32405	6.22876	6.54778	6.50758	6.50068	6.53467	6.79489	6.16774	6.47983	6.42806	6.32349	6.73091	6.37947	6.31311	6.67435	6.80689	6.80155	6.7524	6.50144	6.6554	6.21873	6.74626	6.43952
JPT2	7.92371	7.96661	7.95182	7.94434	8.43645	8.02848	8.21611	7.74872	8.19126	7.82406	8.22709	7.92228	7.73035	8.10905	7.66293	7.79737	7.94259	8.08583	8.21666	8.21882	7.78001	7.84903	7.83587	7.8372	8.06482	7.97017	8.49496	7.96534	8.32565	7.91214	7.81562	7.83449	8.06443	7.82195	7.93376	8.06407	7.84438	7.93333	7.95955	7.87496	8.03931	7.80971	7.72171	7.96285	7.92046	7.8215	8.35847	7.784	7.85072
JUN	7.61462	7.70405	7.58952	7.57467	7.3987	7.99875	7.88751	7.68913	7.82776	7.80455	7.73027	7.84544	7.75137	7.6446	7.75649	7.94184	7.89259	7.65396	7.75649	7.55352	8.09666	8.56219	8.66049	8.10536	8.42866	8.8798	8.76923	8.20238	8.30327	8.00739	8.04017	8.06599	8.39934	8.78044	9.41314	7.68869	7.75593	8.4891	8.88119	8.45706	8.93585	8.53627	7.92524	7.8603	8.68875	8.56057	8.05242	8.09919	8.57073
JUNB	6.34979	7.23543	6.66827	6.53695	6.25042	7.49675	6.72473	6.83836	6.84204	6.42155	6.95361	6.77101	6.20618	6.46285	7.20988	6.29589	6.94771	6.63714	6.90268	6.57188	6.1587	6.31665	7.29709	7.09184	6.63078	9.21443	7.46769	6.52221	8.38433	7.12997	7.10286	7.26851	7.04866	6.7415	7.49561	7.4864	7.28452	7.85556	7.32602	6.94466	6.97333	6.8411	6.82046	6.8238	6.58683	7.00636	7.5687	7.38529	7.21849
KALRN	4.98281	4.63734	4.25733	4.84179	4.58819	5.30356	4.39339	4.44111	4.60788	4.81005	4.90084	5.10568	4.90084	4.71155	4.85259	4.71155	4.71155	4.71155	4.78164	4.71155	4.67449	4.78205	4.5185	4.76525	4.76021	4.50552	4.73207	4.83749	4.9219	4.73933	4.6435	4.71883	4.6005	4.62411	4.69266	4.80749	4.77115	4.63816	4.64826	4.62736	4.57416	4.73478	4.71743	4.68282	4.70441	4.7465	4.65972	4.65183	4.65636
KANSL3	6.62669	6.86066	6.62185	6.84461	6.77226	6.60119	6.77172	6.67549	6.99229	6.98002	6.94568	6.74098	6.82977	6.94511	6.50582	6.78287	6.9302	6.7306	6.92968	6.83326	6.76147	6.95347	6.72701	6.68631	6.79411	6.59933	6.82635	6.60892	6.48118	6.72611	6.53595	6.80027	6.52624	6.92452	6.72732	6.5984	7.03067	6.79957	6.69331	6.9517	6.74893	6.79787	6.72198	6.81964	6.65065	6.74648	6.59665	6.42628	6.91907
KAT8	6.83061	7.15122	7.01047	7.10796	7.528	7.196	7.01833	6.93951	7.00917	7.25033	7.21274	7.32783	7.5088	7.18531	6.67176	7.27924	7.21479	7.21479	7.21479	7.21479	7.7015	7.31211	7.49387	7.22099	7.626	7.73341	7.33622	7.21602	6.77489	7.08575	7.23025	6.62545	7.16574	7.21147	7.19532	6.60873	7.00019	7.24858	7.09555	7.04533	7.63165	7.22216	7.28625	7.18651	7.1564	7.18189	7.09105	7.23715	7.47624
KCNG1	5.02568	5.0241	4.96956	4.93394	5.12604	4.93423	5.05063	5.24858	5.01635	4.87895	4.80256	4.86998	4.8497	5.42584	5.22931	4.84449	4.68186	4.96144	4.74115	4.91237	4.91581	4.76271	4.73945	5.07952	4.91459	4.71256	4.95182	5.02551	4.97986	5.03355	4.93847	4.92318	4.98863	4.87737	4.96321	4.99735	4.91237	4.86772	4.88869	4.97317	4.97866	5.05682	5.09436	5.11926	5.01134	5.00236	4.80884	5.00068	5.06236
KCNH4	5.33675	5.0239	5.38868	5.52618	5.41024	5.57225	5.56781	5.55822	5.22287	5.03201	5.41952	5.46029	4.83635	5.3121	5.84962	5.28567	4.98731	5.31553	5.2815	5.26792	5.14499	5.26	5.1523	5.19949	5.28411	5.22454	5.2197	5.32079	5.15253	5.24448	5.62991	5.2095	5.42415	5.27597	5.18674	5.59961	5.10575	5.2176	5.29552	5.23611	5.38386	5.36645	5.15611	5.73912	5.20736	5.34364	5.24731	5.81505	5.29507
KCNIP1	5.37115	5.54286	5.29254	5.94992	5.18051	5.21644	5.08774	5.05409	5.29406	4.97157	4.45554	4.72109	4.54987	4.83255	5.69717	5.44791	4.69974	5.29195	4.9877	4.65777	5.55247	4.93663	5.00341	6.00516	5.58935	5.09435	5.36875	5.25007	4.87598	5.01651	4.97539	4.95244	4.96453	4.89813	4.95733	5.08184	5.32123	4.89103	5.38048	6.14508	5.97557	5.68504	5.45146	5.8616	5.08841	5.13018	4.95849	5.02623	6.27693
KCNJ12	5.22235	5.43364	5.1051	5.77533	5.60665	5.35117	5.62143	5.31111	5.44626	5.46324	5.58518	5.04977	5.30171	5.60681	5.37747	4.98251	5.32695	5.63207	5.35453	5.59198	5.01034	5.23337	4.97168	5.12138	5.08875	4.67883	5.27516	5.0157	4.60462	4.99946	5.06268	5.15388	5.21219	5.28059	5.19493	5.12969	5.10312	5.17792	4.7491	5.52893	5.00155	5.01415	5.23149	5.1807	5.43138	5.3435	4.84196	5.07479	5.56736
KCNJ2	8.1823	7.16597	8.34396	7.30718	6.90983	8.16537	7.56445	8.52103	7.39259	6.50804	7.57212	7.62808	6.49344	7.76893	7.09555	7.44742	7.64498	7.39377	7.43678	7.73117	7.80093	8.48276	8.36903	6.84547	7.36656	7.05625	8.07901	7.82874	7.35762	7.29131	7.80183	8.67847	7.05502	7.5277	7.99206	7.48033	8.18977	8.1205	6.99611	7.59648	6.76359	8.51614	7.48321	7.33869	7.22337	7.43538	7.38265	7.58041	7.33858
KCNN4	5.14211	5.95249	5.62242	5.16073	5.82663	5.85589	5.39449	5.42296	5.35275	5.08625	5.77072	5.44177	5.22508	5.47286	5.51677	5.21972	5.70469	5.55791	5.10946	5.76607	4.6789	5.15473	4.72347	5.27894	5.1837	5.1213	5.59411	5.12359	5.82031	5.09432	5.21336	5.44957	5.28643	4.90218	5.16611	5.56341	5.46905	5.32964	5.31824	5.11757	4.87451	5.14716	5.25127	5.82382	5.36075	5.68237	5.72255	5.18	5.07933
KDELR2	10.3036	10.0188	10.3269	10.2838	10.4229	10.2306	10.4085	9.99702	10.0024	9.91215	10.0284	10.0858	10.0851	9.9019	9.96764	10.4034	10.0501	10.118	10.118	10.3943	10.0837	10.1386	9.92233	9.96259	9.67254	10.197	10.2429	9.87071	10.4214	10.1131	10.1548	10.0983	10.1523	10.2504	10.1841	10.3443	9.77799	10.0393	10.3653	10.0441	10.2256	9.89378	10.1884	9.80078	10.1073	9.79537	10.5698	10.2859	9.91322
KDELR3	8.78638	9.42278	9.4413	9.40215	8.66086	8.6375	8.81577	8.14389	8.70209	9.02272	8.81105	9.1696	9.55006	8.04257	9.04943	9.04943	9.04159	9.07736	9.31793	9.04943	8.54939	9.00779	8.63804	9.37243	8.1595	8.72522	8.87749	9.0258	9.74676	9.37874	8.60061	8.42581	9.99059	8.27578	9.22172	8.03065	9.95852	9.10705	8.86175	8.45401	8.22824	8.91871	8.32006	8.45365	8.0211	8.40092	9.33717	8.43059	8.29609
KEL	6.54588	6.82646	6.62867	6.73142	7.07111	7.45295	6.9142	6.95971	7.1042	6.60925	6.61266	7.07486	6.58836	7.21772	6.97125	6.94006	6.75094	6.89524	6.89524	6.28971	6.73302	6.79554	6.58305	6.93032	6.98706	6.70059	6.75423	6.81654	6.52415	6.86263	6.80143	7.01957	6.68163	6.61299	6.77805	6.90963	7.01443	7.04442	6.46312	6.87328	6.85631	6.75118	6.8055	6.88255	6.59675	6.89593	6.55989	6.9118	7.00524
KHNYN	8.48824	8.69573	8.56238	8.64835	9.11256	8.76026	9.19481	8.58207	8.68793	8.67046	8.73537	8.58456	8.51653	8.81132	8.86048	8.74469	8.32863	8.71867	8.90852	8.59853	8.40266	8.59646	9.16925	8.75588	8.76934	8.77411	8.53734	8.54091	8.72555	8.54775	8.61288	8.55753	8.57958	8.66336	8.77001	8.49338	8.58274	8.74104	8.61915	8.40785	8.52323	8.46871	8.69081	8.42813	8.7223	8.82457	8.92342	8.50588	8.25018
KIAA0513	6.95978	7.20294	7.07469	7.16835	7.25939	7.69095	6.99058	7.41211	7.34718	7.05142	7.36841	7.62787	7.10041	7.20097	7.19664	7.16863	7.55898	7.20097	7.20097	7.2244	7.14072	7.06366	7.70959	7.78376	7.13775	7.23179	7.14324	7.14072	7.14072	7.4996	7.28738	7.46088	7.41084	7.0725	7.30394	7.15338	7.24835	7.39849	7.49493	7.25486	6.62863	7.21624	6.72084	6.98752	6.95676	7.15999	7.02391	7.23893	7.20678
KIF1C	7.48422	7.77848	7.52029	7.44549	7.73673	7.87693	8.18704	7.85164	7.48413	7.77405	7.68925	7.91758	7.88461	7.74394	7.74394	7.92913	7.57372	7.82219	7.73625	7.74394	7.57429	7.57429	7.49096	7.83671	8.12207	7.46181	7.92069	7.71848	7.59573	7.6549	7.57429	7.67782	8.10214	7.92684	7.81509	7.01323	7.65439	7.59935	7.65837	7.67642	7.44377	7.62536	7.16429	7.51765	7.37443	7.62935	7.4054	7.63102	7.64453
KIF20A	5.31949	5.81645	6.80186	5.1931	4.6364	6.2701	5.3814	4.98386	5.10596	5.51371	5.71544	5.50458	5.91307	5.23898	5.28027	5.19071	5.35956	5.50633	7.22938	5.23898	4.47496	5.02143	4.64055	4.80664	4.85904	4.49432	5.67885	5.27561	7.21573	4.95728	4.93245	4.90563	5.51019	5.44204	5.81767	6.49	5.63156	5.26272	5.49317	4.74145	4.92064	4.82623	4.96198	4.77824	4.76469	5.24772	7.18204	4.76654	4.57574
KIF5A	5.84358	5.59169	5.76857	6.33163	6.32537	5.41577	5.6424	5.50521	5.93825	5.82327	5.82649	5.79176	5.80539	5.54141	5.97295	5.9319	5.6709	5.56005	6.4048	5.56005	5.73438	6.02029	5.72712	5.48933	5.72026	5.36188	5.82182	5.98299	5.85737	5.96425	5.6214	5.80432	5.95409	5.53162	5.911	5.63623	6.17438	5.80071	5.73694	5.62058	5.68667	5.82202	6.11003	5.88515	5.84397	5.80627	5.65472	5.65707	5.66295
KIFC3	7.20879	7.30484	7.41912	7.34059	7.46726	7.56043	7.31293	7.43714	7.68722	7.05442	7.33596	7.15505	7.3069	7.35844	7.58223	7.34982	7.34619	7.57516	7.0643	7.13755	6.84289	7.168	6.93741	7.28957	7.28463	7.10791	7.52497	7.19908	7.02947	7.28154	7.2434	7.16513	7.51112	7.04797	7.31131	6.85754	7.16219	7.24474	7.09515	7.22451	7.29791	7.04187	7.19635	7.23543	7.29764	7.51244	7.32038	7.23486	7.2086
KIZ	8.5392	8.32437	8.65985	8.5869	9.19301	7.94228	9.00105	8.21526	9.29256	8.50164	8.68818	8.19433	9.02157	8.52404	9.07208	8.89418	8.58497	8.58497	8.58497	8.3213	8.96545	8.9045	8.41558	8.43396	8.86102	8.91648	9.38079	8.5753	8.19705	8.79127	8.16445	8.38878	8.40471	8.73495	8.39505	8.14418	8.36854	8.22136	8.44843	8.62371	9.37124	8.76285	8.88176	8.33187	8.90715	8.55673	8.49058	8.22101	8.7139
KLF3	7.15988	6.94947	7.2807	7.71094	7.17258	7.12961	7.29798	7.73007	7.34587	7.3441	7.20191	6.81687	7.1629	7.53182	7.15332	7.14465	7.33946	7.21208	7.21208	7.18594	6.85418	6.97313	6.93239	7.07348	7.07227	6.67063	7.1739	7.0099	7.03516	7.05857	7.43547	6.9331	7.0998	6.81613	6.66233	7.33222	7.33365	7.06036	6.94875	7.43968	7.00252	6.99524	7.54336	6.80425	7.14029	7.37096	6.84804	7.54412	7.54773
KLF9	6.83735	6.40653	6.70041	6.6124	6.77216	6.6437	6.32395	6.80174	6.61307	6.36063	6.88156	7.14198	6.60331	6.60703	7.12465	6.5061	6.62829	6.67869	6.55185	6.62829	6.91122	6.79874	7.1494	7.00463	7.26262	6.73492	6.65338	6.45955	6.1658	6.76999	7.10768	6.57109	6.9978	7.18176	7.10794	6.75838	6.57009	6.81732	6.48046	7.52626	7.25273	7.23772	6.98157	6.48494	7.25719	6.82863	6.0888	7.38407	7.89525
KLK5	6.20319	5.95813	6.29894	6.20424	6.96061	6.31717	6.39769	6.25684	6.67124	5.49127	5.74351	5.70533	5.47443	5.59145	6.73953	5.99076	6.45666	6.71586	5.68489	5.5894	5.91196	6.32325	5.55032	5.52911	6.28369	6.25479	8.13182	6.60233	6.65593	6.00808	6.4463	6.05053	6.4982	6.048	6.43081	6.06595	5.55066	6.57914	6.67119	6.09028	7.43011	6.07109	6.71978	6.21559	6.6945	6.28299	7.39593	6.47912	6.14396
KPNA2	9.11481	9.72839	10.1995	9.89415	9.78334	10.0196	10.1683	9.73798	9.62075	9.60913	9.32125	9.21763	9.7136	9.51988	8.2361	9.74725	10.3572	9.59216	10.7066	9.69153	9.46661	9.72981	9.97992	9.65551	9.30588	10.4465	9.63584	9.36584	11.495	9.85898	9.44248	9.48226	9.95652	9.60308	10.1409	10.4089	10.3058	9.76878	10.2333	9.69038	9.12512	9.58727	8.95732	9.315	9.11218	9.58937	10.603	8.85082	9.49183
KRCC1	9.74596	9.48312	9.65935	9.27105	9.34525	8.95105	9.73882	9.18448	9.59761	9.41258	9.56237	9.536	9.338	9.66336	9.35185	9.5837	9.41539	9.41602	9.41602	9.24494	9.45054	9.60597	9.71678	9.33209	9.33409	9.90503	9.3397	9.91992	9.6099	9.41386	9.5893	9.46666	9.67542	9.76384	9.86643	9.70389	9.22195	9.6303	9.69805	9.18594	9.44732	9.46385	9.23133	9.35335	9.53576	9.51175	9.22256	9.75674	9.20685
KRT12	4.2324	4.48589	4.9289	4.88925	5.04899	4.74956	4.26432	4.39426	4.89131	4.63935	5.17525	5.13434	4.49493	4.57192	5.27543	4.57192	4.40512	4.84413	4.73143	4.57192	4.54663	4.67851	4.4607	4.89668	4.70676	4.39326	4.59921	4.64368	4.84502	4.78653	4.72153	4.56233	4.55112	4.53417	4.54609	4.54573	4.64457	4.56814	4.55151	4.55364	4.50418	4.55328	4.56092	4.58197	4.5189	4.44735	4.43765	5.00107	4.6477
KRT6B	4.56226	4.19847	4.31934	4.29823	4.68834	4.72124	4.43248	4.55883	4.41668	4.2838	4.31982	4.76561	4.52026	4.41585	4.89725	4.22916	4.3961	4.46902	4.41585	4.42205	4.27767	4.47655	4.3585	4.4935	4.28969	4.29463	4.51473	4.58269	4.39107	4.33541	4.41338	4.4509	4.47655	4.49421	4.37975	4.47655	4.5263	4.38786	4.24766	4.25571	4.38611	4.54522	4.52598	4.76421	4.55254	4.55335	4.50079	4.5337	4.20336
KRT76	5.31559	5.69147	5.81421	5.8949	5.92829	5.69745	5.64827	5.38276	5.88289	5.66378	6.35567	6.05653	5.71173	6.07886	6.15055	5.49559	5.90183	5.28785	5.90183	5.61338	5.66099	5.6936	5.37715	5.99938	5.88609	5.52724	5.72517	5.81863	5.69511	5.64468	5.9276	5.60266	5.7343	5.53479	5.61803	5.70592	5.77267	5.57283	5.62053	5.75578	5.52101	5.84105	5.97092	5.85829	5.69511	5.79822	5.6095	6.18569	5.89763
KYAT1	8.71921	8.32663	8.2977	8.09999	9.01786	8.38528	8.75294	8.21852	8.36169	8.08883	9.13519	8.73237	8.55219	8.95172	8.02623	8.67532	8.44707	8.44707	8.07276	8.99956	9.44379	9.17945	9.66328	9.16738	9.28699	8.3676	7.6741	8.71624	8.12693	8.60539	8.62211	8.68469	8.6878	8.73284	8.65267	7.59325	8.80601	8.56266	8.25752	8.4493	8.88388	8.6439	8.72411	8.79202	8.915	8.69243	8.15697	8.81421	8.63144
LAIR1	6.15381	7.45002	7.01188	7.3565	7.43538	7.35989	6.7784	6.82963	6.71705	7.02754	7.35268	7.27596	6.47928	6.67246	7.45796	7.08354	7.08354	6.55269	7.12051	7.08354	6.00612	6.41076	7.37217	6.56171	6.37741	7.10598	6.8471	6.40876	7.91636	6.82681	6.66209	6.75472	6.60202	6.25541	6.74459	7.91828	7.18056	6.74831	6.70843	6.41932	6.32553	6.45521	6.8524	7.09857	6.23221	6.86634	7.73576	6.50582	6.28622
LAMA5	10.4743	10.6161	10.176	9.78755	10.2208	10.3902	10.1368	9.56874	10.4886	10.1098	10.0934	10.6258	10.0545	10.3345	10.4951	9.9289	10.351	10.2204	9.97452	10.0792	10.2455	10.1293	10.2763	9.99134	10.6858	10.0297	10.6808	9.87968	10.1352	10.0492	9.70401	10.0165	10.5835	10.0817	10.012	9.58694	9.90873	10.2392	10.4067	9.9567	10.2472	9.98276	10.449	10.0183	10.0433	10.4839	10.1893	9.60469	9.88399
LAMC1	9.96776	9.83994	9.92065	9.85887	9.83274	10.3436	10.0557	9.96241	9.75687	9.83366	9.7983	10.0902	9.98906	9.73028	9.97505	9.95646	9.95646	9.71817	10.2212	10.0183	9.70359	9.50028	9.69598	9.71444	9.69357	9.31738	10.452	9.46935	9.92905	9.88251	9.85846	9.87382	10.2172	9.62701	9.5707	10.1519	9.74742	9.96063	10.0617	9.80496	9.30125	9.63611	9.7123	9.51412	9.55969	9.69749	10.3063	9.72388	9.58966
LAMP1	12.0817	12.0137	12.2931	12.0929	11.9771	12.5068	12.2654	12.0758	12.189	12.2688	12.0046	12.286	12.2382	11.9462	12.1168	12.2264	12.2874	12.0444	12.2401	12.3564	12.2617	12.1795	12.3075	12.2353	12.2319	11.8103	11.9755	12.0036	11.8625	12.2955	12.0557	12.1403	12.2596	12.1383	12.2203	12.1333	12.2723	12.2343	12.1166	12.1252	12.2097	12.1834	12.2851	12.1701	12.2031	12.1719	12.0004	12.0543	12.0552
LAP3	9.80546	10.3405	10.7549	10.5046	10.1752	10.716	10.0475	10.4342	10.2498	10.8311	10.0719	9.83137	10.0578	9.84176	9.84286	10.1663	10.4935	10.5013	10.4795	10.5946	10.2173	10.264	11.4673	10.3954	9.88093	11.228	10.1379	10.1155	10.3218	10.8689	10.4699	9.97506	10.1241	10.1555	10.453	10.7747	10.2905	10.5346	10.5591	10.7063	10.3349	9.81887	10.9953	10.1639	9.8559	10.3739	10.4209	10.2128	10.4855
LAPTM5	8.48722	10.9729	9.31818	10.3736	9.97102	9.64969	9.98343	9.78441	9.70224	9.75275	9.70145	10.283	9.06291	8.87468	10.9345	9.24843	9.981	9.75533	9.84832	9.83059	8.24567	9.29847	10.4072	9.82928	8.86481	10.3584	9.80659	8.69019	11.3147	9.70966	9.69756	9.95211	9.67884	9.37909	9.38568	10.9703	10.5478	10.0348	10.0216	9.81825	9.20833	9.09047	9.14233	9.39711	9.15565	9.77052	10.662	9.14298	9.28996
LASP1	10.2942	10.3259	10.2414	10.5057	10.3562	10.5932	10.38	10.4916	10.6098	10.2204	10.2626	10.5514	10.4799	10.4115	10.5997	10.2925	10.4115	10.2505	10.4641	10.4369	10.107	10.2442	10.394	10.1115	10.3863	10.2855	10.6554	10.2924	10.6583	10.0803	10.4171	10.1908	10.2235	10.4198	10.2264	10.4112	10.0072	10.2817	10.3863	10.4154	10.1859	10.0491	10.1882	10.3095	10.3287	10.4764	10.6407	10.5273	10.3743
LAT2	5.74974	6.33605	6.43767	6.45431	6.67547	6.79269	6.12511	6.31444	6.1083	6.09716	6.15081	7.09266	6.11846	6.46787	6.53065	6.30057	6.30057	6.07938	6.30057	6.30057	5.89913	6.03641	6.76503	6.20961	6.16196	7.23501	6.68343	6.19133	7.68008	6.38126	6.19732	6.41704	5.9839	5.86807	6.09928	7.11974	6.2605	6.22954	6.53674	6.35746	5.93172	5.96893	6.10242	6.37397	6.27181	6.19133	6.93369	6.10833	6.18211
LBH	10.6567	10.9319	11.222	11.2713	10.9036	10.4823	11.1178	10.5861	11.0389	10.7634	10.2462	10.9001	10.8623	10.7746	10.8642	11.0489	11.0476	10.8642	10.7123	10.5699	10.4888	10.5061	10.6707	10.8353	10.4503	11.0083	10.7427	10.7984	10.8118	10.8169	10.7997	10.8183	10.9967	10.5518	11.2767	9.87099	11.0646	11.0616	11.0604	10.3197	10.1305	10.6023	10.5576	10.4978	10.4507	10.7189	10.7593	10.7604	10.1383
LBR	9.80268	9.145	9.87605	9.92912	9.77545	10.1509	9.58951	9.60123	10.0219	9.59121	8.73892	9.38412	9.8059	9.43307	10.0281	9.64603	9.76227	9.04279	9.79966	9.63127	9.47863	9.54279	9.89813	9.55295	9.19861	10.0211	10.597	9.54502	10.3407	9.75091	9.74952	9.50571	9.48183	9.60772	9.32629	10.0067	9.62274	9.84277	9.85697	9.7806	9.59324	9.28098	9.528	9.30313	9.75773	9.32354	10.3041	9.62466	9.65516
LCP1	7.5574	8.95915	8.64092	9.50493	8.3593	8.87597	8.00502	9.62974	8.94825	8.89257	9.09441	9.29211	7.96991	8.11208	9.2143	7.88674	9.63934	8.65661	8.60193	9.42944	7.78783	8.19711	9.88407	8.36421	7.09549	9.49845	8.11442	8.04302	9.67692	8.3524	8.13687	9.09788	7.72847	8.61296	8.92474	10.0059	9.55004	8.50522	8.81805	8.83249	8.2642	7.94207	8.23712	9.02536	8.37743	8.95101	8.67451	7.80642	8.53924
LCT	4.76516	4.866	5.12525	5.35733	5.03732	4.94542	5.05186	5.17889	4.64049	5.17104	5.2061	5.37204	4.48946	5.33023	5.05982	5.14001	4.78941	5.05982	5.05982	4.68363	4.82526	5.05836	4.99287	4.80551	5.08589	4.75263	5.14353	5.08553	4.87093	4.94981	4.92145	4.85939	5.0528	5.05836	5.01063	5.09477	5.30315	5.06984	5.1098	4.95681	4.86867	5.05836	5.08575	5.18368	5.01069	5.14233	5.1369	4.95594	5.01774
LETMD1	9.30196	9.46242	9.33235	9.66659	9.33019	8.73633	9.24913	10.1076	9.1433	9.16273	9.19938	8.96128	9.39633	9.0268	8.90647	9.66983	9.41504	9.27681	9.27681	9.62038	9.37701	9.45529	8.8531	9.24048	9.19467	9.03454	9.50792	9.04592	9.22322	9.16062	9.56719	9.34677	9.29761	9.16496	9.20099	9.21458	8.79833	9.12079	9.10677	9.09968	9.4306	9.49707	8.91543	9.44498	9.2388	9.10275	9.67001	9.60102	9.14292
LGALS9	6.59171	6.98696	7.02671	6.81324	7.37845	7.12059	6.88724	7.08405	7.08309	6.99833	7.23903	7.29011	7.08023	7.02286	7.39384	7.02286	6.80015	7.02286	7.11878	6.98383	6.43901	7.06942	6.82367	6.61939	7.01953	7.1264	6.99855	6.5884	7.25164	7.42157	7.05087	7.08278	6.86245	6.86412	6.85864	7.66254	7.35893	7.10274	6.84965	7.2524	6.77103	6.64701	7.24368	6.86699	6.86412	7.32042	6.97527	6.99632	7.5356
LHFPL2	6.80904	8.00782	7.31554	7.94328	7.08985	7.37305	7.97515	8.21271	6.89536	6.91322	8.04933	7.80595	7.35388	7.6768	7.16993	7.4668	7.50939	7.11302	7.96937	7.88332	6.76779	6.67999	6.77794	6.6779	6.49715	7.83382	7.81521	7.01057	9.08286	7.18536	7.13703	7.16154	7.34084	7.01744	6.90724	8.62256	7.93697	7.38717	7.87205	6.97522	6.79166	7.12966	6.87958	7.32638	7.30801	7.45757	8.84714	6.97314	6.87975
LIAS	6.07888	5.65018	5.5277	5.68779	5.13884	5.70061	5.78286	6.21154	5.93001	5.97386	5.73803	5.63367	6.11041	6.02454	5.21176	6.06094	5.99261	5.68727	6.02584	5.60602	6.53548	5.99017	5.43727	5.81022	5.86262	5.552	5.61007	5.51982	5.7365	6.01283	6.12097	6.12412	5.57585	5.93859	5.91032	6.04903	6.28822	5.45755	5.34967	6.17326	5.9656	6.0121	6.17596	6.36191	5.77189	5.9055	6.2897	6.16669	6.20485
LILRA2	4.79303	5.16857	5.30532	5.51505	4.79661	5.65789	5.12875	4.98604	5.76406	5.58772	5.48641	5.538	5.01044	5.09101	6.03153	4.96907	5.54235	5.10174	5.22535	5.1851	4.78225	5.05246	6.01533	5.2894	5.01131	5.9485	5.04607	4.89001	5.29597	5.27909	5.23538	5.26201	5.12766	5.11237	5.14812	5.42105	5.83486	5.20726	5.18229	5.21016	4.98388	5.01415	5.3276	5.43279	5.21903	5.27297	4.77319	5.1745	5.2044
LILRB1	6.46227	7.13736	7.28565	7.09995	7.02682	6.86007	6.37361	7.46498	7.14559	7.21723	6.89641	7.10855	6.76538	6.92236	6.75644	6.81067	7.39871	6.90867	6.92236	7.21652	6.15263	6.60035	6.799	6.92584	6.65694	6.28638	6.7834	6.62909	6.53332	6.59432	7.48923	6.58427	6.403	6.2585	6.40041	6.58472	6.95101	6.64462	6.10783	7.08856	6.55204	6.87016	6.76347	6.72867	6.43397	6.7191	6.46731	7.83701	6.94033
LILRB2	5.57009	6.50146	6.71802	6.79755	5.54772	6.48696	6.28017	6.61855	6.65019	6.5555	7.1775	6.68608	5.70866	5.45776	6.94927	5.68849	7.34416	6.48424	6.58418	6.60294	5.25881	6.27555	8.0545	6.25674	6.32036	6.70215	5.99776	5.56457	6.5279	6.82677	6.22112	6.08491	5.94653	6.06614	6.43888	7.16057	7.21201	6.28396	6.4209	6.53008	5.72451	5.68169	6.56044	6.23274	5.89282	6.39353	6.24888	5.54513	6.02189
LIMCH1	9.25456	8.94755	9.19805	9.48414	8.4178	8.40477	9.00612	9.29009	9.24873	9.02215	9.44756	8.87891	9.24059	9.16933	8.73043	9.42329	9.10583	9.10583	9.02993	9.04253	8.89935	9.25827	9.71447	9.32716	8.95153	8.45814	8.38519	8.84453	8.35096	9.17949	9.0727	8.91487	8.80638	9.54506	9.10735	8.76144	8.69273	9.12824	8.95638	9.61492	9.43263	9.22946	9.3897	8.40195	9.91283	9.34969	8.88235	9.04886	9.52326
LIN28A	4.3359	4.45071	4.2813	4.90945	4.92038	4.91206	4.9152	4.7514	4.86348	5.47193	4.50401	4.96217	5.30904	5.54874	5.25328	4.49083	4.7701	4.80871	4.36403	4.7701	4.31616	4.68007	4.60441	4.58115	4.74385	4.31127	4.47324	4.95735	4.56052	4.81809	4.64117	4.70775	4.62906	4.58178	4.53716	4.72908	4.48038	4.3196	4.67998	4.45727	4.58165	4.80645	4.89648	4.94347	4.72681	4.58745	4.82943	4.97746	4.54686
LIPA	11.02	11.934	11.6187	11.9042	10.9563	11.582	11.3691	11.6006	11.2322	11.3819	11.8499	11.9966	11.5501	10.8523	11.9842	11.7108	11.4955	11.4343	11.5513	11.6746	10.9049	11.2216	11.9551	11.5387	11.1032	11.8505	11.2579	11.2152	11.8603	11.4199	11.4725	10.7848	11.5682	11.4215	11.415	12.4094	12.2127	11.5987	11.4884	11.2921	11.3057	11.0775	11.2766	11.3882	11.3499	11.6859	11.5162	11.2385	11.0459
LIPF	4.56242	4.3164	4.46431	4.67859	4.59617	4.82969	4.50695	4.3751	4.71148	4.54114	4.55485	4.86263	4.43749	4.9268	4.66518	4.06693	4.6256	4.56825	4.58615	4.5878	4.48275	4.44405	4.57992	4.71904	4.77738	4.37407	4.5477	4.72584	4.52308	4.60755	4.717	4.60527	4.45278	4.57408	4.51303	4.56285	4.45163	4.60138	4.44672	4.46114	4.5686	4.5997	4.45474	4.60599	4.63114	4.59313	4.27684	4.91565	4.51584
LMBR1L	7.60376	7.2649	7.51906	7.75344	7.80603	7.95224	7.26569	7.42022	7.7214	6.92718	7.68783	7.65285	7.59907	7.01729	7.55111	7.93066	7.31428	7.57149	7.57149	7.74832	7.42244	7.57068	7.77807	8.01313	8.08835	7.78788	7.73885	7.5829	7.49197	7.42061	7.66373	7.70567	7.68864	7.8857	7.53389	7.29845	7.64814	7.72029	7.16334	7.44843	7.54239	7.38804	7.86012	7.73351	7.54239	7.6159	7.84691	7.68535	7.45614
LPAR6	10.7867	10.0212	10.6373	10.9687	10.409	9.98728	10.6637	10.6183	10.4539	10.3911	10.4477	10.0209	10.4751	10.5911	9.78846	10.6264	10.4025	10.3119	10.6955	10.7713	10.262	10.1199	10.9748	10.1507	10.1487	10.5957	10.0992	10.1816	10.5708	10.649	10.3774	9.89567	10.555	10.537	10.2107	10.2158	10.6739	10.2603	10.1785	10.429	10.5305	10.0011	11.2531	10.0262	10.7175	10.8395	10.6389	9.82629	9.94848
LPP	7.97746	7.8674	8.03971	7.77167	8.07641	8.18923	7.80154	7.86375	7.87453	8.05855	7.99446	8.05613	8.2616	7.91696	7.79381	8.31328	8.02968	7.71465	8.0716	8.06684	7.80069	7.63131	7.69388	7.76642	7.16081	7.38129	7.60877	7.59163	7.61543	7.8233	8.17588	7.42833	8.03634	7.98226	7.76736	8.26337	8.27869	7.79615	7.76972	8.2247	7.59494	8.15928	7.9708	7.60819	8.4767	8.2458	7.64756	8.07374	8.12013
LRFN3	5.6759	6.09254	5.74652	5.13243	5.72644	5.87835	5.25234	5.97859	5.95149	5.83872	5.6308	5.61868	5.5807	5.52059	6.0156	5.49999	5.81392	5.31506	5.93943	5.81392	5.24548	5.50677	5.83772	5.22061	6.17941	6.16454	5.77639	5.48581	5.46721	5.28687	5.65741	5.66126	5.75073	5.93865	5.5748	5.29833	5.4808	5.44753	5.59261	5.18008	5.85801	5.46273	5.73644	5.59191	5.54355	5.54355	5.54355	5.57545	5.02377
LRP3	6.6943	6.6214	6.56923	6.57451	7.01793	6.92866	7.11067	6.57903	6.52446	6.70906	6.83983	6.71787	6.66081	6.78415	7.01526	6.65146	6.71172	6.8131	6.39517	6.71172	6.57112	6.64426	6.77664	6.46844	6.97511	6.85475	6.78077	6.52261	6.54904	6.45073	6.73308	6.6478	6.93661	6.91922	6.87175	6.54583	6.57051	6.80553	6.78941	6.65992	6.77175	6.56161	6.89179	6.68694	6.65992	6.80351	6.8261	6.64785	6.52591
LRRC23	5.8847	6.29506	5.69378	5.62159	5.54604	6.41541	6.41333	6.11598	6.214	5.67065	6.0167	5.74767	5.11245	6.34203	5.53865	5.52176	5.72869	6.29114	5.67186	6.22948	6.47551	6.22234	5.58055	6.22698	5.83397	5.80032	5.98115	5.73106	5.60007	5.66941	5.97164	6.08277	5.68512	5.76964	5.54851	6.04342	5.71785	5.63881	5.67211	6.24527	5.9931	5.8542	5.78338	5.86985	5.72758	5.88449	5.72172	6.06894	6.43016
LRRC32	10.1841	10.6703	10.2469	10.6046	10.3375	10.9035	10.2692	10.7424	10.2198	9.91851	10.2769	9.75034	9.98073	9.85045	10.0503	10.0986	10.5539	10.8145	10.6181	10.0787	9.74449	9.71169	10.2966	10.1685	10.3091	9.84164	10.5194	9.93436	9.55388	10.1128	9.97817	10.0069	10.9058	10.5971	10.1599	10.4318	10.1931	10.8007	10.1919	10.5733	10.6479	10.0279	10.6213	9.71764	10.414	10.6618	9.91278	9.56966	10.3972
LRRC36	6.16578	6.03164	6.47861	5.9787	6.38503	6.10364	6.03788	6.59079	6.76205	6.28772	6.24596	6.17881	6.06296	6.31039	6.65758	6.26953	6.4237	5.69736	6.20199	6.28765	6.15428	6.38785	6.00008	6.42704	6.3816	6.08152	6.55338	6.46226	6.0515	6.29748	6.02414	6.21024	6.36257	6.07171	6.30679	6.29504	6.16003	6.12252	6.02139	6.35077	6.41374	6.2642	6.468	6.13539	6.23572	6.13699	6.14377	6.03867	6.51523
LRRC59	10.0484	10.2047	10.3653	10.5719	10.6401	10.7952	10.1456	9.76124	9.83643	9.8007	10.5831	10.5854	10.2867	9.91267	9.95654	10.1574	10.3416	10.1132	10.9651	10.2856	10.1277	10.0881	10.1271	10.4072	10.0712	10.1893	10.5115	10.0742	11.0036	10.3847	10.2212	10.1733	10.2977	10.2661	10.2297	10.7591	10.5295	10.3368	10.4809	10.3488	10.2212	10.0883	10.0664	10.1841	10.0225	10.1046	10.8049	9.80233	9.93946
LSP1	6.29435	7.38569	6.61543	6.5921	6.71708	7.00619	6.46343	7.94586	6.73084	6.61972	7.14751	6.6489	6.76305	6.47249	7.27068	6.28371	7.53414	6.93156	6.58805	7.01877	6.09438	6.50981	6.73131	6.64209	6.56101	6.67261	7.01235	6.27191	6.96001	7.11777	6.43728	6.85269	6.59267	6.41549	6.71275	7.03873	7.24189	7.47246	7.04675	7.00987	6.29255	6.48451	6.36614	6.79818	6.5441	6.88281	7.13806	6.33077	6.93416
LTB	6.23293	6.97084	7.35602	6.42017	8.29746	6.68613	7.42778	6.69868	7.70281	6.48255	7.22253	6.72189	6.69868	6.79282	7.44791	6.76854	7.615	7.11646	6.3907	6.93271	6.40049	6.74537	7.95748	6.76343	6.3591	8.38829	6.75221	6.71644	7.15878	6.95844	6.77117	7.1153	6.45313	6.73465	6.70096	7.14433	7.10002	7.53672	6.65486	6.69222	7.46779	6.33366	6.43367	6.88587	7.05705	6.70096	7.3029	6.48602	6.39747
LTBP1	7.56167	7.6876	8.08094	8.05911	8.74052	7.75122	8.66941	8.43122	8.42034	7.91797	8.17703	7.70975	7.94319	8.42444	7.49684	8.55976	8.17336	8.19976	7.74943	8.24121	7.71018	7.88219	7.67484	7.68896	8.11247	7.6597	8.37016	7.80341	8.24681	7.80897	8.27061	7.76474	8.19043	8.1999	7.81676	7.18046	7.86149	8.29391	8.05169	8.08087	7.94226	8.39611	8.12705	7.79618	8.21587	8.87849	8.53152	8.19095	7.95398
LTF	6.96664	7.64836	6.88379	7.76027	10.5241	7.07504	7.61322	8.44549	6.73127	8.15239	8.45985	8.32279	8.01433	6.92644	7.64099	7.32147	8.45018	7.56606	8.54259	8.99515	6.64098	6.66149	7.55728	7.44481	7.20133	8.02176	7.90958	7.55029	7.76795	7.4251	7.42239	8.79338	8.49647	7.10623	7.33164	10.3462	7.87349	7.02192	6.81545	7.11882	12.0547	7.09388	7.77542	9.30829	7.24045	7.41844	9.96177	6.87936	6.60852
LUM	6.17463	7.88136	8.1103	8.52914	10.6273	8.95566	7.17829	9.59212	8.28923	8.90422	7.15546	6.59885	8.14188	7.71952	6.687	7.89115	9.68424	8.09276	8.22063	9.1422	7.67565	4.35938	4.11644	5.83537	6.64503	8.44607	9.4547	9.15854	6.78352	6.50138	7.28586	8.05843	9.56529	4.83568	5.13815	8.48737	6.00146	9.6564	7.63149	5.21994	6.02475	7.75586	6.88393	7.65036	5.44752	4.54395	9.37657	7.12004	5.18517
LY86	6.89994	7.76355	7.97285	7.77618	8.30412	7.22065	7.40725	8.10597	7.35343	8.0387	7.34329	8.2764	6.9386	7.69572	7.69572	7.69572	7.85016	7.29347	7.64888	7.63648	6.37408	7.34563	7.48558	7.24407	6.81513	8.4527	7.58504	6.98754	8.58034	7.50233	6.9853	7.73901	7.24959	7.09414	7.11016	8.54483	7.88083	7.71185	7.28949	7.54862	6.97241	6.89172	7.43069	7.61776	7.00313	7.78617	8.2919	6.79647	7.33577
LYN	7.50156	8.30145	8.1276	8.0415	7.18623	8.15828	8.05219	9.15985	7.88653	7.63424	8.18209	7.89297	7.47663	7.52709	8.11657	7.43439	9.16117	7.97022	7.83909	7.88601	7.23146	7.76089	9.08452	8.24086	7.01975	8.99777	7.20029	7.13437	7.99869	8.14796	8.05263	7.59696	8.12732	8.1532	8.02954	8.49186	8.78248	7.84966	7.77824	8.32041	7.77387	7.51038	7.95562	7.66946	8.51731	8.09318	7.52263	7.57502	7.77435
LYPD1	5.52472	6.37578	7.26258	5.60788	6.71218	6.66941	6.54861	4.93076	6.67118	6.84862	5.33941	6.0495	5.99708	5.97716	7.25412	6.39709	4.8942	6.45696	5.93279	6.39647	5.65469	5.53703	5.39193	5.91307	5.58673	6.18768	7.57065	6.08579	9.03458	5.78387	5.78597	5.7534	6.09441	5.6632	6.1835	6.48299	5.48668	6.19184	7.34846	5.52751	6.42541	5.74398	5.66602	5.40134	5.45161	5.51409	9.54985	5.50297	5.28524
LYZ	7.43799	10.2013	9.57253	10.3216	9.2376	10.2028	9.70319	10.4768	10.5649	8.88444	9.61335	10.3581	8.83748	8.63313	9.94357	9.80666	9.90763	9.90336	9.05759	10.5285	7.90253	9.71179	10.6554	9.51912	7.92436	11.1372	10.3992	8.61489	10.6643	10.4909	8.73615	10.2254	8.22635	8.62387	8.23213	10.4363	9.67289	10.5339	10.3347	9.85015	8.90691	8.64891	8.80258	9.48799	9.07437	9.52463	9.29759	7.89708	9.26174
MAGI2	8.80984	8.37203	8.07829	7.9813	8.61206	8.05646	8.64915	8.21349	8.41709	8.13972	8.86548	8.62379	8.73095	8.68969	7.86075	8.46299	8.52435	8.77633	8.28597	8.46299	9.11603	8.38249	8.76988	8.87056	8.87668	8.56027	7.26232	8.59018	7.57559	8.84198	8.68809	8.48705	8.57288	8.74309	8.67671	7.75702	8.41108	8.58245	8.37523	8.58161	8.94066	8.66765	8.15677	8.48558	8.79354	8.66329	7.95383	8.87221	8.76712
MAML1	8.88128	8.75484	8.94997	8.76148	8.99996	8.80833	9.39696	8.78462	8.97024	9.04781	8.64522	8.9012	8.86613	9.05342	8.91109	8.91109	8.91109	9.11499	8.53992	8.91109	8.64363	8.69076	9.36276	8.05979	9.13473	8.88573	8.98982	8.75581	8.70655	9.05094	8.70874	8.87942	8.86578	9.0276	8.89965	8.32457	8.69501	9.18169	8.92847	8.80256	9.0348	8.52287	9.14091	8.6455	9.00468	8.96054	8.75581	8.66939	8.76223
MAN2B1	8.04814	9.04017	8.57882	8.44512	9.30499	9.03053	8.71111	8.08251	8.74131	8.24825	8.13591	9.04725	8.60649	8.42123	9.38707	8.61483	8.93225	8.22683	8.02192	8.61483	8.04619	7.93966	8.73872	8.40965	8.46522	8.73447	9.24911	8.00233	9.20287	8.78572	8.2371	8.49895	8.62054	8.37682	8.41766	9.17954	9.05305	8.79677	8.91186	8.22824	8.17284	7.8843	8.5391	8.46562	7.62095	8.53078	9.51982	7.95411	7.94331
MAP3K1	5.97515	5.41389	5.63224	5.65971	5.40847	5.82234	5.81084	5.95038	5.84163	5.86553	5.76346	5.21656	5.5305	5.62738	5.62774	5.5687	5.63735	5.7411	5.87945	5.74489	5.43498	5.52469	5.54929	5.76359	5.70876	5.50501	5.64735	5.75473	5.786	5.77106	6.02006	5.7826	5.55279	5.65741	5.7345	5.61598	5.63742	5.77186	5.53203	5.94429	5.55496	5.96563	5.45527	5.87932	5.7146	5.95019	5.66447	5.95486	5.88888
MAP3K11	8.09378	8.61677	8.15423	7.84848	8.07961	8.36041	8.25736	8.49467	8.44645	8.25464	8.239	8.42624	8.28314	8.17592	8.18076	8.0539	8.18076	8.96941	8.37257	8.11683	7.9928	8.11026	8.39233	8.03782	8.68067	8.1053	8.38149	8.15459	7.63576	8.24035	8.14164	8.1053	8.71065	8.53184	8.12808	7.91706	8.17656	8.27877	7.89116	8.54059	8.2975	8.07787	8.56568	8.22492	8.32054	8.85286	8.1053	8.00238	8.4808
MAP3K6	6.28162	6.46203	5.81573	6.49236	6.31539	6.80356	6.37184	6.10395	6.70241	6.23562	6.31666	6.8261	6.04352	6.46788	7.02571	6.01761	6.31233	6.2688	6.13786	6.32203	6.18192	6.0691	7.03871	6.08553	7.15097	6.10233	6.26389	5.82289	5.73737	6.09411	6.3591	5.92068	6.36407	6.68361	6.02758	5.73966	6.03422	6.56318	6.33977	6.45558	6.65422	6.5102	6.56439	6.29311	6.46992	6.75772	6.22051	6.25649	6.36301
MAP4K4	8.31246	8.16096	8.30923	8.40186	8.02121	8.76097	8.44972	8.40247	8.13404	8.21172	8.51899	7.83345	8.56352	8.06114	8.26647	8.33868	8.48251	8.09688	8.75187	8.18191	7.66396	8.10417	8.59662	7.97593	8.06655	7.97928	8.34336	7.92219	8.46081	7.98628	7.93221	8.03566	8.58923	8.5208	8.55121	8.1806	8.36192	8.36944	8.60385	7.98563	7.97151	7.96659	8.10458	7.60174	8.20531	8.42635	8.6999	7.67852	7.73744
MAP7D1	8.4932	8.86739	8.43058	8.61106	8.52169	8.90834	8.66778	8.71807	8.7329	8.73694	8.35104	8.76904	8.68591	7.9926	8.81619	8.76661	8.76661	8.89496	8.76661	8.62978	8.13952	8.38251	8.88031	8.83787	8.61687	8.75847	8.40351	8.48075	8.65164	8.78398	8.48432	8.65358	8.81373	8.76637	8.67071	8.02448	8.80258	8.81258	8.90377	8.38539	8.39082	8.54571	8.47987	8.4382	8.38982	8.7435	8.73108	8.27426	8.14785
MAPK1	7.39368	7.66989	7.41946	7.35706	7.25848	7.08324	7.47695	7.27365	7.3498	7.20908	7.22329	7.15854	7.40538	7.13132	7.338	7.39616	7.37165	7.30369	7.37165	7.37165	7.29191	7.21548	7.18501	7.57758	7.01317	7.33957	7.41083	7.16368	7.78765	7.33465	7.6428	7.11035	7.47434	7.37427	7.12885	7.77513	7.50829	7.27039	7.51209	7.53259	7.30223	7.23573	7.06706	7.13149	7.27434	7.26795	7.55844	7.57124	7.45385
MAPK10	8.04045	8.08814	8.41529	8.18761	8.24245	7.60527	8.27643	8.39297	8.313	7.56698	7.99383	8.22821	7.81315	8.13257	7.90503	8.13257	8.29888	7.8027	7.94989	8.38531	8.3086	8.24607	7.92612	8.0588	8.05981	8.05606	7.85861	8.10455	7.79167	8.2734	8.08123	8.25151	8.20125	8.20536	8.50458	7.71385	8.06284	8.37055	8.22586	8.09394	8.04277	8.07333	7.96216	8.13477	8.0316	8.02198	7.86843	8.17686	8.23374
MAPK8IP2	5.02568	4.98797	4.99617	5.09131	5.48952	5.41604	5.21678	5.18359	5.35819	5.21428	5.09638	5.4889	5.06099	5.21035	5.55811	5.16478	5.11948	5.29509	5.07898	4.96232	5.08857	5.19766	5.01773	5.1501	5.21047	4.88752	5.16375	5.23211	5.05816	5.01583	5.27755	5.36587	5.34799	5.23162	5.13414	5.28372	5.26535	5.24768	5.05723	5.36323	5.15856	5.20692	5.28595	5.3389	5.34637	5.38444	5.21882	5.36322	5.47106
MAPRE3	5.50035	5.55456	5.32637	5.33993	5.24176	5.81793	5.68885	5.42012	5.20267	5.42017	5.37838	5.49413	5.47071	5.46487	5.75734	5.46487	5.46487	5.59512	5.12141	5.26195	5.43196	5.4308	5.24687	5.47713	5.53046	5.12121	5.37744	5.46325	5.14678	5.45506	5.53881	5.52534	5.43893	5.53155	5.46128	5.42603	5.43196	5.4893	5.34165	5.48261	5.51691	5.45964	5.5221	5.42755	5.41427	5.46009	5.22576	5.68643	5.60423
MARCKS	5.90781	6.7484	6.59816	6.46586	7.2297	6.80281	6.59332	6.78377	6.58474	6.72753	6.43899	6.3359	6.23436	6.4992	6.62617	6.0844	6.84221	6.69552	6.62617	6.64138	5.71246	6.00268	6.41707	6.09241	5.7275	6.61595	6.91606	6.03258	7.36708	6.31802	6.08582	6.12085	6.23869	5.82044	6.18198	6.86204	6.54079	6.40939	6.28558	6.30952	5.68299	6.13925	6.04222	6.45103	6.29838	5.97203	7.84328	6.03793	6.1712
MATR3	9.71388	9.07873	9.27377	9.04709	9.37091	8.94053	9.40975	9.16688	9.21384	9.32377	9.30615	9.22176	9.03841	9.24631	8.74528	9.2819	9.24396	9.29915	9.36483	9.43895	9.36816	9.02855	9.3569	9.30799	9.05026	9.52797	9.21068	9.63437	9.56484	9.40384	9.19679	9.31667	9.22648	9.41208	9.34342	9.71776	8.96576	9.46094	9.71102	9.08176	9.1142	9.15251	8.99441	9.03442	9.07102	8.95354	9.03886	9.39102	9.31431
MBIP	7.59015	7.31464	7.56348	7.69903	7.3677	6.54363	7.47527	7.66603	7.30917	7.09853	7.52452	6.94374	7.35101	7.48127	6.97491	7.48127	7.39074	7.34042	7.55871	7.14585	7.35458	7.35703	7.1414	7.33079	7.08037	7.81021	7.29702	7.45554	7.30661	7.24787	7.25403	7.28786	7.12436	7.32436	7.28479	7.21566	7.08699	7.33892	7.24029	7.34613	7.32001	7.1174	7.16866	7.1543	7.15203	7.0917	7.30631	7.38409	7.54523
MCHR1	4.77371	4.89388	4.66289	4.58501	4.94742	4.93331	4.9768	4.97027	4.93014	4.77719	4.73592	4.76765	4.94282	5.10841	5.25993	4.73672	4.73672	4.73672	4.73672	4.54795	4.64366	4.70631	4.69157	4.76083	4.88365	4.66133	4.7376	4.90019	4.65551	4.63591	4.74888	4.76927	4.83957	4.85339	4.66139	4.82695	4.83022	4.80654	4.68359	4.78771	4.77211	4.70959	4.76817	5.00853	4.80656	4.89567	4.72726	4.80388	4.89223
MED22	7.45691	7.75418	7.04316	7.26977	7.24248	7.21888	7.168	7.28107	7.04211	7.50595	7.4792	6.92749	7.38104	6.74291	6.98047	7.39374	7.28954	7.39374	7.60689	7.55021	6.8817	7.23247	7.31447	6.96827	7.49304	7.38937	7.30123	7.111	6.64665	7.32656	7.33996	7.04995	7.41831	7.29717	7.36997	6.50016	7.11361	7.20448	7.12641	7.21698	7.42836	7.25295	7.05989	7.62719	7.31489	8.02025	7.13942	7.11871	7.14359
MED28	7.5777	7.20892	7.77605	7.41558	7.61181	7.58199	7.95095	7.63611	7.27095	7.72292	7.67399	8.23793	7.69573	6.95014	7.81824	7.89467	7.71312	7.96107	7.60743	7.762	7.74795	7.82592	8.15651	7.74767	7.48093	8.81382	7.64154	7.36506	7.95552	7.77546	7.50541	7.7283	7.67194	7.90367	7.69531	7.53656	8.07126	7.9336	7.85773	7.64842	7.64035	7.51166	7.41574	7.4551	7.33069	7.20121	7.85386	7.62889	6.87215
MEF2A	8.04853	7.98451	8.07055	8.30646	7.52477	8.00716	8.09734	7.96296	7.99408	8.1399	7.76833	8.11831	7.90974	8.02756	7.7485	8.31093	7.9859	7.86919	7.98003	7.98003	7.79416	7.80431	7.79591	7.84037	7.58869	7.75444	7.63342	7.32537	7.92337	8.17783	7.73593	7.36546	8.302	8.53617	7.83308	7.5413	7.88402	7.81944	8.14601	8.18091	7.66288	7.74395	7.95716	7.38096	7.87049	7.89144	7.7427	7.49236	7.9595
MEF2C	8.87584	8.2714	8.43185	8.81248	8.17905	8.20211	8.59716	8.80779	8.78551	8.54104	8.45375	8.26256	8.82285	8.2829	8.24677	8.80254	8.63394	8.47343	8.63394	8.78479	7.91586	8.31506	8.7175	8.3714	8.28328	8.31506	8.50032	8.3025	8.23298	8.35956	8.43254	8.28481	8.98929	8.59803	8.50581	8.33931	8.59772	8.34984	8.27519	8.55072	8.51195	8.31506	8.47194	7.9392	8.82452	8.5532	8.69955	8.39925	8.49474
METTL5	10.1453	10.2057	10.6059	10.3415	10.5914	9.83722	10.0485	10.0315	10.5904	10.1348	10.5217	10.5041	10.1504	10.1954	10.0781	10.3572	10.267	10.3525	10.3181	10.411	10.6731	10.5209	10.5874	10.3685	10.4705	11.0454	9.52938	10.1296	10.1809	10.3685	10.3685	9.83284	10.3453	10.6384	10.2605	10.2124	10.4711	10.3027	10.0353	10.355	10.4606	10.3685	10.5686	9.91894	10.0215	9.97562	10.3347	10.4667	10.3629
MFAP2	7.1935	6.70897	7.49039	7.36926	8.76559	7.4781	8.2834	6.90674	7.24536	8.08592	6.49714	7.5808	7.54858	7.76395	7.90849	6.67852	7.34758	7.92734	7.75656	6.96765	6.52042	6.52278	6.68894	6.89446	6.91389	7.32428	8.98785	6.90031	9.38772	6.69551	6.61948	6.60054	7.20875	6.9272	7.26081	6.59279	6.76123	7.01131	7.60052	6.7915	7.03124	6.46506	7.41719	6.82102	6.79871	6.89896	9.23604	6.55065	6.55249
MFAP3	8.46543	7.94879	8.32238	8.59031	8.27276	8.21132	8.3174	8.23879	8.2496	8.58312	8.21651	8.37755	8.56712	7.94942	8.28085	8.43246	8.56059	8.21749	8.42972	8.50307	8.32354	8.40529	8.38191	8.15307	8.44242	7.83323	8.06088	8.32478	8.41967	8.19339	8.32845	8.20342	8.40643	8.25911	8.24192	8.24508	7.95664	8.29286	8.13072	8.15498	8.18177	8.36695	8.70919	8.06309	8.4056	8.17583	7.82413	8.36037	8.33222
MFF	8.54863	8.92657	8.5628	8.77452	8.96789	8.31154	8.22926	9.05214	8.21693	8.45326	8.96762	8.69912	8.4033	8.21805	8.16587	8.79521	8.71531	8.71531	8.83633	8.77253	8.91442	8.74205	8.87255	8.70619	8.96523	9.01052	8.98571	8.70511	8.76244	8.69746	8.53806	8.67727	8.35969	8.5077	8.52468	8.79355	8.37293	8.58645	8.60413	8.48063	8.66476	8.4728	8.44029	8.73538	8.67727	7.97481	8.66806	8.44901	8.59901
MFNG	7.35605	7.45356	7.3201	7.42157	7.58729	7.29421	7.94313	7.7511	7.69843	7.60331	8.07547	7.37459	7.5233	7.69776	7.3026	7.62344	7.95186	7.62344	7.57256	7.49926	7.38938	7.85709	7.88001	7.64403	8.01632	7.41331	7.12368	7.0479	7.17681	7.37988	7.68447	7.30448	7.28733	7.79281	7.33885	7.31586	7.49422	7.58653	7.19736	7.58174	7.84457	7.40391	8.10934	7.4028	7.5797	7.79007	7.2608	7.6649	7.37092
MGAT1	9.85912	10.5148	9.98802	10.2404	9.90047	9.98853	9.85227	9.75855	9.9678	10.2367	10.0451	9.74418	9.75086	9.57211	9.84084	9.88365	10.1918	10.1672	10.1342	10.0361	9.78992	10.0243	10.1045	10.0525	10.1974	9.909	9.66817	9.64078	9.71618	10.1006	10.0276	9.74815	10.1763	10.134	10.0211	9.83875	10.2487	9.85843	9.8933	9.88312	9.77724	9.70724	10.2649	9.58031	9.64002	9.94713	9.78461	9.968	9.75773
MICAL1	6.16448	6.89669	6.53616	6.47812	6.93669	6.84665	6.53033	6.66357	6.34814	7.30925	6.75105	7.24053	6.58472	6.70415	6.45503	6.06937	6.85243	7.2225	6.69149	7.1279	6.39135	6.29825	7.63152	6.01119	6.18725	7.00127	7.13552	6.42464	7.49397	6.68068	6.21049	6.81133	6.68279	6.46017	6.55193	6.59887	6.85093	6.65971	6.54998	6.16545	6.16	6.24666	6.12686	6.85246	5.96893	6.56733	7.52416	5.96791	5.92639
MICALL1	7.94657	8.50679	8.33875	8.04458	8.28833	8.6936	8.82063	8.42688	8.48669	8.98777	8.09532	7.82384	8.39574	8.60335	8.66871	8.42035	8.04232	7.80453	8.81974	8.42035	8.00384	8.10109	8.69027	7.75495	8.40325	8.25681	8.35673	8.20595	8.35196	8.44101	7.83749	8.36635	8.6858	8.49674	8.58815	8.06763	8.32745	8.40974	8.46342	8.09297	7.98377	8.06309	8.69398	8.06657	8.27319	8.79479	8.41684	7.58524	7.88709
MIOS	8.29874	8.41614	8.47678	8.51269	8.68773	8.07259	7.91943	7.83717	8.66538	8.9294	8.44734	8.56224	8.0343	8.67555	8.47989	8.69319	8.45433	7.77509	8.00413	8.45433	8.38737	8.15166	8.31573	8.45681	8.31213	8.8104	8.06244	8.24813	8.75263	8.65448	8.41893	8.23645	8.58038	8.31995	8.49997	8.49939	8.27177	8.47738	8.40988	8.11575	8.50496	8.40481	8.22543	8.10761	8.06113	7.99243	8.4785	8.37617	8.01229
MLLT11	6.90456	8.32289	8.46793	7.65188	8.65197	8.22078	8.25044	7.88025	7.30565	7.28626	8.4154	7.6853	7.9692	7.26352	7.31613	8.14773	8.94362	7.53645	8.27934	7.92875	7.41004	7.27798	7.24424	7.31849	7.28709	7.67524	8.84157	7.73082	9.70779	7.70331	7.27242	7.97794	8.18384	7.20452	7.90127	7.56576	7.82837	7.58092	8.68101	7.45189	7.3422	7.53225	6.91079	7.24274	7.23549	7.58338	9.90714	7.15839	7.33029
MLPH	6.99654	7.04215	7.10135	7.10461	7.76109	6.636	6.81028	7.05049	6.93404	7.05631	6.84708	6.92308	7.05218	6.7916	7.49079	7.18209	6.72636	6.73648	6.76805	7.3334	6.74371	6.90693	6.80711	7.08771	6.9066	6.5483	7.03432	7.04537	7.32096	7.0039	6.60193	6.89156	6.72292	6.80737	6.94533	7.09984	7.11366	6.92566	6.76325	6.78273	6.78348	6.92131	7.06978	6.99424	6.76554	6.96317	7.41289	6.53797	6.83205
MMP25	5.61571	5.73046	5.28235	5.6032	5.61077	5.89346	5.67338	5.67552	5.83072	5.80347	5.40688	5.69547	5.42519	5.64838	5.72239	5.64838	5.45087	5.64838	5.64838	5.64838	5.67998	5.75613	5.57294	5.58828	5.73398	5.57309	5.63041	5.75946	5.54304	5.80351	5.80103	5.86516	5.58031	5.60847	5.5718	5.8687	5.69717	5.94243	5.36265	5.9005	5.83632	5.81409	5.81203	5.83506	5.93855	5.90125	5.68334	5.8803	5.95058
MMP26	4.22002	4.81462	4.77877	4.78493	5.21621	4.76325	4.63445	4.57334	4.97002	4.64065	4.73871	4.51881	4.97126	4.9988	4.64366	4.65811	4.73011	4.99268	4.39895	4.7013	4.68143	4.71553	4.24654	4.84608	4.80161	4.56985	4.76357	4.89141	4.79966	4.77811	4.90903	4.74236	4.8225	4.69125	4.84267	4.84108	4.83175	4.73514	4.77263	4.73974	4.51436	4.62615	4.79598	4.78015	4.86173	4.76278	4.59755	5.09797	4.85104
MMP28	6.56677	6.49877	6.3892	6.41388	6.874	5.7507	6.42043	6.38508	6.37566	6.29533	6.35895	6.60181	6.47285	6.53364	6.88802	6.2335	6.11719	6.36544	6.51834	6.21636	6.88281	6.61304	6.60751	6.11626	6.69774	6.21538	6.02194	6.30218	5.68454	6.09607	6.4725	6.18182	6.90353	6.69831	6.54545	5.89499	6.44663	6.38669	5.87606	6.4282	6.5863	6.16439	7.24724	6.52837	6.82526	6.50174	6.09686	6.69196	6.64031
MMP7	8.74885	9.52618	10.0483	8.86203	12.5477	10.0431	9.15782	9.21987	11.4725	8.36603	8.76285	9.10204	7.55228	9.54249	9.9382	9.10912	10.6652	9.07049	9.30822	9.09111	9.80278	9.23867	6.96531	9.31354	6.94043	11.1755	12.2751	10.1411	12.4628	9.09595	8.88454	9.08728	9.66619	7.48328	10.0444	9.36291	7.39011	9.37634	10.7008	7.75624	10.5804	7.13397	7.17792	9.27566	9.98519	8.29302	12.3041	8.60584	7.58541
MMRN2	8.09076	8.03653	8.35136	8.68804	8.0804	8.24735	8.78611	8.29019	8.59986	8.21456	8.38699	7.96339	8.07201	7.90399	8.14222	8.41102	8.73082	8.45876	8.16853	8.30255	8.15067	8.00244	8.40305	8.6098	8.45421	7.71763	7.83234	7.61336	7.1439	8.4819	8.27111	7.52601	8.62226	8.7193	8.08966	7.84174	8.19837	8.29021	8.00546	8.3557	8.45307	8.05439	8.73725	7.7698	8.2938	8.62583	7.50577	8.11657	8.24614
MN1	6.54048	6.60985	6.73191	6.55482	6.11202	6.99923	7.01351	6.84678	6.53582	6.55582	6.3141	6.243	6.89723	6.56667	5.90011	6.8053	7.19121	6.43104	6.92087	6.54027	6.15182	6.0782	6.00076	6.01661	6.57558	5.47516	6.13325	5.67163	5.64169	6.42831	6.16538	6.06495	6.92613	7.13336	6.08137	5.93306	5.75618	6.74484	7.16393	6.10824	6.64139	6.43078	6.60203	5.72989	6.97399	6.7373	5.94396	6.01527	5.96739
MNAT1	6.95009	7.17427	7.22235	6.89832	7.02568	6.86597	6.49471	6.47868	6.39939	6.99407	6.71905	6.83012	6.9946	6.73493	6.80443	7.10766	6.70754	6.53596	6.81048	7.01716	7.03331	7.04312	6.91771	6.65594	6.94393	7.05409	6.74439	6.52775	6.91178	6.92685	6.81267	6.96366	7.22812	6.76969	6.68496	7.0374	7.18971	6.87489	6.95933	7.12674	6.37009	6.91178	6.689	6.6925	6.49723	6.88522	6.64449	6.9105	7.27491
MOGS	7.59757	7.44776	7.34325	7.53095	7.51748	7.61414	7.31859	7.64887	7.61462	7.47555	7.65644	8.0646	7.86166	7.85381	7.35697	7.51153	7.37807	7.89816	7.44406	7.81294	7.5074	7.12569	7.91687	7.49157	7.94915	7.50285	7.63215	7.29984	7.81034	7.47845	7.663	7.26931	7.66502	7.55378	7.17345	7.07651	7.5495	7.24108	7.44377	6.73906	7.50662	7.34571	7.61705	7.56812	6.84939	7.40119	7.45496	7.61803	6.64536
MOK	7.1071	6.99397	7.23172	7.06522	7.1025	7.45835	7.65686	6.93668	7.08479	7.72541	7.19779	7.44613	7.54864	7.28819	7.62505	7.13434	7.05233	7.27839	7.43696	7.30142	7.41268	7.82175	7.15604	7.35368	7.51582	7.89704	7.63664	7.25324	7.06941	7.05755	7.35002	7.36229	7.10191	7.17854	7.27187	6.90436	7.16686	7.04934	7.11005	7.0305	7.25129	7.20464	7.40915	7.64186	7.1885	7.50103	7.54076	7.4097	7.05926
MON1B	6.99454	7.5186	6.86734	7.06233	7.45553	6.92023	6.95418	6.63148	7.05563	7.0204	6.86146	7.57831	6.81137	7.53096	7.08697	6.72255	7.02405	7.01376	6.88228	7.01376	7.09628	7.33541	7.09628	7.68444	7.41119	7.2925	7.31845	7.03285	7.2015	7.1623	7.06344	6.73505	7.19707	7.10491	6.94206	6.98057	7.20774	6.98143	6.74058	6.93321	7.28785	7.01787	7.19885	6.92002	7.14652	7.11013	7.34845	7.01047	6.75452
MPL	4.50915	4.56286	4.48698	4.74504	5.16892	4.69811	4.66028	4.57714	4.74333	4.799	4.60406	4.65083	4.5763	4.61824	4.84299	4.78177	4.56062	4.61824	4.61824	4.61824	4.52732	4.69305	4.62641	4.57934	4.62928	4.52877	4.68918	4.83401	4.63347	4.68682	4.56568	4.68867	4.60499	4.65546	4.65488	4.6425	4.70142	4.58935	4.58744	4.66921	4.56637	4.65871	4.6947	4.7875	4.69525	4.66524	4.516	4.57216	4.75588
MPP3	6.79488	6.11054	7.14512	6.64084	7.0726	6.51029	7.07112	6.48598	7.56798	6.59871	6.50651	7.25684	6.46518	6.24549	6.91053	7.52915	7.04682	6.57078	6.30762	7.1062	6.58956	6.67334	6.69926	6.88158	7.63777	6.24413	6.9998	6.99949	6.66474	6.89871	6.93049	6.41766	6.27741	6.4177	6.35108	6.7341	6.47637	6.49037	6.43634	6.48707	6.96456	6.65443	6.80245	6.82821	7.0686	6.88782	6.60676	7.13592	6.61513
MPRIP	8.80531	8.63849	8.19669	8.77362	8.3097	8.1866	8.74121	8.39788	8.46194	8.55739	8.49946	8.62645	8.29898	8.50433	8.49069	8.82235	8.44969	8.12416	8.49461	8.61109	8.6818	8.56846	8.73572	8.54242	8.95071	8.76769	8.53037	8.59876	8.37177	8.28003	8.36027	8.20927	8.36471	8.39582	8.37195	8.11334	8.34536	8.74514	8.44527	8.77251	8.54751	8.29692	8.68143	7.95512	8.56793	8.6029	8.21606	8.22799	8.6161
MPZL1	8.1769	8.39445	8.19868	8.24928	8.14254	8.42684	8.578	8.41043	8.30659	8.2507	8.31805	8.26699	8.21377	8.11712	8.19026	8.40526	8.30093	8.29214	8.52987	8.30297	8.31839	7.94355	7.99366	8.61737	8.15879	7.92454	8.4081	8.08156	8.85579	8.04615	8.08361	8.08137	8.12746	7.93243	7.99996	8.12375	8.26484	8.15917	8.1928	8.02011	8.15357	8.21032	8.05301	7.86932	7.91781	8.0575	8.2764	8.03477	7.95135
MPZL2	5.70163	6.25762	6.04963	5.67561	5.33873	6.35098	6.00274	5.63716	5.5243	5.60916	5.84488	6.14081	5.464	5.90347	5.9644	5.53694	5.943	5.16204	6.25385	5.9644	5.18792	5.98119	5.86123	6.06527	6.11878	6.2579	5.75904	6.05963	5.2647	5.68357	6.01246	6.06258	5.61868	5.48904	5.52948	5.84533	5.56336	5.79611	5.9147	5.82219	5.20711	5.68438	5.90836	5.46325	5.27076	5.46721	5.27226	5.96385	5.7451
MR1	6.7454	6.91621	6.54376	6.87392	6.49561	6.74476	6.5129	6.61477	6.69786	6.75802	6.45771	6.89923	6.43806	6.19592	6.71172	6.71172	6.86649	6.8394	6.57349	6.71172	6.66123	6.76909	6.6159	6.70172	6.19139	6.6951	6.88471	6.90066	6.62535	6.86753	6.60847	6.6159	6.68898	6.29084	6.82577	6.54252	6.84289	6.4293	6.48085	6.55484	6.76449	6.5534	6.75659	6.84608	6.47126	6.52147	6.8001	6.60306	6.49215
MRAS	7.20918	7.48654	7.21605	7.48216	7.59187	7.64205	7.67867	7.33447	7.31366	7.33362	7.29944	6.85418	7.49379	7.13835	7.16767	7.25256	7.55122	7.42435	7.60592	7.38233	7.12813	7.54115	7.05973	7.10533	7.20722	7.15588	7.2628	7.13131	7.51882	6.98453	6.41717	7.50229	7.73422	7.41919	7.28297	7.2342	8.04761	7.70213	7.2229	7.42997	7.09502	7.03656	7.23115	7.31731	6.87721	7.12936	6.7471	6.1357	7.24162
MREG	4.77978	6.20892	5.51585	5.76775	5.05863	5.85463	5.08577	4.84711	5.37443	5.43675	5.08091	5.01488	5.04338	5.70445	5.24124	5.06438	5.15503	5.24124	5.18414	5.51955	4.82611	4.91499	4.59447	5.12085	4.78493	5.70096	5.85924	5.51621	6.11393	4.97142	5.41696	5.46821	4.88717	5.0374	4.83386	5.7289	5.08877	5.0675	5.89404	4.88491	5.14097	5.04069	4.83558	5.24632	5.27234	5.32188	5.05317	5.3458	4.69454
MS4A5	4.45581	4.82574	4.75831	4.85791	4.72157	5.17421	5.02382	4.47194	4.82785	4.48042	4.99853	5.04976	4.74894	5.00099	5.26046	4.65794	4.64663	4.66883	4.76979	4.55382	4.58956	4.66175	4.61959	4.89586	4.84844	4.57913	4.61366	5.0356	4.82669	5.00429	4.72196	4.74348	4.62155	4.67018	4.66937	4.73947	4.74468	4.54545	4.72263	4.83356	4.71358	4.80662	4.69376	5.02085	4.76295	4.76364	4.43748	4.8682	5.08503
MS4A6A	7.01604	8.44379	7.5963	8.4958	9.28832	7.00475	7.68526	8.0988	8.44747	8.95468	7.19096	9.66243	7.41298	7.21403	9.85574	7.5155	8.09884	8.05913	8.05913	8.22515	6.95701	7.58146	7.83001	7.13957	7.05133	8.13681	8.91969	7.5048	10.0669	8.15222	7.16393	7.96509	8.33967	7.48006	7.40786	9.89546	9.50615	9.17166	7.86938	7.84854	7.36056	7.50427	7.82578	8.03206	7.3989	7.55187	9.61542	6.69111	7.36607
MSI1	4.76642	4.85413	4.55802	4.59482	4.57028	5.19996	4.92873	4.74759	4.59684	4.76383	5.40807	4.79678	4.45558	5.32217	5.17881	4.73515	4.40546	4.70761	4.70761	4.56455	4.74138	4.75594	4.61693	5.0674	4.89406	4.53535	4.78229	4.8598	4.60592	4.84293	4.7786	4.77969	4.78807	4.75941	4.66142	4.69673	4.87185	4.89434	4.68734	4.81321	4.84925	4.68378	4.85578	4.94119	4.84683	4.9078	4.7531	4.85587	4.91934
MSN	10.4293	10.6132	10.5966	10.8366	10.0116	10.383	10.9556	10.5824	10.4382	10.7044	10.5664	10.4641	10.3254	10.3273	10.5356	10.4002	10.5108	10.9581	10.4806	10.5483	10.2235	10.3192	10.7344	10.6251	10.6445	10.1605	10.681	10.618	10.7741	10.673	10.7371	10.4365	10.8374	10.8343	10.6222	10.5883	10.539	10.5283	10.816	10.5784	10.4431	10.3234	10.0077	10.1309	10.3624	10.5844	10.4032	10.6279	10.4421
MT1F	10.1248	10.4346	10.7596	10.269	10.4075	10.2232	10.3632	11.0908	10.7118	11.0743	10.2884	10.8832	10.2658	10.8052	11.0926	10.3659	10.5522	10.9115	9.74067	10.5797	11.6532	11.1046	9.80904	10.1426	10.3159	10.7897	11.1009	10.9128	10.5698	10.5592	10.8935	11.3036	10.0051	10.3556	10.3154	11.6995	10.0449	10.4283	10.4615	10.944	11.2413	11.5448	10.6587	11.1573	10.8951	10.6586	11.1421	11.1249	11.2058
MT1G	9.84862	11.7192	12.1178	11.2218	10.5622	10.5684	10.3753	12.2402	11.7459	12.2727	11.5042	11.9088	10.7855	11.7881	12.4768	9.92589	11.5198	12.1184	10.55	11.3307	12.7024	12.5868	10.2448	9.99059	10.6896	10.7049	11.0239	11.9222	10.8998	10.983	11.5454	12.7923	10.0119	11.294	10.9711	12.575	10.8275	11.028	11.4236	12.27	12.3024	12.6153	11.4192	12.3349	11.7205	11.7039	11.6834	12.2517	12.6185
MT1M	7.08232	6.97842	7.31484	6.84999	8.02651	7.39973	7.35538	7.23988	7.86327	7.32337	7.24384	7.85623	6.74844	7.00407	8.63035	7.25244	7.31341	7.00407	7.04714	7.25244	7.72576	7.61916	7.8487	7.82822	7.43287	8.84683	8.93191	7.45925	8.2508	7.99656	7.34308	6.92331	7.52351	7.71482	7.9431	8.2627	6.35966	7.91115	7.53564	6.78771	8.77816	7.62157	8.10384	6.58555	8.26913	7.44591	8.71372	7.43728	6.38242
MT1X	8.55284	8.88444	8.76637	8.7074	8.6461	8.77601	8.45257	8.96376	8.99906	9.26416	8.028	9.51289	8.17144	9.02458	9.5869	8.43298	9.15588	8.94347	7.74672	8.50974	10.0587	9.96938	8.25791	8.21795	8.61722	9.43279	8.75833	8.74523	8.56972	8.23746	9.16416	9.54101	8.22742	8.83999	8.39941	10.3133	7.92029	8.46846	8.48752	9.26058	9.62252	9.95012	8.97453	9.7859	9.33954	9.29871	9.29183	9.40619	9.82671
MT2A	12.413	12.8671	12.7546	12.58	13.0277	13.099	12.5558	12.7938	12.5851	12.8715	12.7247	13.1875	12.2722	12.739	13.5014	12.4315	12.7545	12.8018	12.3179	12.6565	13.4183	12.9648	12.7662	12.4552	12.76	13.396	13.2465	12.8997	13.7669	12.8392	12.8135	12.9791	12.3914	12.8126	12.64	14.1206	12.3695	12.5473	12.7985	12.6337	13.2077	13.3666	13.0398	12.7706	12.8452	12.6823	13.5757	12.8777	12.7406
MT3	5.77771	5.40988	5.46521	5.39966	5.09524	5.80739	5.61852	5.6238	5.70503	5.56635	5.58636	5.54065	5.52992	6.10315	6.43855	5.32562	5.11736	5.51025	5.14341	5.44174	5.69125	5.69173	4.93915	5.66039	5.55468	5.19898	5.57458	5.36077	5.22707	5.3683	5.99247	5.66436	5.32657	5.66141	5.57924	5.42402	5.38701	5.59432	5.44719	5.92229	5.22239	5.40398	5.39813	5.40631	5.44826	5.54317	5.39059	6.17709	6.31898
MT4	8.57883	8.66518	8.70434	8.46777	8.88866	8.6326	8.49966	9.25049	8.87578	8.73228	8.46557	9.53068	8.9601	8.81839	9.67069	8.26924	8.81839	8.89528	8.81839	8.46224	9.29722	9.28405	8.52807	8.84699	8.70335	9.21665	9.2087	8.817	9.16701	8.39563	8.78237	8.7038	8.58017	8.56423	8.32543	10.021	8.83724	8.56179	8.64326	8.51733	9.15958	9.31183	8.90501	8.86809	8.62414	8.81662	9.18332	8.91847	8.6162
MTHFD2	9.77873	9.64858	10.3007	9.96771	10.3185	9.49062	9.62856	9.72134	9.98217	9.77259	9.91252	10.457	8.91904	9.24099	10.1035	9.91395	10.0075	9.64432	9.90321	9.98543	9.97254	9.61611	10.5151	9.70769	10.3433	11.3377	9.44065	10.06	10.3449	9.61903	10.1739	9.61633	9.92887	9.96032	9.75684	11.0457	9.32031	9.9566	10.4338	9.55781	10.246	9.57999	9.68257	9.09788	9.91647	9.68972	10.0145	10.3058	9.65409
MTNR1B	4.78774	4.9067	4.92753	4.95891	5.01178	5.00983	4.90458	5.09265	5.28368	4.68898	5.1334	4.84629	5.07054	4.84312	5.38968	4.92033	4.83609	4.89923	5.06371	4.86997	4.9674	4.90463	4.73557	4.87301	4.94673	4.78173	4.81042	4.94954	4.92039	4.95878	4.91275	4.94954	5.09657	4.8559	4.97353	5.00803	5.02043	4.90474	4.93894	5.09969	5.04272	5.01186	5.08156	4.96814	4.86865	4.91922	4.88798	4.94835	5.22736
MUC16	4.40503	4.55115	4.68475	4.62937	5.01541	4.49772	4.54488	5.00244	4.88761	4.89305	4.41227	4.88396	4.31197	4.85643	4.88349	4.56381	4.51955	4.56801	4.5618	4.81824	4.53755	4.50824	4.51954	4.66333	4.82685	4.48411	4.71593	4.49728	4.31869	4.5496	4.589	4.53502	4.54694	4.60894	4.57435	4.60872	4.57022	4.56617	4.57955	4.5098	4.53499	4.61057	4.69349	4.73802	4.66028	4.6809	4.47368	4.68832	4.5451
MVP	9.32205	9.66363	9.22645	9.39887	9.59363	9.83689	9.33724	9.72139	9.44809	9.34315	8.84377	9.31823	9.41096	9.34365	9.248	9.30522	9.34365	9.82653	9.51826	9.23714	9.46681	9.39223	9.87012	9.38094	9.47249	9.54232	9.66439	8.99116	9.70319	9.62664	9.41645	9.3871	9.55161	9.2005	9.25647	9.53404	9.26042	9.18128	9.22232	9.18451	9.75306	9.20098	9.18223	9.44084	9.09504	9.5253	9.5833	9.28992	9.00169
MX1	9.37652	8.77908	8.88929	10.0908	9.29775	9.8805	9.50042	10.0119	9.77943	10.677	9.62071	8.6698	9.99228	8.7973	9.55099	9.99684	9.91109	9.70156	8.93496	10.3094	9.70423	10.3401	10.6042	9.30957	10.4088	11.1404	9.76491	9.2191	8.78575	11.4252	9.83552	9.97865	9.41468	9.32844	9.94747	8.59646	8.86225	9.40768	9.22196	9.53912	9.98926	9.01236	11.3778	9.26481	10.2948	9.71942	9.40003	9.54501	9.25447
MXI1	9.25184	8.64833	9.13149	8.88332	9.78692	9.038	9.00997	8.63125	9.55401	9.46975	9.50514	8.8188	9.06146	8.84565	8.60362	9.55172	9.37589	9.17937	9.05571	9.38987	9.47775	9.0634	8.88457	8.82443	8.98538	8.76458	9.75112	9.03381	8.69607	8.87683	9.26818	9.18032	8.34912	9.24262	8.9628	9.11039	8.85103	9.19414	9.05269	9.51144	9.20532	9.42861	9.43568	9.3319	9.48864	9.23786	9.09272	9.47864	9.76685
MXRA5	6.05056	9.40169	6.9277	7.1594	8.74629	7.94937	8.93854	6.75604	8.45403	6.48107	8.39989	8.79115	8.25137	7.48853	8.75274	9.15669	8.84141	7.3609	6.14113	7.74165	6.9409	6.88246	6.1115	6.6109	7.57458	6.39123	10.2798	7.65326	10.2103	7.69632	6.89175	7.87365	7.20269	6.81987	7.16848	6.38753	6.85775	7.73446	8.4422	7.02799	6.96178	7.24057	6.81308	7.5159	7.23688	6.908	9.75125	6.81186	6.95102
MYBPC3	6.60292	6.60488	6.77487	6.76441	6.89696	6.60255	6.88059	6.89454	7.10986	6.73356	6.49568	6.71919	7.02786	7.04995	7.13983	6.68911	6.49122	7.08417	6.48137	6.50443	6.46513	6.87251	6.44667	6.85089	6.74884	6.2611	6.82332	6.66538	6.45291	6.86065	6.68154	6.78553	6.66234	6.57214	6.79811	6.83364	7.03296	6.70505	6.4928	6.62081	6.64205	6.70644	6.74892	6.85566	6.67197	6.60449	6.37971	6.81881	6.74103
MYD88	9.50405	9.99746	10.3972	10.2792	9.94138	10.1507	10.5146	10.1929	9.81159	10.2178	10.0769	10.2843	10.2067	10.1569	10.4051	9.94793	10.438	10.3371	9.5773	9.96697	9.72356	9.87115	11.2518	10.3468	9.98038	10.3383	10.0437	9.65479	10.5791	10.3531	9.94943	9.99012	10.0019	10.1815	10.0427	10.2365	10.3348	10.0195	10.0158	10.0217	10.0184	9.61384	10.0775	9.81381	10.0277	9.93101	10.32	9.73875	9.81706
MYL3	8.17179	8.3609	8.2615	7.61482	7.76377	8.13804	9.54682	7.92779	8.12596	8.20161	7.89466	8.47354	7.98214	8.30198	7.63619	8.54301	8.58409	8.33904	8.23218	8.06095	8.41137	8.51715	7.95674	8.49875	8.54478	7.92332	7.83402	8.21335	7.20569	8.69385	8.18478	8.37818	8.26903	8.33208	8.56179	7.85838	8.273	8.22529	8.06055	8.107	8.3065	8.25122	7.96242	8.36715	7.81858	8.02218	7.8307	8.36207	8.26376
MYL9	11.9018	12.1916	10.9664	10.658	11.5175	11.5919	12.079	11.5553	11.5751	11.3538	11.5435	11.5969	11.2904	11.5153	11.1952	11.6281	11.2271	11.964	11.4695	11.7085	11.8857	11.6478	11.4336	12.0019	12.1185	11.6121	11.1174	11.7125	11.3072	11.7798	11.5397	11.3537	11.3931	11.6873	11.5663	10.4896	11.7192	11.3086	11.4685	11.3689	11.704	11.264	11.3016	11.2047	11.07	10.9354	11.0555	11.7009	11.4681
MYLK	11.5573	11.2171	10.6761	11.3123	11.2264	11.2039	11.466	11.1442	11.7119	10.9863	11.2897	10.9159	11.3202	11.0997	10.6216	11.4606	11.5088	11.1728	11.4139	11.2816	11.2456	11.4087	11.3561	11.4874	10.7151	11.3182	9.96963	10.2274	10.3613	11.2705	11.6416	10.1929	10.8794	11.7108	11.2055	10.2563	11.3311	11.0684	10.8288	11.9113	11.5762	11.8894	11.766	10.6807	12.351	11.5426	11.3616	11.4577	11.6851
MYOF	9.80667	10.5108	9.94124	10.1383	10.4191	10.852	10.5654	10.2511	10.1045	9.52467	9.9422	10.2239	10.2513	9.70319	10.4673	10.4987	9.92721	9.88634	10.7284	10.0861	10.0872	9.86783	10.4966	10.2097	8.63113	10.7865	10.8568	9.80706	10.7528	9.68016	9.94981	9.91577	10.3577	9.73796	9.98822	9.68238	10.5668	10.1752	10.8086	9.46698	9.88934	10.1143	9.25644	9.36576	10.1973	9.83667	10.7391	9.82424	9.39
MYOZ1	8.51239	8.9373	8.45442	9.04831	8.2475	8.02345	8.19167	8.51114	8.70392	8.16513	7.66634	8.88566	7.99124	8.36607	8.1644	8.68235	8.36607	7.72943	8.95397	8.61463	8.48614	8.47368	8.54237	8.60697	8.80724	7.71207	7.65318	8.78827	7.51693	8.81348	8.74544	8.29851	8.74835	8.32687	8.79587	8.0015	8.81925	8.57604	8.45932	8.67407	8.91354	8.44087	8.68158	8.71525	8.3368	8.00301	7.39919	8.96548	8.89186
MYOZ2	7.44853	7.3911	7.3069	7.38238	5.52317	8.07967	8.25651	7.8096	7.15545	6.84835	8.03813	7.93038	7.19451	6.44605	8.31366	7.5655	8.24217	7.15859	7.6079	6.87051	8.11783	7.30899	7.14113	8.46193	6.9363	6.1452	6.67375	6.80214	6.48968	8.70121	7.10316	7.52382	8.64058	7.44498	8.38898	5.88087	8.64462	8.32518	8.39344	7.07886	6.56414	8.17965	6.48379	6.57329	6.0326	6.6814	7.13629	6.84979	6.82375
MYT1	5.49098	5.53973	5.52858	5.43877	5.6928	5.4986	5.79758	5.82257	5.64939	5.52519	5.89319	5.60031	5.68407	5.76936	5.95185	5.53731	5.6585	5.59887	5.43172	5.53801	5.47013	5.73818	5.53905	5.60787	5.70563	5.5058	5.65904	5.55752	5.6041	5.69837	5.71837	5.59512	5.62266	5.64342	5.64744	5.71078	5.86487	5.58043	5.39918	5.68502	5.81895	5.6472	5.77681	5.73289	5.59853	5.66841	5.62316	5.85784	5.82231
NAB2	6.65647	6.84012	6.82981	6.55098	6.64009	6.91605	6.71827	6.31772	6.2679	6.82976	6.67362	6.76974	6.58211	6.7415	6.82275	6.54146	6.7799	6.88095	6.31396	6.50221	6.87931	6.70747	6.7201	7.10157	6.87883	6.88489	6.61775	6.64379	6.77191	7.05218	6.79082	6.71145	6.75474	6.91499	6.62256	6.57535	6.96881	6.97992	6.62543	6.77545	6.75191	6.78267	6.63439	6.6763	6.5968	6.66468	6.57416	6.87525	6.84561
NABP2	6.11936	6.39248	6.11451	6.25703	6.16212	6.15901	6.07922	5.96168	5.88237	5.95073	5.96551	5.94602	5.81562	6.20676	5.87334	5.77704	6.08314	6.53224	5.87791	5.99731	6.35578	6.30485	5.73039	6.4792	6.32818	5.99852	6.17833	6.29416	6.48333	6.18991	6.46322	6.13698	5.99377	6.05527	6.08198	6.22593	5.90167	6.05041	6.05456	6.16952	6.05222	5.97107	6.01862	6.2045	6.05615	6.22769	6.01325	6.50751	6.20516
NADK	6.33994	6.64078	6.45141	6.44772	6.56129	7.11703	6.84902	6.82102	6.61118	6.47813	6.57857	6.20975	6.70563	6.60804	6.8905	6.19526	6.70905	6.58906	6.6437	6.60804	6.40108	6.70771	7.12098	6.61845	6.46016	6.78899	6.60682	6.41646	6.75995	6.61466	6.5469	6.60766	6.51495	6.53989	6.53236	6.95164	6.71219	6.63233	6.50204	6.69356	6.3777	6.36232	6.51966	6.51911	6.33133	6.54158	6.59152	6.47114	6.63149
NAGK	9.22132	9.44522	9.29345	9.61989	9.55772	9.61734	9.47157	9.71225	9.74924	9.97881	9.92998	9.54468	9.73818	9.14657	9.57348	9.45572	9.80777	9.89134	9.65418	9.95421	9.24899	9.3472	10.1243	9.55858	9.17941	10.3814	9.72677	9.21467	9.85005	9.85739	9.10685	9.62567	9.35472	9.33183	9.44045	9.82107	10.0125	9.53942	9.37235	9.28366	9.51289	9.11392	9.49787	9.59811	9.44404	9.49854	9.7171	8.88504	9.07551
NAGPA	7.50274	7.83914	7.71795	7.59998	8.08321	7.41645	7.11141	7.36423	7.80775	7.15321	7.13659	7.58949	7.74616	7.38073	7.68604	7.12998	7.80765	7.69594	7.51983	7.31592	7.64082	7.58111	7.36764	7.46485	7.63241	7.42472	7.9471	7.31982	7.45438	7.14858	7.81553	7.33746	7.04254	7.45438	7.18592	8.14543	7.87968	7.4215	7.45991	7.25954	7.66208	7.20025	7.62823	7.64189	7.67814	7.87811	8.14707	7.73377	7.1846
NAXD	10.7988	10.518	10.352	10.6942	10.2356	10.1927	10.2675	10.4976	10.4958	10.5973	10.3601	10.5018	10.5007	10.4646	10.4646	10.5162	10.1363	10.531	10.59	10.4646	10.8221	10.6587	10.4285	10.6958	10.8809	10.3901	10.2906	10.5054	10.1838	10.7451	10.7528	10.7435	10.2489	10.5826	10.5592	10.3002	10.2295	10.5712	10.1255	10.902	10.6839	10.5625	10.6695	10.7253	10.5728	10.4603	10.5396	10.7993	10.9772
NBEAL2	5.66848	5.41543	5.65484	5.68652	5.39646	5.88579	5.38511	5.40398	5.70225	5.27636	5.58566	5.65776	5.3526	5.56229	5.99874	5.43902	5.46623	5.35423	5.44543	5.44543	5.35171	5.58568	6.01576	5.3627	5.76972	5.66468	5.81827	5.35988	5.36333	5.60946	5.24994	5.49541	5.4491	5.31022	5.46078	5.40238	5.34616	5.47136	5.40499	5.2673	5.25496	5.5446	5.50448	5.62354	5.35547	5.55335	5.45317	5.17489	5.18994
NCAN	5.07921	4.9477	5.26011	5.29912	5.54479	4.95193	5.46579	4.98242	5.19369	5.38737	4.87302	5.51618	5.14691	5.08334	5.32241	5.08334	5.20344	5.36092	5.20344	5.20344	5.16198	5.30895	5.07725	5.15879	5.23226	5.08164	5.12527	5.27337	5.17583	5.39202	5.14705	5.25367	5.23855	5.20006	5.37589	5.12644	5.37868	5.29756	5.15033	5.29022	5.07874	5.08836	5.24527	5.24736	5.23212	5.3174	4.94895	5.19843	5.4675
NCF2	6.52417	8.06736	7.33771	7.64042	6.67136	8.53851	7.29625	8.21411	7.7622	7.97578	8.16506	8.59239	7.44033	6.24995	8.76808	7.45377	8.53012	7.32215	7.75395	8.32349	6.94795	7.9116	9.39213	7.7894	7.1824	9.75583	7.5795	6.55973	9.17383	8.31013	7.56933	7.75164	7.28248	7.2943	7.5795	8.69977	8.87215	8.25738	8.22846	8.33186	7.18097	6.87479	7.49086	7.89084	7.63276	8.11332	8.39557	6.92355	7.83961
NCKAP1L	6.41875	7.10938	6.72059	7.00605	6.87885	7.44323	6.39395	6.9018	7.18999	7.0781	7.04781	7.94419	6.55567	6.88564	7.13532	6.94805	7.61345	6.70774	6.84376	6.81678	6.0455	6.50776	7.81692	6.48825	6.68369	7.0939	7.02188	6.51727	7.21339	7.11077	6.57175	7.04688	6.6977	6.77377	6.96719	7.64025	7.51553	6.9819	6.97443	6.72722	6.38358	6.54818	6.8159	7.24483	6.71996	6.83583	6.61061	6.48666	6.6378
NCLN	6.44595	6.92989	6.45801	6.30781	6.45606	6.91242	6.71567	6.87026	6.25784	6.54469	6.39819	6.20746	6.70699	6.32692	6.58793	6.58793	6.83061	6.58793	6.50838	6.39934	6.47741	6.46901	6.93025	6.39056	6.65258	6.67713	6.46057	6.14549	6.48193	6.38511	6.29646	6.55567	6.75328	6.72733	6.55814	6.27419	6.41655	6.65967	6.47085	6.2256	6.37526	6.24723	6.42644	6.17161	6.40711	6.90218	6.43542	6.22108	6.14595
NCR1	5.16698	5.31508	5.45801	5.45889	5.52773	5.78842	5.33307	5.41483	5.66332	5.4198	5.23898	5.75962	5.56559	5.48024	5.60593	5.69772	5.28137	5.46995	5.46995	5.23276	5.35894	5.36347	5.21791	5.41787	5.56582	5.22607	5.38243	5.53098	5.36309	5.36339	5.31962	5.55643	5.40519	5.43946	5.42214	5.5151	5.38992	5.52495	5.33626	5.49282	5.40095	5.42188	5.47622	5.5197	5.37757	5.55191	5.24014	5.35403	5.61426
NDN	11.4222	11.2096	10.9212	10.82	11.4149	10.3386	11.1639	10.8388	11.0871	11.2665	11.2474	11.4086	10.6894	10.978	11.0034	11.052	11.151	10.9643	11.2128	11.1059	11.2005	11.1561	11.2864	11.2089	11.7001	11.4953	10.6121	11.0736	11.1501	11.1198	11.3013	10.7323	11.0403	11.1996	10.9863	10.2664	10.8584	11.0778	11.0122	10.884	11.2433	10.8582	11.1552	10.9477	10.884	10.7067	11.1242	11.4512	10.9804
NDST1	6.279	6.43781	6.43724	6.32264	6.59015	6.55027	6.43778	6.87149	6.2794	6.59087	6.39302	6.37655	6.35005	6.52944	6.40054	6.27455	6.47207	6.59973	6.47207	6.47207	6.21186	6.08967	6.23143	6.37847	6.62919	6.19084	6.66118	6.48476	6.49995	6.44424	6.33674	6.52874	6.39954	6.36179	6.44678	6.27921	6.35802	6.41493	6.51158	6.45388	6.12249	6.51171	6.39203	6.4345	6.28304	6.55478	6.52178	6.32653	6.44049
NDUFC1	10.0683	10.0066	10.1168	9.95659	9.93053	10.095	9.93165	9.79601	10.1349	10.5378	9.98999	10.0641	10.0484	10.081	10.0752	10.0697	10.1963	9.78982	10.0831	10.0752	10.3832	10.2401	10.1543	9.91382	10.293	10.7226	9.89515	10.3135	9.93885	9.98438	10.0458	10.1241	10.1573	10.2582	10.0241	10.0507	9.82424	10.0116	10.1354	9.98147	10.5372	10.1575	9.90939	10.2386	9.76388	10.2229	9.96356	10.0802	10.0183
NDUFS4	9.04511	9.06446	8.45083	8.40622	9.01678	8.41644	8.77922	8.58729	8.92458	8.84782	9.07137	8.79598	8.5649	8.63642	9.07781	9.13724	8.65365	8.31653	8.81934	8.7359	8.86738	8.91108	8.58749	8.68171	8.41321	9.42363	8.48702	8.65144	8.54107	8.57492	8.82994	8.70938	8.63821	8.85692	8.29527	8.33517	8.59316	8.28009	8.72215	8.62345	8.59768	8.64137	8.48019	8.44879	8.32922	8.48366	8.41204	9.19641	8.84772
NEB	4.33727	4.63014	4.95936	4.34712	4.3866	4.39583	4.3363	4.2687	4.22327	4.84624	4.70799	4.7102	4.31973	5.12108	4.65316	4.42425	4.46112	4.42425	4.13788	4.26501	4.34935	4.44537	4.13655	4.50157	4.42316	4.3497	4.44924	4.72648	4.76445	4.39145	4.45851	4.76218	4.44537	4.28299	4.37295	4.22647	4.4374	4.44537	4.23808	4.2932	4.44174	4.60084	4.62759	4.62861	4.49981	4.35286	4.41334	4.56172	4.33282
NEIL1	6.68717	6.81307	6.65633	6.34403	6.4575	7.05534	6.84425	6.52569	6.42185	6.66209	6.73265	6.56794	6.73857	6.9558	6.83947	6.21093	6.62822	6.62822	6.62822	6.62822	6.40261	6.68976	6.47339	6.48953	6.89121	6.6118	6.61021	6.74139	6.35241	6.51958	6.39523	6.76888	6.52449	6.23307	6.49758	6.6361	6.58652	6.61021	6.31407	6.62397	6.74776	6.89985	6.88425	6.57902	6.80127	6.69957	6.31603	6.45115	6.69717
NET1	9.56265	8.99863	9.28482	9.67846	8.48519	9.30274	9.1963	9.4652	9.57857	9.72852	9.31844	8.82501	9.04561	9.71857	8.73461	9.17298	9.31719	9.46899	9.25589	9.27952	9.31623	9.02508	9.2727	8.5359	8.5567	8.25693	9.12409	8.91588	8.66054	9.24132	8.74846	8.95722	8.74576	9.46551	8.52371	8.05077	8.91424	9.73465	9.39968	9.58973	9.62424	8.97383	9.40363	8.79901	9.47981	9.54241	9.01244	8.64637	9.77568
NETO2	7.90392	8.10398	8.13789	8.8566	7.62379	7.85311	8.53133	8.57144	7.56715	7.9971	8.39674	8.01146	8.19069	7.4408	8.65626	7.7499	8.437	7.909	8.3326	8.48686	6.98336	7.76638	9.3948	8.20752	8.14078	8.44146	7.90723	8.73636	8.14764	7.59334	8.46212	8.13059	8.56061	7.60553	7.69873	8.10668	9.24415	8.58148	8.02737	7.31502	7.59498	7.19628	8.28636	6.78788	7.12091	7.94515	7.64524	8.03236	6.60779
NFKB1	8.7746	9.11575	8.74932	8.88139	9.08871	9.2612	9.00029	8.68114	8.56679	8.77832	9.1975	8.93292	8.96687	8.50068	8.89447	8.84469	9.11307	8.68474	9.15139	9.19672	8.5886	8.84219	9.01304	8.88268	8.97044	8.94366	8.89446	8.54318	8.86377	8.81341	9.12829	8.73657	8.75592	8.8665	8.89354	8.92015	8.92687	9.03569	8.54468	9.11772	9.09752	8.67299	9.10815	8.71492	9.13065	8.92607	8.92884	9.14371	9.13297
NFKBIA	10.0077	10.531	10.011	9.85449	10.3392	10.5338	10.2346	10.0383	9.51276	10.4481	10.3921	10.2477	9.93524	9.86918	10.0857	10.0756	10.3861	10.442	10.0756	10.1868	9.82988	10.4914	10.7845	10.7986	10.4704	11.1723	10.2651	9.62621	10.145	10.2441	10.5851	9.67939	10.2128	10.8624	10.9178	9.91144	10.2436	10.471	10.3319	10.7825	10.9921	10.6815	10.4484	9.90551	11.5869	10.9522	9.9567	10.7391	10.9564
NFKBIE	6.9276	8.05247	7.15058	7.14958	7.09915	7.9674	6.97952	7.0394	7.37959	7.02094	7.61639	6.74562	6.98711	6.85289	7.69333	7.33975	7.26656	7.26366	7.07938	7.39593	7.04523	7.17715	7.51115	7.31909	6.77587	8.33111	8.11202	6.78008	8.25158	7.57526	7.23847	7.78906	7.35221	7.66752	7.65162	7.5154	7.50963	7.95207	7.81898	7.06173	7.08844	6.79353	6.95103	7.2131	6.9707	7.28287	7.84506	6.95481	6.75351
NFS1	8.10928	8.34933	8.34537	8.47793	8.41191	8.07517	8.29826	8.322	7.82976	7.83406	8.30234	7.65583	8.31391	8.05785	8.32032	7.95312	8.23633	7.8917	8.00646	8.52754	8.83279	8.50403	8.21841	8.09725	8.32938	8.11292	7.98946	8.42733	8.13818	7.58032	8.25635	8.57168	8.04363	8.11975	7.99922	8.28523	7.83925	8.07495	7.83272	8.33383	8.23115	8.60505	8.20574	8.78073	8.28619	8.33419	8.2831	8.4211	8.49986
NGDN	8.53813	8.06692	7.57711	8.1547	7.79097	7.59408	7.91115	7.92495	8.51555	7.95059	7.85601	8.0356	7.85153	7.85751	7.48988	8.27225	8.50629	7.96453	7.95868	7.84728	7.944	7.84961	7.93647	8.08811	8.08429	8.0374	7.89058	7.97057	7.9592	8.09708	7.97913	7.86365	7.9448	8.02829	7.84038	7.96363	7.96363	7.93832	7.87419	7.96304	7.99243	7.85654	7.91329	7.93641	7.96363	8.1807	7.86694	7.99024	8.26341
NGF	6.43595	6.72221	5.62511	5.90057	7.20606	6.6503	6.24087	6.43844	7.40062	6.3767	6.7741	6.56325	6.23818	7.1915	6.59668	6.26212	6.46657	6.14269	6.53218	6.43886	6.82842	6.89012	6.96683	6.38387	7.13167	6.83277	6.37156	6.10831	6.32701	6.21825	6.06687	6.60278	6.2467	6.85629	6.57175	6.10723	6.44507	6.60235	6.4245	6.84549	6.99379	6.30849	6.59613	6.54401	6.40095	6.53698	5.80239	6.11407	7.02256
NIBAN1	7.09989	6.62593	7.53977	6.81218	7.75001	7.79339	7.11671	7.13989	7.47693	7.33743	7.02208	7.58042	7.51077	6.69109	7.54499	6.92391	6.90306	7.26499	8.19611	7.60433	6.66969	6.98377	7.39631	7.16207	7.18802	7.37979	8.71272	6.67672	8.33815	7.09389	7.05898	7.10431	7.03235	6.89289	7.18598	7.79729	7.71088	7.31148	8.31331	6.96708	6.91827	6.3978	7.19739	6.57343	6.86601	7.37881	8.34288	6.71671	6.62707
NID2	8.92123	7.80221	9.60483	8.72308	9.05847	9.79483	9.39727	9.56381	8.24932	8.91749	8.38234	8.17841	9.77874	9.29273	8.9101	9.497	8.75477	8.36176	8.95306	8.9101	8.52686	8.29463	8.13206	8.63058	8.14533	8.07723	10.1029	8.23604	10.5846	8.74535	8.44272	8.33468	9.85937	8.83602	8.66436	8.78236	8.96865	8.79255	9.90372	8.52836	8.56034	8.3588	8.25759	8.16993	8.73932	8.70855	10.9076	8.23627	8.3317
NKX2-1	4.95668	4.96921	5.13168	4.98196	5.06454	5.11117	5.06681	5.17206	5.174	5.05839	5.21424	5.06066	4.99262	5.05524	5.32627	5.0364	4.94057	5.09091	5.03519	5.03428	5.04355	4.95301	4.97283	5.11649	5.09616	4.88827	5.10997	5.06903	4.94586	5.16549	5.04491	5.15437	5.0593	4.99482	5.07457	5.08301	5.10348	5.07772	5.00435	5.08225	5.15974	5.00118	5.04236	5.28714	5.40122	5.30441	5.1517	5.07546	5.12349
NKX2-5	5.06591	4.9163	5.02817	5.0532	5.08942	5.13471	5.01021	5.10731	5.00352	4.88458	5.0429	4.95871	4.96171	4.98938	5.47895	4.8808	5.0167	4.8808	4.97916	4.86983	5.03802	5.14448	4.94569	4.93473	5.16314	4.89418	5.00871	4.76283	4.87136	4.96683	5.03415	5.20621	5.09281	4.98825	4.83329	5.01875	5.06983	5.12264	4.77229	4.97907	5.01852	5.00974	5.12716	5.0746	4.98905	5.18256	4.80846	5.09145	5.02407
NMI	8.79833	9.04673	9.01671	9.46573	8.55017	8.7549	8.85112	9.18825	9.17722	8.98927	9.28533	8.72091	9.79823	8.81138	8.79165	9.27291	8.9361	9.13688	9.27523	9.17693	8.54118	8.72816	9.77957	8.48334	8.70616	9.82799	9.29957	8.8391	9.71154	9.40636	8.3321	8.83439	8.84699	8.9817	8.99823	9.10463	9.04836	9.0498	9.10729	8.98061	9.14468	8.33228	9.73686	8.26552	8.87373	8.62789	9.2861	7.9884	8.68734
NMNAT2	5.03897	4.87054	4.95529	5.06664	4.67366	4.7355	5.15414	5.25619	4.76389	5.12809	4.80745	4.90959	4.64352	4.98804	5.09675	4.63332	4.98804	5.09675	4.98804	4.70973	4.74031	4.83557	4.72226	5.03011	5.03769	4.84454	5.03663	4.83043	4.74079	5.1018	5.05418	4.85008	4.72502	4.67012	4.89156	4.80412	4.91225	4.71553	4.68685	4.89237	4.7392	4.96889	4.83043	4.99439	4.97277	4.93831	4.81377	5.26231	4.99749
NMRK2	4.55097	4.56365	4.76426	5.01968	4.84	4.69297	4.79457	4.57888	4.90946	4.66454	4.56118	4.62111	4.66615	5.03875	4.69902	4.30752	4.69902	4.84798	4.69902	4.69902	4.59077	4.94184	4.47017	4.8197	5.11173	4.73759	4.86504	4.74826	4.34647	4.79164	5.05874	4.72482	4.82522	4.74826	4.65721	4.54863	4.89077	4.7097	4.55762	4.73172	4.76532	4.88236	5.19647	4.77172	4.67297	4.67909	4.59463	5.1377	4.79152
NOD2	5.11749	5.18238	5.78178	5.28018	4.97295	5.73792	5.79133	5.02737	5.6727	4.90845	4.99185	5.39944	5.30558	5.07177	5.4785	5.25012	5.94424	5.15245	5.24148	5.11582	4.83203	4.90106	5.87082	4.898	4.94751	5.38164	5.15017	4.83458	5.84743	5.02559	4.72613	5.18594	4.8437	5.06144	5.26423	4.96998	5.84526	5.02559	5.53678	4.92724	4.62779	4.9	5.14851	5.67467	5.02287	5.15903	5.47283	4.64388	4.83637
NOL3	8.0178	8.12069	7.87857	7.70176	8.30004	7.79531	8.34377	7.81244	8.26965	8.01197	7.69616	8.42234	8.03975	7.8203	8.51842	8.12035	7.78456	8.10026	7.92433	8.01969	8.39015	8.17383	8.39131	8.24854	8.33588	8.31837	7.52436	7.65482	7.27591	7.87645	7.92548	7.75071	8.46349	8.10525	8.24745	7.18476	7.90064	8.28614	7.81276	7.91703	8.0459	7.94758	7.85421	7.66433	7.54173	7.85301	7.75459	8.06071	8.04792
NOTCH1	8.00679	7.49428	7.52281	7.47103	7.28551	8.0446	7.83727	7.50894	7.39857	7.78409	7.60236	7.13072	7.56356	7.55355	7.34562	7.63767	7.7947	7.84596	7.5888	7.34562	7.29581	7.52329	7.86522	7.38801	7.67357	7.12786	7.29466	7.22467	6.96455	7.48857	7.53292	7.6638	7.79033	7.91138	7.68306	6.71989	7.36808	7.80968	7.735	7.85034	7.83306	7.41801	7.57681	7.23939	7.81511	7.79184	7.31516	7.39796	7.71799
NPAS3	6.65291	6.334	6.5613	6.2217	6.79536	6.42797	6.28329	6.2583	6.20317	6.37548	6.57477	6.57084	6.59723	6.69268	6.05941	6.54762	6.58319	6.45476	6.2914	6.48729	6.33073	6.64758	6.72766	6.53944	6.63982	6.09507	6.05272	6.68969	6.15344	6.80733	6.90309	6.50731	6.59801	6.68309	6.45047	6.60863	6.5815	6.69436	6.61879	6.58904	6.29286	7.19473	6.67447	6.73966	7.17229	6.95221	5.89575	6.95868	6.69214
NPPA	5.76226	5.76001	5.852	5.82922	6.10775	5.86287	5.914	5.81476	5.85732	5.94717	6.02017	6.00516	5.88191	5.7539	6.41994	5.81181	5.68749	5.96995	5.88193	5.79104	5.75961	5.95957	5.54822	5.96264	5.80165	5.43267	5.74816	6.08076	5.58139	5.64783	6.0546	5.96004	5.901	6.01899	5.95012	5.8436	5.89513	5.81055	5.81018	6.05427	5.83515	5.89517	5.92979	5.901	5.99009	6.28409	5.81793	6.14484	6.15385
NQO1	10.927	11.286	10.2806	10.7865	11.3691	10.2169	10.8857	11.0593	11.0504	10.6402	10.7891	10.9535	10.3788	10.6453	10.5654	11.6879	10.7804	10.6411	10.6376	10.7385	11.1478	11.0467	11.1978	11.1648	10.8848	11.526	9.50768	10.6398	10.2306	9.8622	10.998	10.6532	11.4199	10.8759	10.7767	11.1142	10.5094	10.7178	10.8297	10.4292	10.9708	10.5411	11.1033	10.5526	10.7773	10.6064	10.4199	11.1087	10.6263
NR2E3	5.12123	4.46561	4.56585	4.77829	4.62286	4.64325	4.556	4.84518	4.72463	4.78637	4.94698	4.85954	4.56751	4.8268	4.9812	4.62855	4.52424	4.88015	4.71422	4.51636	4.50003	4.67729	4.61162	4.62573	4.7801	4.49765	4.62455	4.66117	4.49414	4.65854	4.68742	4.61529	4.59269	4.63206	4.61643	4.75325	4.70757	4.6686	4.58401	4.61968	4.6954	4.63453	4.85404	4.80348	4.71256	4.59888	4.59175	4.78588	4.67696
NR3C1	10.0548	9.39985	9.79197	10.0309	9.47833	9.50185	9.915	9.91533	9.96535	9.47254	9.60788	9.2591	9.90668	9.92483	9.10441	9.9175	9.79515	9.63363	9.79515	9.79515	9.69843	9.54102	10.0691	9.75305	9.31969	9.43382	9.01464	9.46293	9.24202	9.62395	9.81918	9.08577	9.54694	9.89967	9.65851	9.16429	9.66894	9.48438	9.5197	9.93836	9.72757	9.71953	9.81213	9.11098	10.3428	10.0288	9.41008	9.68265	9.8281
NR4A2	4.50994	4.77924	4.63467	4.52445	3.95066	5.00972	4.62048	4.77001	4.73863	4.47514	4.8411	4.50751	4.61333	4.63247	4.63247	4.63247	4.77691	4.63247	4.63247	4.45977	4.88692	4.86372	4.54418	5.11274	4.82413	5.11002	4.812	4.85156	5.68503	5.02221	4.77142	4.77954	4.80566	4.81056	5.07156	4.91214	5.32244	5.03786	4.95051	4.89037	4.62582	4.72509	4.86381	4.76204	4.75762	4.88719	4.72737	5.26801	5.42247
NRAS	7.67148	7.93092	7.69403	8.09596	7.3071	7.63817	7.65679	7.63762	7.17068	7.35863	7.43197	7.28587	7.1791	7.4788	7.24337	7.69251	7.92778	7.1507	7.69741	7.47668	7.60146	7.56349	8.10852	7.92707	6.60819	8.00642	7.47131	7.23921	8.49663	7.78014	7.79997	7.56424	8.42963	7.67049	7.76492	8.28342	7.9577	7.93924	7.83369	7.67915	7.2904	7.6112	7.49601	7.79845	7.14175	7.35656	7.77255	7.61581	7.50821
NREP	5.93572	5.90498	6.18525	6.19291	6.17289	6.44882	6.47935	6.98013	6.15715	6.95683	7.14804	6.0613	6.57133	6.54577	5.76849	7.09682	6.29592	6.60987	6.3951	6.64886	6.24388	6.01094	6.06528	6.02395	6.32405	5.84553	6.55186	6.06613	7.55302	5.99968	6.55292	6.25149	6.29929	6.336	6.13119	5.99628	5.44355	6.22263	6.28337	6.34933	6.21497	5.87393	5.97999	6.31251	6.0453	6.19998	7.60422	6.71659	6.34894
NRIP2	8.63807	9.28768	8.75869	8.46954	8.33354	8.89774	9.2721	8.79925	9.14215	8.75907	8.82637	9.06643	9.60193	8.56273	8.50452	9.03379	9.33676	8.93545	9.10906	9.11632	8.67681	8.21731	8.94613	8.9472	9.06225	9.55532	8.32376	8.71637	8.41161	9.5536	8.56824	8.73057	9.21765	8.7386	8.74342	7.95468	9.54529	9.03094	9.049	8.45865	8.78001	8.70134	8.50735	8.73021	8.31461	9.13757	8.3784	8.43093	8.32187
NSF	9.67072	9.82182	9.70505	10.1545	9.33162	9.49363	9.84966	9.98673	9.77958	9.69485	9.53371	9.68236	9.76196	9.48833	9.76362	9.69095	9.76362	9.81699	9.63944	9.96985	9.87558	9.7197	9.87418	9.99871	9.69285	9.29153	9.59144	9.76238	9.89028	9.68918	9.89529	9.51109	9.85948	9.80932	9.85156	9.92413	9.74053	9.94388	9.71012	9.72997	9.30893	9.75508	9.57193	9.54647	9.47951	9.7308	9.62753	9.87749	9.69339
NT5E	7.99744	9.35774	8.87656	9.88469	8.65331	8.44935	9.55402	9.41509	8.54134	8.44186	8.86448	10.0437	8.13204	7.67781	10.2783	8.37019	9.31574	9.62745	9.03984	8.52965	9.01174	8.53783	8.78208	8.88943	7.17961	8.85874	8.64139	7.55829	9.48712	8.24587	7.60032	9.3471	10.5916	8.07046	9.58	7.97815	9.83343	9.52374	9.969	8.36692	7.56027	9.45453	7.49751	8.08055	6.42745	8.21106	9.06296	7.47736	8.21364
NUCB1	9.84989	10.3458	8.83262	9.56786	9.67493	9.90599	9.57813	9.14733	9.26335	9.82949	9.64877	9.96968	9.75562	9.68896	9.06168	9.37654	9.85911	10.2547	9.52714	9.78449	9.87735	9.42527	9.28828	10.0829	9.83083	8.65274	9.16838	9.74756	9.36186	9.59179	10.4654	9.84665	9.70166	9.93933	9.59329	9.38263	9.45716	9.76159	9.50886	9.77324	9.52673	9.29616	9.77936	9.55293	8.97975	9.3622	8.90072	10.6508	9.914
NUP188	6.42733	6.22764	6.24092	6.13112	6.23695	6.42569	6.54867	6.63726	6.27892	6.39469	6.48232	6.20996	6.15185	6.47173	6.10843	6.40531	6.47521	6.26758	6.35955	6.36489	6.18603	6.09511	6.1245	6.20438	6.26376	6.21161	6.27911	6.20098	6.23836	6.25067	6.19635	6.20238	6.27973	6.29132	6.2895	6.08299	6.20657	6.48863	6.28232	6.24851	6.3615	6.24674	6.23836	6.10122	6.34019	6.45696	6.2741	6.17605	6.23255
NUPR1	9.41443	9.21635	8.17784	7.94316	9.01188	8.46094	8.93425	8.33714	9.08909	8.34751	9.01202	8.45135	9.07612	8.25188	8.13596	9.27175	9.24169	8.83185	8.69991	8.82583	9.09122	9.49392	8.74454	9.33119	8.74433	9.45906	8.55403	8.93931	8.06015	8.7551	8.9333	7.95506	8.45362	8.88378	9.11414	7.29599	8.67939	8.98784	9.29496	8.82378	8.86793	8.7986	9.70071	8.9333	8.50789	8.20278	9.04248	9.21016	9.07068
NUSAP1	6.35651	6.49393	7.61692	6.07539	5.61696	6.54935	7.84428	6.80821	6.37902	6.8483	7.15555	6.0525	7.00723	6.01506	6.42333	6.49844	6.51223	6.55643	8.105	6.97297	6.2069	5.92957	5.74797	5.95495	5.69138	6.0106	6.57833	6.34564	8.74403	6.19324	6.02657	6.14938	6.70325	6.20956	6.7209	7.7362	6.65557	6.68541	6.77133	6.11116	5.7918	6.03357	5.93668	6.77501	5.84071	6.61435	7.98	5.93724	6.02348
NXN	10.4278	11.3059	10.7298	10.5294	10.8041	10.9822	11.1403	10.5078	10.2608	10.4853	10.5644	11.2129	10.7402	10.1843	11.2865	10.4099	10.7126	10.7045	10.8123	11.0285	10.6369	10.7704	10.8573	11.0588	10.6975	11.0204	10.5591	10.5105	10.6722	10.9494	10.6947	10.6164	11.3049	10.8849	11.0367	9.98301	10.8364	10.8431	10.7703	10.1696	10.7331	10.6551	10.4914	10.5976	10.5827	10.6524	10.9892	10.5863	9.92092
OAS1	8.28192	9.8431	8.98842	8.41835	8.62848	9.56348	8.91265	9.52357	8.58485	9.57916	9.34946	8.78911	10.354	8.54301	8.69843	8.937	9.2019	9.21511	9.18935	10.4041	9.20388	8.21331	10.6256	9.80204	8.572	11.192	7.66883	8.6773	9.06003	10.0199	8.72634	8.92174	10.2117	8.89654	9.86931	8.01933	9.02736	8.8537	8.51292	8.23281	8.57022	8.83466	9.63957	8.34366	8.13836	8.44763	9.5085	8.48744	7.94674
OAS3	8.73479	7.84788	8.04602	8.73124	7.08971	8.20033	8.64162	7.7584	7.70528	9.20203	8.74837	7.34128	9.36816	7.57424	7.53747	8.10552	8.48764	8.99122	8.5068	8.92429	7.78449	7.94217	9.24073	8.01572	8.80852	9.934	8.33052	7.91924	7.91742	10.1226	7.76718	8.11758	7.81617	7.92137	7.92612	7.60076	7.85994	8.08701	8.21804	7.56151	7.86587	7.3856	10.2074	8.01389	8.26297	8.27003	7.54859	7.59736	7.43811
OLR1	4.26804	6.98527	4.84331	5.40373	4.66391	4.53428	4.60447	5.17001	5.03894	6.20255	4.80809	4.20951	5.463	4.98811	4.98811	4.58993	4.98811	4.98811	5.84817	5.40728	4.37598	4.23592	4.04821	4.0263	4.18665	6.12356	4.55587	5.15267	7.78746	4.21589	4.60065	5.08431	4.44871	4.17699	3.98882	4.93845	4.84069	4.81304	5.76731	4.49121	4.15238	4.16812	4.16852	4.50256	3.98634	4.34676	6.57382	4.27525	4.25302
OR1D2	5.92288	5.70877	6.18994	6.15578	6.4262	6.28263	5.92525	5.75483	6.1977	5.83992	6.88243	5.81542	6.20055	6.19697	6.19697	6.19697	5.83002	6.19697	5.84593	6.19697	5.9408	5.92654	5.74875	5.87442	6.1753	5.66207	5.94239	6.30825	5.83963	6.24029	5.99194	5.9789	5.95622	5.98015	5.95535	5.9217	6.24927	5.98015	5.79884	6.2142	5.85315	6.11307	6.1987	6.24543	5.97471	6.14745	5.9488	6.13272	6.49906
OR2H1	5.14448	4.79109	5.37057	5.49722	5.21851	5.04888	4.93638	4.95352	5.05546	5.05338	5.37477	5.52049	4.82814	5.51915	5.39605	5.00585	5.00585	4.99979	4.911	5.0013	4.95973	4.98575	4.96805	5.05223	5.1753	4.9073	5.16073	5.08474	5.09252	5.13832	5.01472	5.09431	5.11293	5.02922	5.13788	5.12661	5.16587	5.04681	4.96923	5.11134	5.04866	5.13738	5.11371	5.11599	5.09066	5.07939	4.94242	5.07593	5.29509
OR52A1	4.23896	4.51374	4.75161	4.50892	5.02306	4.51895	4.75029	4.62829	4.66938	4.87386	4.77596	4.41436	4.7276	4.57094	5.05138	4.77836	4.50516	4.38512	4.74319	4.4539	4.54107	4.66837	4.43041	4.55849	4.63832	4.43985	4.62855	4.68564	4.58787	4.58493	4.60787	4.72086	4.52214	4.46977	4.55181	4.6658	4.50339	4.58833	4.4524	4.71695	4.51915	4.74372	4.60888	4.86573	4.55034	4.63361	4.48878	4.79691	4.88905
OR7A17	4.39605	4.51398	4.70662	4.77741	4.84869	4.29041	4.74677	4.51033	4.78211	4.69596	4.79567	4.36968	4.43499	4.33181	4.91656	4.58631	4.76033	4.87014	4.20342	4.58631	4.5298	4.5953	4.50564	4.64879	4.64703	4.51171	4.69912	4.85526	4.5953	4.53767	4.71692	4.38575	4.52008	4.46151	4.60035	4.46732	4.73365	4.64257	4.39539	4.56962	4.62146	4.56872	4.73053	4.71005	4.54209	4.68907	4.56154	4.84566	4.62227
OR7A5	5.60291	5.41621	6.02909	6.08745	5.7267	5.93139	5.96963	5.50384	5.5203	6.16306	5.63863	5.87631	6.27717	5.85808	5.85808	5.59939	5.85808	5.85808	5.91678	5.85808	5.60062	5.8912	5.51523	5.86702	5.6884	5.26545	5.73832	6.10009	5.87521	5.68292	6.00937	5.62524	5.82911	5.6043	5.72234	5.85127	5.93889	5.53967	5.50861	5.81938	5.42299	5.72234	5.83853	5.94657	5.6412	5.69732	5.5678	6.35894	6.03846
OSTM1	7.35599	7.50418	7.6897	7.38802	7.39693	7.00302	7.96857	7.16567	7.02803	7.35826	7.02182	7.69098	7.42645	7.35962	7.44986	7.35962	7.35962	7.39861	7.35962	7.35962	6.92358	6.96363	7.37353	7.00956	7.26131	7.53946	6.80061	7.48678	7.8433	7.77208	6.96639	7.03405	7.66196	7.3372	7.50679	7.74054	7.18105	7.00006	7.60678	7.24168	6.98132	7.10762	6.94288	6.7323	7.10405	6.7869	7.01932	6.95368	7.22909
OTOR	4.9641	4.72731	4.7453	4.87048	4.71158	5.30715	4.78076	5.05359	5.15892	5.19502	4.86195	5.34926	4.67986	5.36072	4.73095	4.93543	4.87433	4.93543	4.93543	4.93543	4.91399	4.97771	4.69263	4.99528	5.06586	4.7538	4.84597	4.8916	4.93755	5.0836	5.01606	4.87923	4.91846	4.67713	4.9246	4.9438	4.91393	4.92059	4.79835	4.91609	5.17718	5.19697	5.06804	4.91323	4.96518	4.9719	4.87569	5.22061	5.02481
OTULINL	4.73825	5.37697	5.27017	5.30134	5.5459	4.84915	5.06789	5.15229	5.02646	5.66697	4.99865	5.04666	4.89247	5.0491	5.58935	4.99261	5.25081	4.98002	5.11699	5.01911	4.82776	4.95403	4.99327	4.92666	4.73148	5.2596	5.2929	4.92553	5.87196	5.01747	5.18164	5.64049	4.8898	4.90285	4.6781	5.98047	5.42939	5.28285	5.16109	5.07397	4.90794	4.85917	4.88085	4.92201	4.88926	4.97555	5.31332	4.98122	5.0721
P2RX7	4.9336	4.81118	5.08493	4.87164	5.17785	5.11039	4.89038	4.92253	5.05623	4.76048	5.13871	4.81158	4.73621	4.92119	4.92119	4.86281	4.93467	4.92119	5.16728	4.78978	4.58651	4.96868	4.92647	4.97823	4.97059	4.57259	4.78059	4.52781	4.5923	4.61603	4.74889	4.73672	4.82033	4.83071	4.62489	4.86166	4.8829	4.80437	4.70382	4.95442	4.42272	4.77537	4.78316	5.09338	4.64519	4.83206	4.60046	4.76029	5.01092
P2RY2	5.30314	5.53618	5.46144	5.92904	5.79737	5.83519	5.55929	5.65935	6.30958	6.51887	5.70901	5.59217	5.8118	6.14339	6.31421	5.67345	5.75314	5.65431	5.75314	5.36289	5.45006	5.47221	5.26781	5.93669	5.50138	5.81912	5.34164	5.48821	5.29007	5.22145	5.35602	5.547	6.43049	5.54744	5.7587	6.06443	5.65548	5.77583	5.18917	5.4823	5.68911	5.63767	5.37718	5.5626	5.18207	5.7855	5.43037	5.34313	5.47235
PA2G4	6.775	6.60504	6.33631	6.65567	6.42659	5.73202	6.30616	6.38462	6.30475	6.34858	6.73099	6.25133	6.34875	6.40086	6.11375	6.61163	6.22722	6.41288	6.8738	6.22836	6.43067	6.20205	6.33094	6.33071	6.23616	6.37183	6.36793	6.62529	6.73035	6.1717	6.04542	6.19764	6.32341	6.35741	6.16667	6.48806	6.27263	6.42442	6.52711	6.67235	6.46532	6.30025	6.36398	6.20681	6.40761	6.2549	6.01002	6.40801	6.98997
PACSIN3	6.2923	5.97292	5.76204	5.74925	6.40995	6.07188	5.72933	6.50059	6.15787	6.18626	6.058	6.55194	6.21539	6.16332	5.82384	6.12333	6.02687	6.31362	5.97854	6.62639	6.20867	6.21667	6.26562	6.05176	6.56025	6.55778	6.70427	6.16564	5.54034	6.13627	6.03126	5.73475	6.07475	6.25319	6.15353	5.65314	6.03836	6.32799	6.10119	5.95104	6.74254	6.13928	6.47136	6.24849	6.29047	5.99079	6.1342	6.10073	6.01732
PAK4	7.91438	8.27422	8.24128	8.34975	8.48081	8.34351	8.1896	8.15049	8.34587	8.80284	8.02246	8.04739	8.49096	8.19802	8.20324	8.03755	8.27515	8.73722	8.29007	8.27515	8.27283	8.17877	8.12046	8.24301	8.50376	8.00437	8.54991	8.39739	8.31985	8.29388	8.13034	8.4959	8.37438	8.31335	8.23248	8.12598	8.33616	8.39435	8.23202	8.47087	8.28248	8.36088	8.5527	8.45366	8.22715	8.44038	8.0708	8.16856	8.62231
PANK2	9.68696	9.9038	9.49029	9.98378	9.95944	9.96866	9.92215	9.42526	10.1618	9.87541	10.1792	10.1133	9.93208	9.95794	9.98507	9.82701	10.145	9.58011	9.99264	9.8675	9.77826	9.77826	10.13	9.96708	9.69107	9.98576	9.73103	9.8913	9.95172	9.7303	9.90999	9.65748	9.37108	9.9035	9.78045	9.69014	9.92022	9.70946	9.25076	9.75237	9.91751	9.72998	10.0189	9.5225	9.72128	9.60471	9.95848	9.86093	9.66638
PART1	5.24748	5.37761	5.32513	5.7246	5.54516	5.56105	5.53067	5.25184	5.63666	5.80905	5.46618	5.46713	5.38947	5.84302	5.85529	5.14541	5.37887	5.40012	5.40012	5.32163	5.17701	5.42649	5.24925	5.44746	5.58776	5.19468	5.43616	5.55489	5.39114	5.49224	5.41297	5.5759	5.36014	5.20361	5.4219	5.26722	5.56975	5.36971	5.32488	5.22383	5.26313	5.53777	5.36637	5.64938	5.47077	5.39081	5.07501	5.57717	5.5612
PAX6	4.9081	4.68207	4.97587	5.01104	4.73711	4.74277	4.91984	4.93883	4.91781	4.61879	5.04163	4.72505	5.15073	4.92762	5.41269	4.87946	4.56823	4.86396	4.55582	4.85656	4.70046	4.70152	4.90864	4.78032	5.07768	4.53485	4.95582	4.79629	4.72124	4.59215	4.80972	4.72953	4.76004	4.99562	4.85677	4.82607	4.94776	4.74064	4.60261	4.88004	4.46101	4.81957	4.97123	4.79629	4.76067	4.844	4.69596	4.90733	5.00017
PBX1	9.05841	8.72872	9.20648	9.26475	8.65657	9.08566	9.56494	9.38165	9.25537	9.04933	9.23579	8.33546	9.56984	9.09737	8.28964	9.1829	9.4048	9.29684	9.41779	9.2568	8.75711	8.77004	9.1676	8.80283	9.03707	8.13534	8.87323	8.78822	8.38117	8.76539	9.05264	8.78692	9.79119	9.12247	8.89317	8.81841	8.59477	9.1387	8.5411	9.25242	9.45105	8.81786	9.29725	9.00383	9.24529	9.65749	8.62142	9.37738	9.51391
PCDH17	8.07185	7.20778	8.1205	7.58857	7.3805	8.01654	8.42921	7.76468	7.67457	7.42486	7.38001	7.54701	8.2013	7.42737	7.78554	7.34762	7.93082	7.78554	8.23575	7.78554	7.31597	7.37156	6.95772	7.52488	7.00677	7.40085	7.17475	6.67762	7.00026	7.04566	8.02315	6.83279	7.54242	8.15109	7.31597	7.59618	8.47359	7.63824	6.61408	8.29567	7.48546	7.84067	8.33261	7.24366	8.44219	8.49503	7.24774	7.74088	8.03551
PCDHA9	4.41731	4.43699	4.49179	4.56161	4.23012	4.10654	4.6159	4.44265	4.39014	4.23635	4.03303	4.33402	4.31646	4.31052	4.86145	4.26194	4.33316	4.16113	4.24756	4.25467	4.36804	4.39257	4.36783	4.51036	4.37385	4.32832	4.3542	4.6969	4.31139	4.54921	4.29731	4.53422	4.36542	4.38619	4.39624	4.59811	4.19045	4.3564	4.31366	4.40999	4.3006	4.49756	4.40999	4.40999	4.56171	4.40186	4.31554	4.59613	4.51331
PCDHB1	4.21412	4.43801	4.49616	5.07529	4.4739	4.52014	4.49794	4.47854	4.74521	4.42146	4.40827	4.54287	4.58132	4.64195	5.0971	4.29607	4.44432	4.44432	4.44432	4.31201	4.49955	4.3776	4.39404	4.31913	4.40785	4.33926	4.48978	4.59372	4.54304	4.48978	4.37264	4.56274	4.38401	4.43634	4.36225	4.5551	4.45995	4.57477	4.39223	4.42499	4.48978	4.56773	4.41289	4.62737	4.58501	4.76768	4.32457	4.38091	4.46754
PCSK5	7.06638	6.72248	6.51996	7.65245	6.31191	6.51034	7.41544	7.17852	6.44542	6.37525	6.93067	6.53729	5.91885	6.55334	6.9884	6.24633	6.56404	7.08675	7.11928	6.56404	7.35465	6.81657	7.57112	7.00636	6.09472	6.49871	6.24346	5.86936	6.35784	6.30804	6.42737	6.54309	6.69186	6.88636	6.8224	5.95001	6.40979	7.08352	6.94506	6.47445	6.55133	6.85934	6.83388	5.94793	7.21105	7.24064	6.39171	6.21628	6.24238
PDE2A	9.15929	9.33358	9.02283	9.1671	8.7344	9.14483	9.27356	9.03848	9.56036	9.35916	9.44111	9.71198	9.25931	9.57887	9.67641	8.79938	8.87881	9.37058	9.40865	9.30478	9.24711	9.00049	9.69484	9.34847	9.7524	8.94731	8.83837	8.99171	8.1566	9.2816	9.55079	8.97202	9.03093	9.59167	9.15373	8.85192	8.86285	9.10079	9.25484	9.22297	9.50963	9.19764	9.68869	9.30373	9.60074	9.42837	8.90176	9.50305	9.11314
PDE4B	7.32852	7.63856	7.72131	7.22065	6.85372	7.73713	7.70355	6.97651	6.96642	7.28315	6.94857	7.62075	7.64753	7.77727	7.45337	7.13984	7.40726	6.89841	7.44744	7.40726	7.85248	7.75783	7.94563	8.41447	7.3982	7.71043	6.52345	7.66546	7.59317	8.11075	7.9235	7.13379	7.73246	7.8712	7.7163	7.18266	8.15927	7.96333	7.04106	7.18894	7.6257	7.51572	7.60544	7.04292	7.30987	6.94556	7.15086	8.36099	7.41357
PDE6A	4.56932	4.84125	4.19063	4.3418	4.87102	4.70341	4.9119	4.81089	4.54577	4.7433	4.76374	4.37561	4.5892	5.02318	4.99552	4.34766	4.52597	4.69741	4.42818	4.42818	4.45656	4.69788	4.38979	4.64259	4.69668	4.3901	4.59635	4.67978	4.50067	4.49892	4.53695	4.54594	4.55043	4.61196	4.5776	4.78096	4.75222	4.58866	4.52823	4.64337	4.48413	4.53078	4.89917	4.69488	4.55308	4.62197	4.37604	4.60725	4.79569
PDGFD	10.5231	9.61263	9.59566	10.2652	9.20185	9.36433	10.2066	9.92341	9.94025	9.33475	9.73928	10.1529	10.9031	9.86956	9.67945	10.0369	10.4449	9.72871	10.5657	9.2867	9.51586	10.2357	9.62274	10.1301	9.90323	9.25961	10.0821	9.80501	8.86021	9.34583	10.3627	9.42205	10.6535	10.0937	9.84253	9.27037	9.62274	9.45429	9.53971	10.2146	10.1881	9.99528	10.2507	8.88968	9.92073	10.4466	9.9628	10.3728	10.1897
PDIA4	8.81907	9.11256	9.10754	9.08661	9.03357	9.3661	9.11445	9.05748	9.05562	9.10069	9.03413	9.27356	9.10703	9.02946	9.42228	8.92228	9.24642	9.02823	8.95571	9.11539	9.04861	9.15216	9.39246	9.2227	8.95587	9.09989	8.81497	8.91225	9.55899	9.17081	9.04239	9.09203	9.0061	9.03877	9.12582	9.15598	8.9575	9.35631	9.00838	8.94085	8.86917	9.1882	9.05826	8.9979	9.13003	8.81013	9.29716	8.863	8.71776
PDIA6	11.0917	11.2176	11.3475	11.28	11.1549	11.134	11.3549	10.9086	11.2282	11.3522	11.0352	11.4412	11.1414	11.2535	11.1311	11.2744	11.2335	10.8926	11.2114	11.4047	11.3153	11.1333	11.1782	11.4811	11.1049	11.349	11.0677	10.9027	11.4561	11.33	11.179	10.8602	10.9898	11.092	11.2906	11.473	11.2899	11.3265	11.1595	11.047	11.0572	11.0729	11.1667	11.016	10.9388	10.7518	11.2445	11.135	10.9746
PDK4	7.90016	8.12511	7.54937	8.40424	8.17961	7.3472	7.97797	7.83462	7.5659	8.27647	8.0138	8.62746	7.39201	7.39926	8.64978	7.54595	8.10008	7.90304	7.62454	8.45903	8.66974	8.01227	8.29439	9.0849	7.84208	7.66964	8.20141	7.92825	8.50307	7.68984	8.55835	7.43574	7.57166	8.47881	8.05519	8.95184	8.36573	8.0097	8.00177	8.76762	9.01921	8.6191	8.25989	8.04129	8.52432	7.7584	7.39326	9.04387	9.29371
PDS5A	7.61861	7.73262	7.77654	7.59922	7.64486	7.18773	7.9125	7.56556	7.49197	7.52556	7.54698	7.49692	7.50437	7.61533	7.59845	7.61533	7.61533	7.4048	7.61533	7.61533	7.27495	7.13249	7.64223	7.4536	7.27128	7.62491	7.40415	7.70556	7.84462	7.67606	7.50408	7.50754	7.53365	7.50316	7.50733	7.80249	7.5851	7.50442	7.86125	7.38338	7.23392	7.47596	7.25797	7.45144	7.43481	7.54592	7.46026	7.48006	7.33455
PER1	7.95931	7.87935	8.3202	7.91164	8.55555	8.35139	8.03478	7.6436	7.89304	7.99133	8.33668	8.67761	8.22179	8.25747	8.32009	7.98285	8.11328	8.15859	8.06845	8.08811	8.27596	7.83932	8.47578	8.58742	9.21383	8.39177	8.88983	8.4105	8.11885	8.32204	8.2761	8.46507	8.47879	8.33908	8.58835	7.87197	8.2368	8.54816	7.73251	8.20593	8.29628	8.59147	8.42664	8.31604	8.4581	8.40755	7.73938	8.63338	8.5592
PGC	4.96907	5.34737	5.53005	5.51516	5.40513	5.56587	5.37875	5.29362	5.22354	5.21752	5.14591	5.2833	5.27123	5.21799	5.60167	5.39292	5.11091	5.50342	5.02608	5.3393	5.21557	5.28207	5.20911	5.17139	5.38779	5.01541	5.27887	5.28101	5.17604	5.27662	5.34142	5.35129	5.33227	5.3473	5.19435	5.07328	5.39587	5.14845	5.20314	5.18272	5.26573	5.44364	5.34794	5.23765	5.25664	5.40414	5.32436	5.49429	5.25313
PGK2	4.65861	4.79443	4.88586	5.12661	4.91363	4.6949	4.67254	4.74255	4.66225	4.84109	4.63676	4.69467	4.73603	4.52213	4.96349	4.76677	4.76677	4.76677	4.76677	4.76677	4.64567	4.58342	4.69996	4.77906	4.90039	4.65873	4.74918	4.57712	4.64735	4.79204	4.82167	4.77425	4.76885	4.84943	4.69918	4.69403	4.81291	4.84822	4.53652	4.8824	4.7093	4.67672	4.71585	4.73117	4.86977	4.66425	4.76275	4.91931	5.01684
PGLYRP4	5.52362	5.35945	6.14159	5.75412	6.07952	6.34424	5.71083	5.99244	5.84399	5.57872	6.20379	6.53604	5.99739	6.37732	6.29739	5.91758	5.72564	5.9953	5.7406	5.45483	5.66491	5.75995	5.4709	5.86328	5.61139	5.3793	5.59819	6.00523	5.73123	5.49986	5.39411	5.81914	5.65059	5.72377	5.8111	5.54262	5.82315	5.78494	5.629	5.75367	5.73459	5.8085	5.93118	6.05044	5.71043	5.86397	5.38224	5.38125	5.96853
PHACTR2	8.66856	7.95006	8.34256	7.83371	7.50529	7.87601	8.30605	8.10023	8.42848	8.05108	7.81469	7.80348	8.30895	8.09257	7.62894	8.61314	8.09257	7.84711	8.09257	8.10434	7.73768	7.76154	8.05365	8.14054	7.59648	7.58678	7.57937	7.57126	7.44685	7.85651	8.35163	7.48872	7.72492	8.15176	8.0282	7.65659	7.92543	7.67846	7.692	8.38083	8.03916	8.69511	8.62201	7.5842	9.78987	8.59722	7.74264	8.19836	8.22273
PHF7	6.24745	6.01046	5.67866	6.19922	6.04697	5.70108	6.17903	5.52053	5.85234	6.02353	6.07853	6.11166	6.02446	5.83177	5.98876	5.88503	5.95372	6.36254	5.88503	5.88503	6.11493	6.10287	6.17239	6.09862	6.12654	5.68787	5.90706	5.72222	5.6765	5.8985	5.82826	5.93994	5.90144	5.92017	5.87568	5.87358	5.7693	6.08074	5.67626	5.95447	5.84402	5.8586	6.11361	5.70907	5.77578	6.00579	5.78921	5.8979	6.02489
PHKA2	7.35064	6.75216	6.98025	7.20869	7.45557	6.98168	6.95081	6.87334	7.5835	6.96591	7.52957	7.27723	7.11424	7.50145	7.30857	7.11938	6.69186	6.98999	7.14845	7.40589	7.10147	7.18087	7.18182	7.03082	7.12169	7.15141	7.37733	7.24671	6.90089	6.78977	6.88605	7.2381	6.71907	7.00603	6.94342	6.72687	6.9392	6.96157	6.75118	7.12646	7.17717	7.1007	6.97634	7.27629	7.0278	7.19854	7.05174	7.08494	7.26045
PHYHIP	8.72212	9.52691	8.80203	8.64624	9.13321	8.98721	9.55413	8.69786	9.54932	8.82336	9.59424	9.26681	9.2958	9.1612	8.52575	8.78565	9.5078	9.64544	8.95055	9.45423	9.66379	9.98945	9.76798	9.68293	9.10351	9.3885	7.9215	8.89933	8.21164	9.17919	9.58891	9.14304	8.9611	9.27123	9.00706	7.6852	9.49311	9.46455	8.77716	9.06593	8.47852	9.30305	9.34687	9.06098	9.44482	9.17683	8.43918	9.79437	9.24559
PID1	5.188	5.60744	5.35959	5.57997	6.38747	5.37415	5.61772	6.09903	5.66001	5.71257	5.62192	5.31046	5.81192	5.85226	6.02956	5.52594	5.43814	5.66228	5.30078	5.67554	4.97972	5.13336	5.4001	5.45579	4.74044	5.76803	6.68126	4.95543	5.38091	5.37813	4.89078	5.40188	4.82775	4.96874	4.72291	6.25879	5.6219	5.63612	6.22774	5.39772	5.20684	5.21942	4.82828	5.13679	5.09642	5.39082	5.61284	4.80761	5.29052
PIGG	8.81027	8.80331	8.78781	8.81923	8.65885	8.59414	8.67227	8.7754	8.69315	8.6276	9.22096	8.96323	8.84558	8.55441	8.53625	8.82612	8.80369	8.80369	9.02627	9.03088	8.94168	9.23548	8.78992	8.72855	9.00269	8.21056	8.96172	8.4233	8.8654	8.72068	9.14612	8.61325	8.95628	8.68951	8.86298	8.44316	8.83727	8.60787	9.00064	8.53942	8.66482	8.5681	8.69702	8.42619	8.60963	8.42208	9.02992	9.1275	8.50816
PIGZ	6.78801	7.15152	6.42554	6.6739	7.73842	6.44055	6.70109	6.25156	6.88807	6.28118	6.74618	6.56766	7.56295	6.31871	6.70746	6.70746	6.66421	7.28457	7.0334	6.70746	6.71982	6.63357	6.5481	6.72376	7.08918	6.42258	6.36343	6.5211	6.72184	6.17199	6.47853	6.92925	7.40542	6.59582	7.22528	6.78877	6.7444	6.53292	6.64989	6.25886	6.76264	6.6274	6.73341	6.59822	6.51741	6.67321	6.78038	6.61181	6.33789
PIK3R2	6.09442	6.27477	6.23154	6.26642	6.23793	6.34718	6.23754	6.18102	6.12341	6.04306	6.13444	6.09172	5.9109	6.01407	6.30597	6.0479	6.01195	6.52988	6.0479	6.0479	5.99202	6.09058	6.07818	6.1862	6.30221	6.09661	6.20268	5.99899	6.04238	6.02616	6.3968	6.35951	6.30004	6.2881	5.97373	6.14883	6.28845	6.31614	5.86726	6.19526	6.34691	6.36457	6.36507	6.19212	6.32259	6.25538	6.03695	6.53049	6.25275
PIK3R3	7.78015	7.9422	7.97445	8.11161	7.73006	8.5658	8.29963	8.08126	7.66042	7.72366	7.43939	8.05979	7.59828	8.19142	7.60232	7.44983	8.36088	7.9954	7.97551	7.82442	7.76234	7.86533	8.15745	7.6428	7.9112	7.0585	7.47253	7.30907	7.0979	7.87003	8.07678	7.60158	7.94646	8.42458	7.72021	7.52083	7.79458	8.17889	7.62528	8.26845	8.10527	8.05155	8.10172	7.50382	8.23765	8.52364	7.56005	7.90731	8.09977
PILRA	5.27293	6.09179	6.0996	6.16701	5.68314	6.63296	5.89586	6.4352	5.71331	6.10808	6.27419	6.02895	5.55029	5.93167	6.78687	5.93167	6.02037	5.94461	5.47553	5.93167	5.587	5.93272	7.39987	5.91653	5.70209	6.72049	5.97696	5.33413	6.34359	5.89411	5.76128	6.08918	5.76194	5.92957	6.07376	6.59211	6.40232	6.07769	5.82177	6.15794	5.7783	5.41042	5.81334	5.73541	5.63962	5.8273	5.66775	5.59646	6.00361
PIMREG	6.06995	6.04498	6.76451	5.64356	4.69336	5.55411	5.67184	5.4097	5.30472	5.71182	5.49417	5.07561	5.48257	5.35232	6.64181	5.52827	5.31898	4.89986	6.37188	5.25823	5.02653	5.48261	5.14143	5.35269	5.51182	5.01236	5.47472	5.55554	7.38914	5.49734	5.32577	5.07548	5.99842	5.661	5.83602	7.04097	5.69381	5.72694	5.71273	5.09202	5.21573	5.21073	5.49691	5.61771	5.51772	5.76835	7.26445	5.15931	4.97002
PINLYP	8.20594	8.31207	8.26713	7.58404	8.47842	8.12774	7.44229	7.90326	7.92655	8.16483	8.05645	7.66447	8.39273	7.78236	8.05865	8.05373	7.36473	8.36453	8.16731	8.38763	8.26667	8.27206	8.02628	7.87057	7.88412	8.83908	7.90176	7.94839	7.28922	8.06819	7.92095	7.88032	7.92651	8.09157	8.28508	7.55057	8.0143	7.98941	7.85004	7.99959	8.18456	7.99416	8.33899	8.27673	7.82664	8.15685	7.96166	8.00274	8.0932
PIP5K1C	8.40223	8.85165	7.96666	8.30302	8.57443	8.55951	8.49611	8.23807	8.30929	8.7006	8.0926	8.71349	8.23173	8.78185	8.6931	8.34768	8.11083	8.48125	8.18887	8.28495	7.95423	7.90804	8.17668	8.53643	8.5618	7.96523	8.29567	8.29777	8.52662	8.7348	8.21897	8.42196	8.75064	8.48446	8.37949	8.13145	8.70476	8.50681	8.49787	8.22651	7.8829	7.89199	8.17135	7.87872	7.88399	8.45063	7.91503	8.17314	8.18181
PITPNA	9.24052	9.65294	9.36184	9.44664	9.41736	9.58198	9.38068	9.15982	9.44881	9.59391	9.52553	9.32978	9.60293	9.29756	9.37463	9.59278	9.69711	9.38907	9.18391	9.51448	9.28244	9.3598	9.50929	9.58159	9.53621	9.52343	9.40247	9.115	9.15743	9.56459	9.42696	9.15579	9.60053	9.44394	9.36667	8.93079	9.41655	9.57243	9.42949	9.48242	9.35965	9.1493	9.24363	9.11326	9.31305	9.35627	9.22392	9.35792	9.44227
PITPNM1	6.93869	7.2571	7.09315	6.66862	6.50994	7.27236	7.10091	7.09724	7.02369	6.45009	7.16476	7.24863	7.03819	6.96911	7.31259	6.89542	6.96009	6.96009	7.02499	6.83979	6.76406	6.58248	7.27726	6.64001	6.89002	7.25022	7.20997	7.00979	7.06902	6.68591	6.99899	7.34044	7.29646	7.06549	6.7042	6.84843	6.84463	6.90367	6.92776	7.0979	6.93918	7.05602	6.89002	7.11612	6.65958	7.43058	6.70249	6.87716	6.99962
PLAC1	5.11281	5.62946	5.31095	5.39542	5.48175	5.37827	5.37262	5.09685	5.88962	5.73502	5.65268	5.55099	5.38277	5.54516	5.13519	5.31378	5.54516	5.64044	5.66779	5.54516	5.61829	5.38863	5.18783	5.37743	5.35484	5.44388	5.27555	5.39213	5.35008	5.43684	5.29306	5.6689	5.42978	5.37564	5.42582	5.36558	5.57576	5.593	5.26602	5.36642	5.33145	5.6517	5.34282	5.51116	5.16932	5.46799	5.5594	5.32979	5.44495
PLAUR	6.49767	8.45229	7.04447	7.35389	6.69613	7.63204	6.83612	7.48393	6.57049	6.65357	7.59489	7.11538	6.97803	6.94481	6.969	7.37407	7.15546	6.89876	7.50339	7.1549	6.40665	6.52631	7.03322	6.87414	6.52953	8.74417	7.01115	6.58622	8.4115	6.74658	6.90868	7.20137	6.92877	6.64574	6.93962	7.58342	7.2288	6.92523	7.5159	6.55878	6.88194	6.6708	6.63692	6.97334	6.56096	7.03476	7.54307	6.82666	6.51334
PLEK	6.65255	8.32914	7.84227	7.14256	6.91976	7.39275	7.19593	7.1434	7.59843	7.29108	7.90011	7.18708	6.7953	6.89707	7.18948	6.75842	8.2357	7.46704	7.27732	7.57325	6.10749	6.57424	7.80848	6.93871	6.45186	7.66435	6.41198	6.22868	7.87268	6.87741	7.47013	7.46866	6.6984	6.67585	7.00086	8.15441	7.20347	7.13186	7.07813	7.12667	6.64727	6.45859	6.46445	7.74779	6.92035	7.12983	6.70648	7.34453	6.98753
PLEKHO2	8.62596	9.1713	8.99969	9.00981	9.16736	9.26771	8.86332	9.09411	9.15271	8.95739	9.40877	9.50593	8.62846	9.14038	8.70447	8.77291	9.31606	9.34637	9.41631	8.8143	8.48924	9.09401	9.50915	8.8468	9.29491	9.47874	9.2701	8.83053	9.48872	8.76056	8.8929	9.16124	9.41003	9.18901	9.00287	9.35429	9.411	9.29087	9.09295	9.11603	9.06621	8.97081	9.17016	8.94801	8.95384	9.35359	9.3221	8.62296	8.81824
PLK2	8.37441	8.46107	8.53662	8.69413	7.5294	8.20236	7.88973	7.93137	8.61369	8.00337	7.63858	8.06201	7.85468	6.93297	8.4964	8.13416	8.27198	8.31127	9.00282	7.86483	8.14028	8.05942	9.20517	8.02502	8.01114	9.89375	8.15006	7.88534	9.17285	7.9902	8.41648	8.1274	8.7945	8.3593	8.14252	7.6082	8.48075	8.40623	8.89712	8.06676	7.92005	7.97927	8.14304	7.4001	8.32884	8.31606	9.07072	7.94088	7.65402
PLPP3	12.1246	11.6367	11.3282	11.68	10.4511	11.4166	11.3853	11.2992	11.8128	11.1124	11.5105	12.1907	12.0309	11.0285	11.5788	11.8013	11.6005	11.6005	11.7483	11.5251	11.5237	11.8883	12.1942	12.0914	11.2335	11.0177	10.6202	10.8095	10.7411	11.304	12.1394	10.7351	11.7263	12.0714	11.448	11.1539	11.7095	11.2568	11.0834	12.3913	11.7712	12.2249	11.8681	10.6195	13.0304	12.2871	11.0599	11.9113	12.1735
PLXNA2	6.76403	6.82054	6.71011	6.79978	6.59394	7.60585	6.90931	6.79909	6.63848	6.88888	6.3878	7.08662	6.60563	6.51202	6.83761	6.51467	6.82158	6.82158	7.33749	6.82158	6.45536	6.59473	6.99946	6.72077	6.93252	6.65905	6.71081	6.46562	6.19755	6.53636	6.81586	6.79301	7.2009	7.0378	6.84853	5.98777	7.05417	6.85198	6.87104	6.85153	6.64565	6.83018	6.59872	6.46295	6.9429	7.24142	6.4763	6.79035	6.8104
PLXND1	9.85189	9.52797	9.16392	9.14301	9.07584	9.67011	9.50102	9.36083	9.65784	9.59922	9.3756	9.44091	9.33307	9.48329	9.36144	9.30255	9.58223	9.28536	9.67102	9.41357	9.27894	9.25092	9.66577	9.44983	9.74919	8.87287	9.28188	9.27894	9.04696	9.46125	9.33936	9.32949	9.58756	9.62444	9.49695	9.08548	9.50447	9.49832	9.21108	9.37376	9.4548	9.17848	9.84722	9.09728	9.47838	9.60572	9.38701	9.12317	9.1618
PMEL	5.99508	6.20147	5.69035	6.12842	5.70518	6.23189	6.27382	5.94081	6.22293	5.67315	5.8663	5.54029	6.1395	6.07729	6.4821	5.82491	5.90238	5.82699	5.84723	5.84531	6.0041	6.135	5.7395	5.99573	6.01397	5.76268	6.0536	5.85271	5.83996	6.02171	6.14116	5.87961	6.00016	5.95379	5.84584	5.97149	6.03753	6.03295	5.7743	5.99799	5.86212	6.09732	6.10486	5.99654	5.85206	6.13898	5.80173	6.33871	6.10188
PMFBP1	4.70308	5.08278	4.9961	4.82324	5.14671	5.29933	5.142	5.01181	4.80113	4.77243	4.78462	5.30304	4.73422	5.20088	5.66817	4.85057	5.02353	4.69274	4.69201	4.65268	4.88745	5.089	4.85987	4.88734	5.12112	4.8047	5.14133	4.98629	4.87524	4.79347	4.71059	5.0931	4.88672	4.94389	4.79223	5.22067	4.8017	4.94005	5.03758	4.85772	4.87414	4.93336	4.97591	5.11894	4.79687	5.10612	4.90398	4.70853	4.97151
PML	6.34491	6.43449	6.3169	6.39832	6.55252	6.72342	6.577	6.41539	6.62725	6.43298	6.67471	6.34242	6.36872	6.46248	6.46248	6.41857	6.74275	6.30825	6.47265	6.46248	6.10879	6.26815	6.29499	6.30835	6.49544	6.21982	6.56457	6.23124	6.46044	6.47557	6.2683	6.38984	6.34714	6.37368	6.36756	6.28981	6.4885	6.38814	6.30629	6.40092	6.36339	6.27781	6.59831	6.35029	6.28995	6.49784	6.37592	6.23207	6.4041
PMM1	7.71669	8.02278	7.84741	7.35074	7.77167	7.50421	8.10052	7.50142	7.72166	7.62416	7.916	7.86812	7.64361	7.47007	7.56682	7.70513	8.05119	7.37805	8.14757	7.90317	8.77939	8.07754	7.42834	7.54627	7.98834	8.3553	7.60606	7.83359	7.48189	7.548	7.43581	8.19875	8.04393	7.76148	7.48898	7.63573	7.05179	7.46001	7.40341	7.6706	7.85011	7.68733	7.1522	8.49663	7.43801	7.60652	7.97413	7.57477	7.80775
PNLIP	4.30088	4.40213	4.17427	4.35148	4.61651	4.16872	4.33301	4.41373	4.15232	4.41373	4.6741	4.50416	4.08426	4.18866	4.01843	4.3647	4.3647	4.60326	4.3647	4.56624	4.42381	4.27116	4.01618	4.48968	4.37063	4.17171	4.27347	4.53627	4.37183	4.36662	4.44104	4.46561	4.44965	4.30341	4.30341	4.30206	4.49598	4.28207	4.31033	4.3386	4.34766	4.51819	4.38845	4.39602	4.37854	4.36177	4.19833	4.57631	4.44186
PNPLA2	7.34489	7.56389	7.19894	7.48338	7.84124	7.60341	7.54219	7.74994	7.9047	7.38835	7.7011	7.80892	7.61234	7.4343	7.89532	7.47141	7.67367	7.81073	7.35506	7.54928	7.48749	7.40851	7.20649	7.55851	7.70122	7.13293	7.64107	7.68128	7.53812	7.63075	7.49339	7.69639	7.498	7.59192	7.49982	7.51033	7.62197	7.62495	7.51797	7.60459	7.55149	7.43655	7.50455	7.45813	7.36059	7.37656	7.26476	7.58818	7.73997
PNPLA6	8.01275	8.66674	7.76954	8.07453	8.28008	8.35898	8.21109	8.11748	8.05783	8.14834	7.94038	8.20327	7.62243	7.61095	8.18027	7.98511	8.59996	8.1417	8.27334	7.95961	7.82145	7.94183	8.01965	7.74572	8.30938	7.98531	8.49986	8.04235	8.23051	7.99907	7.91428	8.39296	8.32084	7.96101	8.04121	7.96089	8.20518	8.29873	8.12367	7.8599	7.80617	7.63159	7.98426	8.10259	7.78417	8.35216	8.21261	7.84311	7.78418
POLG	7.17704	6.916	6.95548	6.9504	7.18254	6.85011	6.83361	6.65799	7.42246	6.94661	6.71392	7.05813	7.07337	7.04068	7.33468	6.88587	6.53815	6.99541	6.85711	7.17431	6.97126	6.86762	7.25241	7.12987	7.30273	7.04902	6.7896	6.72727	6.9202	7.22712	7.10332	6.88072	6.97597	7.18932	7.08444	6.84243	7.05133	7.18101	6.91333	7.22021	7.36084	7.16912	6.86517	6.88704	6.94421	6.92173	7.20855	7.03885	7.17858
POLR2D	6.64199	6.15996	6.42221	6.79661	6.10774	6.42504	6.7482	6.20386	6.36053	6.93223	6.71603	6.67542	6.49652	6.75112	6.25237	6.8562	6.46617	6.46781	6.53018	6.3997	6.58573	6.43463	6.55485	6.44023	6.25799	7.11515	6.68033	6.32183	6.76692	6.39359	6.71317	6.33836	6.45425	6.47407	6.62179	6.45434	6.58769	6.45054	6.51833	6.62835	6.49189	6.37414	6.64137	6.50886	6.69594	6.61454	6.60623	6.89439	6.57122
PPID	8.91003	8.73687	8.78769	9.05839	8.83058	8.64729	8.91255	8.95368	8.89046	8.81094	8.83541	8.97965	8.9781	8.92619	8.62095	9.11557	8.87554	8.49436	9.19713	8.87554	9.08108	8.84091	9.24961	8.88747	8.57591	9.135	8.66345	8.83064	9.20009	8.8381	8.89175	8.66337	8.74855	8.83484	8.89819	8.83627	8.70196	8.69354	8.73592	8.67706	8.80367	8.71091	8.52667	8.87766	8.71411	8.45529	8.68036	8.8065	8.5307
PPM1F	9.66127	9.96614	9.98752	9.94029	9.50688	9.88477	9.9673	9.33237	10.7108	9.81342	10.2488	9.9853	9.91644	10.1287	9.55072	9.90203	10.1485	10.0682	10.0788	9.76724	9.4799	9.89958	10.364	9.74341	10.4449	9.64814	9.89795	9.68498	9.03958	9.88749	9.89526	9.57992	10.3026	10.3275	9.99295	9.32542	10.0846	9.97616	9.63283	9.97669	9.83811	9.65048	9.94664	9.66163	9.86663	10.3639	9.47076	9.75201	9.85296
PPP1R10	7.93412	7.83263	7.75986	7.93821	7.69462	7.85844	7.8743	7.89119	7.48536	7.86036	7.72822	7.89658	7.99677	8.00218	7.73883	7.84627	7.84627	7.939	7.58164	7.85188	8.21589	7.71831	8.28084	8.14464	8.26554	7.19983	8.05914	8.0835	7.93545	8.02021	7.76546	8.02479	7.61821	8.24545	7.84241	7.8946	7.80356	7.97802	7.82914	8.48965	8.30758	8.37332	7.7656	8.13341	8.39572	8.38642	7.88655	7.94871	8.6246
PPP1R3C	9.89564	9.85374	10.2326	10.6335	10.521	9.4792	10.7366	9.51172	9.4793	9.23704	9.72943	9.64047	9.3963	9.74049	10.0055	9.88077	9.57417	10.0653	9.37687	10.4409	9.15173	9.78007	9.38379	10.1084	8.79568	10.4611	11.2027	9.27384	10.0365	11.0556	9.24486	9.04903	9.45233	9.58265	10.0409	8.80985	10.1161	9.83132	10.0334	9.38708	9.6491	10.166	9.50858	9.21188	10.1878	9.5851	10.2752	8.8442	8.99369
PPP2R2B	7.56279	7.59277	8.00357	8.2735	8.88739	7.49419	8.22269	7.19263	8.18578	8.71401	8.1723	8.31164	7.90204	7.57454	7.79558	8.36777	8.24313	8.05465	8.4761	7.86251	8.90196	7.89728	8.99508	7.98887	8.24197	9.18745	7.27202	7.70955	8.00855	8.46034	8.32556	7.66439	8.30524	8.65333	8.16795	7.27763	7.7316	7.78579	8.30902	7.32109	8.57278	7.78128	7.6692	7.69984	8.0069	7.78837	7.97465	8.43568	7.48037
PPP6R1	7.32626	7.38277	7.17717	7.17141	7.29002	7.2256	7.01936	6.98896	7.38488	6.91278	6.83954	7.19302	7.30126	6.82911	6.99157	7.03202	7.11791	7.64718	7.29333	7.15664	6.91064	6.87037	6.94262	7.14571	7.4846	7.22319	7.33543	7.10031	7.12146	7.3165	7.08388	7.15585	7.33253	7.09975	7.07175	7.23132	7.24036	7.36419	7.21012	7.05629	6.94986	7.3095	7.44474	7.14048	6.99538	7.19347	7.22994	7.1453	7.21957
PRC1	6.57898	7.14917	8.23292	6.02297	6.73511	7.34295	6.89101	6.78268	6.83797	5.5197	6.63911	6.23475	6.62417	7.60002	6.02153	5.94496	6.6918	6.26356	8.13024	6.40971	5.90423	6.23087	6.23919	6.13731	6.49711	6.26367	6.886	6.66214	8.7462	6.03932	6.13239	6.30934	7.18751	6.80215	7.04836	8.13102	7.01823	7.20709	7.27183	6.22663	6.47503	5.8735	5.90328	6.76315	5.92038	6.82974	8.38791	5.93494	6.02128
PRDM12	6.00506	6.30323	6.50174	6.43255	6.56692	6.51852	6.57206	6.40781	6.33575	6.06368	6.87342	6.57413	6.56143	6.39235	7.0715	6.31143	6.24414	6.5558	6.36995	6.23867	6.30585	6.5439	6.34689	6.38774	6.80253	6.25877	6.27066	6.47703	5.98974	6.35822	6.58511	6.43021	6.35662	6.59482	6.35289	6.23909	6.30403	6.47899	6.25811	6.30818	6.43807	6.31598	6.63277	6.26156	6.29852	6.40824	6.2062	6.75112	6.3761
PRDX6	11.4806	11.6951	11.4607	11.3304	11.5559	11.2184	11.5714	11.2717	11.3085	11.417	11.4796	11.4232	11.2792	11.3929	11.2894	11.7038	11.3929	11.3193	11.223	11.5511	11.7689	11.6911	11.6308	11.5036	11.6181	11.7936	11.2934	11.6395	11.4583	11.6538	11.7648	11.3356	11.3376	11.3777	11.4053	11.2971	11.1749	11.295	11.5123	11.3666	11.6292	11.6298	11.2948	11.6435	11.5139	11.3391	11.3554	11.7947	11.3754
PRKACG	5.4985	5.44936	5.47056	5.44392	5.32925	5.62276	5.27933	5.42403	5.48547	5.29648	5.64702	5.46096	5.20141	5.54858	5.97573	5.31679	5.21396	5.34499	5.21396	5.30746	5.35925	5.36109	5.29573	5.3022	5.3146	5.17178	5.2844	5.34168	5.19607	5.34025	5.32807	5.27887	5.37886	5.35469	5.29688	5.35925	5.4763	5.35925	5.21504	5.36605	5.42131	5.47202	5.36811	5.47404	5.66329	5.74057	5.391	5.38214	5.42895
PRKCB	5.50266	5.84093	6.0496	5.89932	6.25799	6.16944	5.77478	5.99982	5.63542	5.50632	5.96596	6.65141	5.83036	5.73802	6.2981	5.57279	6.416	5.81032	5.79651	5.81032	5.37421	5.85425	7.48891	6.21467	5.60373	5.93969	5.44108	5.56949	6.20002	6.00632	5.72916	5.88416	5.52531	5.79137	5.73012	6.19426	6.14331	5.63161	5.48904	6.01935	5.49678	5.39567	5.50703	5.70486	5.82684	5.72399	5.73243	5.57297	5.78982
PRKCH	9.24764	8.81287	9.33592	9.65476	9.33394	9.16471	10.0621	9.12045	9.49754	9.54008	9.01669	9.33455	9.34775	9.35064	9.17213	9.30543	9.64023	9.36167	9.25784	9.46696	9.11834	9.23268	9.57853	9.42693	9.52747	8.70777	9.17718	9.06996	8.54932	9.3536	9.4454	9.09174	9.28967	9.61138	9.56103	9.05815	9.37553	9.38915	9.11312	9.62032	9.35812	9.3285	9.81606	8.98158	9.57914	9.64061	8.90506	9.34334	9.61831
PRKD3	7.66779	7.23443	7.40018	7.64948	7.22058	7.33244	7.38427	7.32041	7.39315	7.22994	7.53301	7.04824	7.59306	7.2555	7.13639	7.63092	7.48265	7.06462	7.70224	7.39991	7.05112	6.94884	7.17963	7.23555	7.02773	7.38576	6.94168	7.39611	7.64237	7.56219	7.25798	6.79011	6.98654	7.40091	7.15624	7.49708	7.2896	7.3531	7.57713	7.23565	7.07602	6.95904	7.34756	6.73677	7.2267	7.19205	7.20949	7.24631	7.22177
PRR34	6.57979	6.20923	6.46185	6.60894	6.49401	6.50265	6.5606	6.39597	6.60122	6.96143	6.15886	6.41375	6.36839	6.56614	6.7992	6.56215	6.23393	6.70207	6.10176	6.50014	6.51799	6.65757	6.255	6.6379	6.6296	6.13252	6.36168	6.61983	6.32332	6.34386	6.24597	6.76345	6.50565	6.59171	6.43614	6.74265	6.72599	6.7372	6.22271	6.54181	6.56386	6.52489	6.59669	6.7796	6.53226	6.58528	6.40352	6.27615	6.58948
PRSS16	6.1345	6.04133	5.46823	5.89069	6.00346	5.99297	6.81279	5.89823	5.84761	5.70175	7.24781	5.70175	6.3688	6.76506	6.00964	5.84315	5.88174	6.26978	6.35847	5.84315	6.20581	6.56863	5.85019	6.33116	6.96159	6.26494	6.33575	6.45217	6.11538	5.71058	6.16503	5.98419	5.75522	6.24418	5.79392	5.63935	6.01425	6.25421	6.20947	5.86807	6.61494	5.99624	6.23192	6.20069	6.03092	5.87785	5.72124	6.35696	5.98482
PRSS23	9.14942	10.5495	10.4785	10.1586	11.2937	9.91447	10.3518	10.1924	10.3093	10.0787	9.18045	8.92584	9.41952	8.90972	10.4292	10.0065	10.283	9.73352	10.4311	10.0785	9.29078	8.15616	9.42296	9.34907	8.80937	11.2478	11.1351	9.69775	11.1424	9.93876	8.83224	9.80314	10.663	9.52413	9.73937	9.573	10.6365	10.1548	11.0341	8.57025	9.62889	10.0156	9.06448	9.38926	8.80905	9.623	11.2712	8.68486	8.45054
PSD	4.83269	4.55556	4.73964	4.69484	5.15142	5.0204	4.80523	4.69319	5.07959	4.98874	5.01262	4.71597	4.84255	4.82827	5.13701	4.74224	4.63261	4.79317	5.02278	4.80571	4.632	4.96784	4.53996	4.96514	4.97801	4.5781	4.85374	4.79136	4.7478	5.06211	4.90787	4.93875	4.87559	4.73091	4.71594	4.76324	4.91878	5.02307	4.85374	5.07386	5.16785	4.96846	4.94076	5.02744	5.02034	4.92087	4.86976	4.96457	5.15138
PSG11	4.07821	5.08506	4.58704	5.17822	4.78518	4.35825	4.88356	4.71449	4.75065	4.60449	4.71449	4.86159	4.78682	5.11525	4.7296	5.03652	4.60052	4.7296	4.08966	4.7296	4.61651	4.55891	4.69415	4.50793	4.76273	4.36325	4.55826	4.77252	4.49415	4.72586	4.54887	4.68035	4.34455	4.801	4.66516	4.71552	4.92869	4.57093	4.67388	4.79509	4.79033	4.59605	4.67576	4.60882	4.69226	4.68323	4.52332	4.62055	5.08162
PSG5	5.1416	5.78576	5.61035	5.60938	5.97699	5.30837	5.80384	5.56616	5.54297	6.04888	5.17253	5.57329	5.26555	5.89797	5.82869	5.1683	5.52583	5.24007	5.67896	5.63762	5.49246	5.48178	5.19191	5.41962	5.44753	4.80841	5.38861	5.63533	5.41962	5.55809	5.32563	5.57871	5.21687	5.39726	5.34608	5.62468	5.62424	5.26491	5.29177	4.93805	5.37414	5.5062	5.61602	5.41748	5.56998	5.5658	5.41436	5.59993	5.05944
PSG9	5.42927	5.41525	5.89011	5.55289	5.9014	6.02687	5.23097	5.88453	5.40446	5.86865	5.39971	5.32244	5.29405	5.63477	5.73678	5.7502	5.91519	5.68971	5.22061	5.01305	5.34825	5.61524	5.49554	5.36317	5.59388	5.35269	5.4683	5.73725	5.44486	5.39159	5.35032	5.50991	5.40137	5.39967	5.44632	5.62099	5.4652	5.42998	5.38853	5.38465	5.43344	5.48791	5.56273	5.70732	5.40241	5.55182	5.18295	5.57075	5.22347
PSMD11	8.40999	8.48253	8.51571	8.38815	8.77539	8.93652	8.90327	8.44656	8.50731	9.05984	8.97111	8.89724	8.54801	8.39539	8.54594	8.94225	8.93661	8.58712	8.75782	8.65047	8.51975	8.55465	8.74456	8.26479	8.35189	8.79033	8.21473	8.29303	8.59527	8.33407	8.46724	8.34928	8.51889	8.52121	8.42093	8.73257	8.44937	8.25378	8.35521	8.67889	8.24686	8.89903	8.72635	8.61915	9.3397	8.9107	8.84003	8.62561	8.61872
PSMD2	10.648	11.0108	10.6455	10.9427	10.8236	11.0043	10.9259	10.7063	11.185	10.7174	10.4248	10.9318	10.6468	10.4351	10.7941	10.7916	10.8039	10.8547	11.063	10.9075	10.9169	10.8247	10.8032	10.973	10.7832	10.8921	10.5875	10.4707	11.1564	10.787	10.6579	10.7395	10.8292	10.6373	10.8737	10.5411	10.9108	10.8781	10.6385	10.7633	10.6874	10.5986	10.9878	10.5384	10.6089	10.4564	11.1395	10.6608	10.636
PSME3	8.4866	8.62254	8.30934	8.49512	8.09929	8.27099	8.68611	8.26278	8.0069	8.41099	8.11223	8.20783	8.25206	8.2207	8.48262	8.25009	8.49231	8.30646	8.19211	8.25009	8.1618	8.05112	8.27716	8.41454	8.09125	8.06364	8.15374	8.11966	8.65124	8.39019	8.26	8.20297	8.15211	8.26521	8.21147	8.36125	8.33961	8.27275	8.30474	8.16383	8.1085	8.15415	8.10783	8.09566	7.98149	8.19123	8.06752	8.26434	8.12316
PSTPIP2	4.41182	4.98272	5.57574	4.7576	5.77542	5.24697	4.88461	6.21217	5.79307	4.8356	5.20378	5.36277	4.57428	4.99933	5.65088	5.01698	5.18602	5.13623	4.99933	5.59509	4.47254	4.61739	6.17205	4.57875	5.06082	5.51076	5.20164	4.97089	5.46866	5.22233	4.84671	5.00943	5.24091	4.64922	4.84603	5.91646	5.23437	5.14552	5.11085	5.10375	4.7904	5.02693	5.22538	5.08698	5.06082	4.91329	5.04119	4.69666	4.94589
PTAFR	5.50663	6.07364	6.04673	6.13777	6.1607	6.37093	5.97015	6.13066	6.04082	6.20383	5.81454	6.15425	5.9485	6.00892	6.14584	5.7588	6.27151	5.94901	6.12374	6.00892	5.68004	5.61708	5.75508	5.83323	6.19584	5.53192	5.78631	5.9095	5.81611	5.87032	5.91307	6.00338	5.86588	5.80693	5.81174	6.08419	6.01703	6.03447	5.67419	5.99357	5.80008	5.88188	5.8704	6.23343	6.31549	6.24414	5.97407	5.90022	5.98183
PTEN	7.95806	7.80685	7.95858	8.13064	7.91695	7.48545	7.84832	7.82606	7.5512	7.83203	7.28851	8.07631	7.97346	7.50254	7.66114	7.91458	7.99226	7.41954	8.23132	7.95193	7.50904	8.09361	8.15543	7.7506	7.48114	8.15512	8.17198	7.6985	8.21133	7.97709	7.87226	7.85087	7.8824	7.72781	7.71974	8.59357	8.12332	8.04379	8.04671	8.00118	7.54865	7.8039	7.79419	7.62929	7.84895	7.7895	8.611	7.87417	7.92602
PTGDS	13.5771	13.2285	11.7571	12.2046	13.2352	12.6614	13.0098	12.3379	12.6653	12.1626	13.0672	13.0494	13.3522	12.3542	13.0139	13.3479	12.8642	12.9058	12.3106	12.777	13.0194	13.1415	13.1543	12.8463	13.4886	12.6595	11.3926	13.2032	12.1751	12.3932	12.8911	12.9463	12.9355	12.9514	13.1865	11.804	13.042	12.8366	12.6721	12.6195	13.0161	12.1259	13.4385	12.6842	12.8801	12.4972	11.5666	13.0618	12.7748
PTGS1	7.67773	7.91995	8.5334	8.24167	7.36436	7.08651	8.07782	8.27261	8.07618	8.21992	8.20063	7.19562	7.83893	8.04799	7.44337	7.5715	7.90127	7.94706	8.12165	8.36649	6.92325	7.37077	6.93919	6.99891	7.08744	6.13188	7.3726	6.40924	7.55681	7.38928	7.81641	7.52922	8.27048	8.00605	7.28254	7.05075	6.76359	7.96718	6.95474	7.89566	7.39251	7.87411	7.01772	7.33374	7.53534	8.95131	7.63247	7.7554	7.81888
PTOV1	9.39875	9.77055	9.09633	9.29604	9.18161	9.14624	9.11069	9.17801	9.2619	9.60669	8.88564	9.35106	8.89841	9.54972	8.87915	9.28332	8.94768	9.66539	9.23221	9.09732	9.57508	9.34196	9.32474	9.35803	9.79598	9.35235	9.74164	9.44692	9.17907	9.48738	9.37138	9.00772	9.37394	9.37102	9.15793	8.17298	9.06671	9.16918	8.95999	8.79411	9.66398	9.36599	9.41521	9.59777	9.45008	9.37176	9.51792	9.41502	8.81218
PTP4A3	6.98597	7.32196	7.0757	6.98211	6.84863	7.05971	7.25922	6.55937	7.19118	6.74881	7.74123	6.99134	6.74964	6.96379	7.43665	7.24543	7.01674	7.14903	6.83821	6.61048	6.71467	6.76656	7.36919	7.32201	7.53152	7.21236	7.41829	7.06584	6.79329	7.85862	6.76603	6.74633	7.74371	7.62454	6.96827	6.89971	7.32431	6.98175	7.29161	7.02305	6.77203	7.12752	7.09012	6.97889	6.85034	7.11274	7.02077	6.77437	6.8357
PTPN6	7.84278	8.16384	8.00052	8.52247	8.03095	8.36074	8.44523	8.39669	8.46208	8.48768	8.52457	8.59495	7.77562	7.34592	8.15791	8.26704	9.06558	8.26704	8.26704	8.86425	7.76281	8.26468	9.4114	8.2155	8.2239	9.65334	7.95555	7.72783	8.40901	8.0443	7.86508	8.39176	8.20233	8.39555	8.48401	7.97634	8.42126	8.39107	8.1186	8.16149	8.05802	7.6217	8.14092	8.1825	7.88783	8.40383	8.09869	7.60998	7.92923
PTPRC	6.28884	6.82274	7.07489	6.95936	6.82677	7.00547	6.35388	7.7081	7.1249	6.68556	6.74401	7.15459	6.44163	6.77537	6.82136	6.29292	7.66492	6.82136	6.82136	6.87585	5.92569	6.67725	8.57377	7.18388	5.60508	7.43942	6.23665	6.01213	7.61769	7.24208	6.62938	7.03903	6.27372	6.8453	6.98368	7.63145	7.77872	6.93572	6.97509	7.225	6.4107	6.13325	6.63942	6.68948	6.49696	6.68838	6.53944	6.17748	6.84242
PTPRE	7.11168	8.56007	7.93305	8.27945	7.45226	8.3578	7.6204	7.92282	7.61257	7.67422	7.68086	7.65578	7.45376	7.6855	7.78947	7.64428	7.78947	7.78947	8.0459	7.78947	6.86772	7.52726	8.18715	7.56782	7.14282	8.71874	7.93031	7.07673	8.35438	7.64385	7.90253	7.66567	7.90899	7.21728	7.84213	8.65891	8.58063	7.99604	8.22339	7.54381	6.87302	6.94211	7.15281	7.37918	7.02062	7.42329	7.45302	7.64699	7.27786
PTPRK	10.1068	9.8247	9.95486	9.58787	9.79232	10.3176	10.0055	9.35718	9.59835	9.62141	10.3329	10.2125	9.62135	9.88815	9.88815	10.0255	9.71845	9.61993	9.8487	10.044	9.84165	9.90447	9.64459	9.51061	10.1135	9.58028	10.1935	9.75901	9.78291	9.72212	9.80753	10.0898	9.85508	9.75875	9.84394	9.69491	9.7676	9.93664	10.0986	9.54714	10.0196	9.54219	9.71677	9.54097	9.78143	9.69153	10.8544	9.74748	9.50586
PTPRM	10.7183	10.1392	10.5806	10.6334	10.0441	10.5527	10.4382	10.6778	10.158	10.7073	10.6087	10.7197	10.6826	10.2189	10.4933	10.7974	10.2881	10.6506	10.6476	10.5387	10.6496	10.2822	10.577	10.0754	10.7111	9.58875	10.6684	10.4447	9.83478	10.5697	10.3173	10.3514	10.5991	10.807	10.647	10.1715	10.0041	10.3832	10.3647	10.6641	10.5802	10.17	10.3708	10.1418	10.8732	11.0697	10.3266	10.1688	10.566
PTPRT	5.39574	5.67711	5.53	5.59624	5.82954	5.60754	5.53175	5.22974	5.56754	5.31612	6.21411	5.48138	5.59353	5.52364	6.121	5.76909	5.47778	5.55836	5.39436	5.14331	5.35033	5.36166	5.08177	5.47931	5.48362	5.07609	5.34305	5.56152	5.30369	5.37765	5.44349	5.4107	5.45438	5.4675	5.46949	5.50042	5.46152	5.56425	5.24158	5.5075	5.44494	5.48055	5.43087	5.79167	5.47216	5.64199	5.10124	5.58494	5.7024
PTTG1	8.1241	8.92067	9.27475	8.29718	8.0001	9.25895	9.46563	9.26398	8.34621	8.84082	8.33565	8.68177	9.09504	8.68759	9.42093	8.23689	8.68759	8.68759	9.80344	8.11245	8.0031	8.21071	7.81274	8.33375	8.33746	7.91075	8.71249	7.98998	9.88889	8.43076	8.00568	8.19592	8.50633	8.12171	8.58772	9.55839	8.7851	8.49394	8.14362	8.04274	7.62726	7.86827	8.30018	8.34447	8.00698	8.4409	9.65194	8.14691	8.04315
PTTG1IP	12.4467	12.6514	12.6751	12.6917	12.8124	12.6202	12.6034	12.9667	12.5396	12.5952	12.5877	12.5481	12.3707	12.3053	12.6277	12.6144	12.79	12.4649	12.63	12.8186	12.713	12.5584	12.6138	12.5005	12.707	12.5604	12.7325	12.487	12.8859	12.5658	12.6904	12.2346	12.599	12.3722	12.4459	12.4106	12.5604	12.5744	12.532	12.511	12.4675	12.6928	12.9036	12.3928	12.5263	12.6222	12.9611	12.6009	12.3873
QPCT	6.36153	7.01894	6.52403	6.80762	6.32626	7.39534	6.5233	6.26789	6.4374	6.48769	6.69112	6.8466	6.4621	6.50048	7.4093	6.29566	6.56637	5.99047	7.19824	6.37655	6.08276	5.81973	6.17957	6.23597	5.50995	7.69408	7.77418	6.36097	7.5142	6.46601	6.14824	6.13407	6.17782	6.23597	6.35717	6.49263	6.48427	6.7168	7.40956	6.10192	6.47496	5.71366	5.77826	5.87245	6.1994	6.18459	7.15253	5.98746	5.94923
QTRT2	8.58728	8.46524	9.06803	8.98358	8.4922	8.64772	9.4272	8.63576	8.73421	8.80684	8.31851	8.58505	8.48696	8.89849	8.21764	9.2029	8.9259	8.50269	8.49059	8.73297	8.50345	8.80662	9.20076	8.56926	8.61422	8.49948	7.94686	8.49948	8.18263	8.7993	8.76298	8.25275	8.57499	8.86731	9.066	7.44601	7.80124	8.36247	8.96889	8.52263	8.68352	8.45452	8.76826	8.09786	9.32102	9.00336	8.37814	8.65833	8.40952
RAB23	6.4905	6.36457	6.44206	6.51501	6.82089	6.42318	6.87254	6.41764	6.62305	6.18903	6.31069	6.215	6.5613	6.49792	6.08329	6.34385	6.58041	6.68152	6.71646	6.43066	6.33133	6.41305	6.05272	6.36037	6.14365	6.02408	6.31396	6.39441	6.89727	6.24687	6.50448	5.92274	6.32107	6.39957	6.35831	6.46041	6.21358	6.52899	6.55368	6.20618	6.3209	6.25116	6.18258	6.05007	6.14355	6.19464	6.34898	6.54019	6.19264
RAB28	7.59121	7.36948	7.54153	7.49437	7.02993	6.92702	7.51218	7.40758	7.68543	7.2902	7.42898	7.35063	7.12541	7.36079	7.1603	7.36079	7.10837	7.75555	7.44905	7.3245	7.40111	7.39173	7.53076	7.90034	7.14495	7.69685	7.05954	7.5197	7.4025	7.20183	7.4848	7.30058	7.28105	7.29911	7.41813	7.20389	7.33338	7.42398	7.3218	7.35894	7.33338	7.19964	7.24449	7.10344	7.12666	7.08853	7.03167	7.55021	7.3933
RAB31	10.4623	10.8339	10.2211	10.2034	9.68145	10.1257	10.2818	9.95005	10.2731	10.0055	9.97785	10.4484	10.177	9.69304	10.387	10.271	10.4234	10.2041	10.4557	9.91688	10.1188	9.80259	10.143	10.6556	9.62571	9.74037	9.27328	9.32587	9.96888	10.2922	10.3133	9.66566	10.2505	10.2329	10.1124	9.77167	10.5097	10.1132	10.2102	10.4421	9.74515	10.5026	10.0365	9.24448	10.9901	10.3613	10.3112	10.1122	10.2523
RABGGTB	8.75504	8.4858	8.97957	8.84596	8.74158	8.40983	8.51096	8.61141	8.88205	8.79285	8.57592	8.86986	8.63198	8.7278	8.56678	8.8555	8.72565	8.46706	8.76999	8.78104	9.31387	8.757	9.10091	8.70342	8.54854	9.24223	8.67472	8.79648	8.96199	8.73488	8.64558	8.92034	8.63931	8.74336	8.78949	8.80536	8.54174	8.60715	9.0162	8.75338	8.81748	8.88325	8.59453	8.99086	8.78249	8.92867	8.66044	8.62127	8.78797
RAC2	7.59575	9.2837	8.89481	8.77575	9.01166	9.2946	8.34152	9.30627	8.96748	8.69264	9.10456	8.80247	8.42774	7.9702	9.25516	8.03778	9.54074	9.06061	8.88856	8.93939	7.79628	8.67133	9.972	8.96071	7.82871	9.62648	8.79274	8.14189	9.28984	8.97539	8.56432	8.95519	8.28932	8.66019	9.05762	9.42609	9.43489	8.82836	8.79394	8.72579	8.26869	7.87336	8.67254	8.71325	8.22922	8.84486	8.77858	8.17399	8.37577
RAI2	8.62162	8.0679	8.73937	8.62728	7.78095	8.40427	8.77716	8.682	8.28316	8.40248	8.1822	8.1193	8.58465	8.66531	8.28917	8.18917	8.3107	8.75769	8.3107	8.37295	8.02375	8.30561	8.83675	8.13614	8.42148	8.74587	8.86478	8.28483	8.07061	8.95011	8.13775	8.2564	8.8174	8.85875	8.73339	7.62935	8.22343	8.3909	8.5414	8.11562	8.65667	8.3033	8.4986	7.76616	8.60861	8.63136	8.08702	8.04457	8.02612
RALA	7.74312	7.86545	8.12494	8.31022	7.3752	8.35141	8.75838	8.07735	7.86917	8.05973	8.49715	8.25018	7.84526	7.92596	8.17033	7.73526	8.37158	8.04646	8.34232	8.04646	8.06314	7.94084	8.39705	7.88102	7.71485	8.30093	7.65739	7.97646	8.65114	7.9071	8.04181	7.87043	8.54112	8.18752	7.78673	8.35962	8.39019	7.93907	8.01278	8.011	7.80081	8.01362	8.14833	7.94104	7.99382	8.15788	8.29269	7.63441	8.01936
RAP2A	9.12672	8.42766	8.643	8.76309	8.10388	8.75946	8.95314	8.56444	8.61246	8.93633	8.71454	8.65798	9.17657	8.10003	8.80925	8.80925	8.72767	8.80116	9.00814	8.82543	8.60323	8.48873	8.47332	8.91976	8.08901	8.11719	8.22639	8.32723	8.26021	8.42239	9.13387	8.11915	8.53629	8.56026	8.38513	9.22146	8.92807	8.51892	8.47507	9.25164	8.15248	8.97277	8.6414	8.01083	9.33028	9.16709	8.33364	8.99829	9.11247
RARRES1	4.75693	5.10796	4.92134	4.58584	7.21641	5.14874	4.45894	5.33406	5.04029	4.612	5.78565	5.23596	4.82053	5.03252	6.18902	5.03252	4.9219	4.95613	4.97414	5.09533	4.59477	4.7749	4.16003	4.74707	4.65118	4.378	5.75625	5.59076	7.65582	4.6083	4.50021	4.75788	4.59864	4.52336	4.64981	5.60637	4.9663	5.277	4.9367	4.55929	4.54964	4.68282	4.66187	5.00646	4.48143	4.85149	7.13838	4.3748	4.42319
RASGRF1	4.68505	4.75057	4.67734	4.54313	4.79516	4.98355	4.64017	4.64432	4.61293	4.73387	4.53837	4.69903	4.76595	4.94038	4.76666	4.66298	4.64276	4.64937	4.45265	4.66726	4.64487	4.73582	4.43064	4.80111	4.86253	4.48735	4.82409	4.8348	4.70337	4.63111	4.72208	4.8098	4.5648	4.63729	4.59475	4.68334	4.65577	4.55353	4.70657	4.52961	4.72681	4.64065	4.75502	4.93365	4.69879	4.74904	4.56894	4.85511	4.57694
RASIP1	7.58217	7.7956	7.38889	7.32188	7.35144	7.85361	7.73724	7.50087	7.50002	7.8509	7.82997	7.77378	7.50717	7.75882	7.81601	7.6035	7.77058	7.89703	7.30173	7.17259	7.20535	7.84164	7.97254	7.45459	7.80054	7.50178	7.2902	7.28134	6.41748	7.63717	7.43351	7.30421	8.21941	7.94287	7.56505	6.74127	7.47712	7.61161	7.41452	7.48268	7.72576	7.36609	8.02254	7.12666	7.57966	7.98501	7.02139	7.33968	7.39941
RASL11B	10.3891	10.5601	10.2353	10.4084	10.8114	10.048	10.6182	10.4441	10.5773	10.4683	10.5857	11.1759	10.6008	10.1537	11.0675	10.3382	10.7509	10.7386	10.6593	10.2725	10.4599	11.2124	10.7012	11.4823	10.6923	10.9028	9.66665	10.7326	10.1347	11.0212	10.949	10.9065	11.258	10.9768	11.2805	9.7895	11.3384	11.2926	10.8873	10.7186	11.006	10.9028	10.9068	10.5655	10.6713	10.4177	9.70968	11.3458	11.0586
RASSF2	6.02191	7.80964	7.69862	7.40902	7.89622	7.1578	8.09158	7.18586	7.20212	7.91002	8.09014	7.5896	7.04293	6.75056	7.87128	7.12752	7.87653	6.88898	8.23535	7.67133	6.14287	7.05296	8.06941	7.5252	6.94474	8.15795	7.92949	6.914	8.35689	7.36034	7.03761	7.45863	7.40221	7.03941	7.15724	7.80941	8.77336	7.4909	7.95681	7.77864	6.73704	6.76628	7.28239	6.73223	7.03509	6.89689	7.34631	6.72124	7.51564
RAX	5.27435	5.58247	5.5302	5.68509	6.09594	5.81754	5.75618	5.80138	5.75862	5.81002	6.29606	5.95486	5.79396	5.60514	5.99883	5.80198	5.80198	6.02727	5.80198	5.49127	5.51157	5.80629	5.40757	5.79752	6.14664	5.37988	5.78987	5.79335	5.49115	5.67487	5.82848	5.89029	5.756	5.83942	5.58052	5.70643	5.86294	5.71708	5.60665	5.88788	5.7691	5.80544	5.91632	5.82827	5.70102	5.70017	5.60688	5.93172	6.01947
RBBP6	7.35211	7.06329	7.35402	7.29777	7.39442	7.26061	7.11645	7.18659	7.43514	7.18142	7.24334	7.48636	7.43999	7.32409	7.15705	7.31124	7.10153	7.49772	7.31124	7.31124	7.45957	7.2428	7.3611	7.14973	7.369	7.42851	7.2863	7.2736	7.21006	7.30497	7.50951	7.08804	7.17121	7.45255	7.26845	7.24206	7.25962	7.38169	7.32823	7.63292	7.5654	7.65199	7.47829	7.29153	7.98487	7.3768	7.36388	7.58664	7.72535
RBFOX1	6.08808	6.14993	5.68222	5.78135	6.17558	5.67491	6.0135	6.51376	5.95335	6.31954	6.47597	6.51609	5.68088	6.40929	6.21328	5.7476	5.71048	6.12507	6.19357	6.32419	6.05682	5.84795	5.83356	6.50639	6.20355	5.67779	5.91511	5.82537	5.96814	6.00711	6.6874	6.01337	5.97691	6.26639	6.03076	6.09284	6.25407	5.99994	5.91414	6.46172	5.77687	6.60391	5.82457	6.24703	6.34593	6.47735	6.29979	6.94794	6.70293
RBFOX2	9.3051	8.59645	8.55867	8.60997	8.61895	8.9782	8.94958	9.01015	8.70162	8.81992	8.72817	8.63691	9.11817	8.87937	8.18549	8.89795	8.9987	8.76617	8.97425	9.01453	8.47572	8.47497	8.40462	8.8105	8.41771	8.69815	8.40465	8.36859	8.46639	8.75505	8.83639	8.12161	8.9503	9.0893	8.72354	8.45905	9.04248	8.4549	8.325	9.2855	8.90475	9.03218	8.75242	8.49646	9.40335	8.99721	8.58525	8.87025	8.93853
RBM12	8.29106	8.0589	7.97334	8.12978	7.52706	7.90527	8.02388	7.54892	7.59017	8.0644	8.01504	7.8863	7.55651	8.07108	7.49823	7.97955	8.03065	7.36335	8.21331	7.98586	7.72621	7.60072	8.36106	7.90817	7.74118	8.20703	7.853	7.93884	8.09987	7.99169	7.86566	7.60247	7.7783	8.02169	7.9457	7.64379	8.06215	7.9791	8.26242	7.81137	7.77636	7.50963	7.56027	7.19849	7.63233	7.50341	7.61974	7.82154	7.76126
RBM12B	6.01186	5.55291	5.66891	5.59592	5.36389	5.28803	5.72271	5.35837	5.57748	5.50944	5.68347	5.74682	5.4954	5.83199	5.70275	5.73004	5.47625	5.1747	5.6067	5.6067	5.77057	5.72496	5.93168	5.57872	5.59507	5.15089	5.4804	5.77078	5.71347	5.77082	5.42859	5.50131	5.60153	5.57587	5.46562	5.70834	5.33695	5.47635	5.59204	5.73906	5.95285	5.66786	5.53514	5.57296	5.82224	5.58406	5.51274	5.32674	5.66548
RBM25	8.19915	7.93677	8.18612	8.42929	8.33993	8.15445	8.09185	8.27332	8.29987	8.098	8.3591	8.28797	8.35447	8.30057	8.02158	8.34548	8.20977	8.25142	8.25988	8.25142	8.33469	8.32363	8.70624	8.09053	8.13406	8.11345	8.20338	8.42844	8.4547	8.1901	8.46612	8.07032	8.03308	8.29192	8.34198	8.24999	8.43175	8.41156	8.49945	8.25084	8.37004	8.35686	8.34565	8.11286	8.42111	8.42785	8.35874	8.52493	8.28456
RBP4	5.6432	7.28234	7.25711	7.71006	5.38659	5.02998	5.94648	5.33166	6.39631	8.57767	8.27646	6.41351	5.65805	5.69354	6.06057	6.13276	6.23284	5.33911	8.6503	8.16514	7.80523	7.37815	5.19949	5.74067	6.32899	5.96496	8.09646	6.06161	5.93839	5.89056	6.15928	10.8447	5.19611	5.86246	6.10097	7.11003	7.06436	6.10919	6.27516	6.72701	5.95293	6.01118	7.54106	7.74281	9.07769	6.8765	5.65791	6.5837	7.1988
RCAN2	10.2444	10.0438	10.7896	10.4765	10.3086	11.0514	11.0441	10.2819	10.6563	10.707	10.5722	10.2915	10.868	10.3186	10.2809	10.1659	10.8785	11.0111	11.0835	10.3985	10.3031	10.364	10.8461	10.3469	10.7571	10.1216	10.6137	10.3914	9.50216	10.7567	10.9385	10.2831	11.0545	11.0439	10.6291	9.95436	9.87632	10.745	10.1385	10.7796	10.7121	10.7468	10.183	10.5144	10.8043	11.2425	10.3931	10.8394	10.6712
RFX2	5.70804	5.91471	5.75688	5.83836	6.18123	6.00624	5.66623	5.66644	5.97059	5.60714	5.85585	5.66623	5.85326	5.76074	6.15564	5.76074	5.84655	5.76074	5.76074	5.69346	5.77766	6.03602	5.82605	5.89928	6.18584	5.71902	5.85215	5.97465	5.90938	6.2265	6.1261	5.82215	5.78566	5.77566	5.90694	6.21843	6.20626	5.55871	6.04399	6.13974	5.88026	5.69502	5.92498	6.29541	6.13845	5.96398	5.8409	6.20649	6.23194
RFX5	8.61903	8.73144	8.77697	8.81519	8.47475	8.56475	8.81524	8.54431	8.76473	8.9704	9.19076	8.62121	8.93597	8.71084	8.22571	8.96146	8.99901	8.83485	8.83654	8.89026	8.60799	8.91815	9.21604	8.60829	8.66399	8.29582	8.72735	8.60483	8.62399	8.76722	8.75219	8.53729	8.50478	8.65311	8.77156	8.13522	8.60483	8.52166	8.52566	8.61922	8.92138	8.51955	8.91133	8.48072	8.76064	8.73526	8.89115	8.68403	8.5306
RFX7	5.96075	5.37412	5.81338	5.48815	5.49942	5.75264	5.69723	5.46467	5.41327	5.62629	5.93753	5.66176	5.77539	5.54911	5.41387	5.61859	5.61859	5.63211	6.10613	5.62188	5.60199	5.8763	5.64552	5.91934	5.43237	5.94252	5.5254	5.67792	5.52294	5.78423	5.60199	5.59641	5.34295	5.75638	5.44109	5.34489	5.49612	5.5168	5.50352	5.83516	5.77947	5.72493	5.60199	5.4929	5.44462	5.7484	5.36324	5.55189	5.7825
RGR	4.93597	4.55287	4.69536	4.66443	5.13324	5.12061	4.81286	4.84344	4.7481	4.54788	4.9755	5.19255	4.92605	4.90872	5.21529	4.86545	4.86545	4.86545	4.69423	4.57719	4.66796	4.84351	4.62208	4.84427	4.99571	4.76626	4.88418	4.8451	4.64753	4.63343	4.79512	4.92586	4.65617	4.58945	4.79327	4.90296	4.84171	4.69438	4.6864	4.82436	4.82123	4.9763	4.80298	5.16824	4.81412	4.98969	4.75264	4.87522	4.89285
RGS10	9.17395	9.39421	9.21249	8.8929	9.42914	8.4508	9.07678	8.91136	8.73518	8.95857	9.40005	9.6264	8.9289	9.06491	9.54518	9.08046	8.91898	9.08046	8.74533	9.2218	9.50127	9.12622	9.92682	9.34277	9.38006	10.2492	8.60576	9.02249	9.32202	9.36606	9.08099	8.9263	8.93842	9.54668	9.04786	9.53966	9.27644	9.39339	9.23994	8.68499	9.57224	9.06627	8.92607	9.02956	8.86038	8.69566	9.23994	9.18204	8.76857
RGS19	7.22824	8.11505	8.31107	7.88832	8.09791	8.17003	7.84305	8.27284	8.09056	8.20858	8.28884	8.03359	7.67008	8.4949	8.35924	7.49989	8.42836	7.88171	7.88171	7.63706	7.30363	7.77268	9.19951	7.88639	7.88901	8.49493	7.86902	7.66692	8.47736	7.82268	8.09802	7.663	7.63155	7.79729	7.86762	7.93982	8.36876	7.86684	7.95124	7.83331	7.7839	7.70234	7.74802	7.90913	7.92776	7.85236	8.00947	7.94914	7.67681
RGS2	10.2199	10.4163	9.82228	10.6087	10.6755	10.7176	9.94764	9.84167	9.78354	9.91263	10.1046	11.1158	9.47686	9.94602	11.0747	10.1412	9.77434	9.37284	10.3763	10.4893	9.78949	11.5048	10.8876	10.19	10.2877	11.7691	10.4789	10.0937	10.9999	10.2731	10.3235	10.6732	10.9721	10.6296	10.7685	11.552	10.7667	11.2315	10.7399	11.1538	10.4467	10.7698	10.2036	8.99373	10.1974	10.5291	10.176	10.289	11.1291
RGS5	7.85561	6.92081	7.36725	7.81086	7.84945	7.40969	7.24674	8.4306	8.18258	8.20617	7.17737	6.8772	7.46292	7.29714	7.57229	7.57229	8.14403	7.57229	7.57229	7.58266	6.82723	6.62906	6.07924	6.97291	6.56868	6.60841	9.95275	7.58525	7.21899	7.44183	7.57619	7.68139	7.39056	6.69732	7.53833	7.0369	7.60598	7.53598	7.22035	7.25307	6.99391	7.32571	7.16387	7.02795	7.20605	7.05948	7.3695	7.50606	7.23288
RGS6	4.9828	4.85043	5.08746	5.06471	5.10085	5.29454	5.08184	5.13768	5.40021	5.12417	5.10338	5.23358	5.13589	5.08905	5.59636	5.06334	5.06334	5.06334	5.06334	4.91523	4.93821	5.05776	4.89527	5.15259	5.14879	4.90686	5.08622	5.11664	5.04054	5.09415	5.04429	5.17118	5.15229	5.14327	5.08257	5.17616	5.06005	5.10402	4.93234	5.18266	5.1726	5.08991	5.20632	5.20639	5.13753	5.2443	4.96049	5.1137	5.27356
RHAG	4.47871	4.61618	4.84743	4.82023	4.93698	4.84852	4.8901	4.94475	4.81201	4.54293	4.81732	4.88268	4.60323	4.76481	5.10443	4.52381	4.7853	4.80632	4.75413	4.59314	4.57949	4.80877	4.5226	4.81785	4.81446	4.5551	4.72552	4.72445	4.64323	4.72225	4.73801	4.76529	4.74779	4.64179	4.78205	4.74621	4.84076	4.63248	4.74347	4.76899	4.66863	4.80696	4.75024	4.8556	4.75377	4.7974	4.61234	4.83325	4.87588
RHBDF2	6.91894	7.47289	7.43128	7.29457	7.20095	7.79147	7.4296	7.61995	6.89295	7.36038	7.07458	8.00325	6.80835	7.50721	7.70372	6.7083	7.28988	7.3393	7.65451	7.08157	6.79313	6.9301	7.91689	7.40199	7.27675	7.872	8.08656	6.62242	7.7808	7.34988	7.20278	7.33721	7.56086	7.06696	6.84994	7.39847	7.33317	7.35402	7.52225	7.21265	7.03669	7.05138	7.08816	7.14279	6.90302	7.30966	7.43475	6.97475	6.98873
RHO	5.46355	5.86924	5.67236	5.8374	5.98027	5.75706	5.74946	5.84956	5.75159	5.5917	6.02964	5.73452	5.69651	5.76866	6.17892	5.65412	5.5522	5.7135	5.7135	5.7135	5.56605	5.71361	5.48307	5.86817	5.79298	5.55011	5.71924	5.86978	5.75273	5.69629	5.70557	5.88274	5.70638	5.80869	5.69479	5.92063	5.73812	5.66896	5.60458	5.8605	5.61384	5.87112	5.9075	5.90455	5.79191	5.8007	5.57482	5.77753	5.98743
RIC3	6.21728	6.02912	5.94192	6.21728	6.55685	6.00912	5.96522	6.04459	5.96614	5.24061	6.35349	6.61417	6.12268	5.94731	5.94731	6.16937	5.94731	5.7803	5.94731	6.80701	6.57728	6.05909	5.83615	5.96857	6.40685	6.5852	6.03122	6.57642	5.85792	6.21468	6.02348	6.06539	6.17663	5.80977	6.16445	5.50851	5.50213	6.20021	5.68121	5.84251	6.06449	5.87913	6.38839	6.13089	5.99439	6.16996	5.66811	6.13966	5.90044
RIN2	11.3658	11.0244	10.8565	10.9576	10.6677	10.7485	10.793	11.2199	11.1477	11.2308	11.2814	11.3038	10.8866	11.0004	10.4163	11.5491	11.0918	10.8348	11.1113	11.3902	10.8778	11.2636	11.4988	11.0194	11.1631	11.1455	11.0618	10.9829	10.6883	11.0893	11.3782	10.8185	11.5023	11.3906	11.026	10.9191	11.0811	10.9096	11.0475	11.1636	11.0454	11.1679	11.1867	10.3923	11.4252	11.4343	11.2181	11.2624	10.9806
RIN3	6.41577	6.92624	6.4187	6.29965	6.61068	6.98491	6.58342	6.76452	6.83807	6.16238	6.77971	6.8273	6.57743	6.65732	6.95704	6.50835	6.55082	6.58945	6.55354	6.58945	6.2775	6.59516	7.30605	6.566	6.81275	6.99024	6.46936	6.20886	6.52578	6.24689	6.31634	6.55447	6.79503	6.50448	6.63355	6.35108	6.78428	6.65047	6.52039	6.53024	6.55429	6.22705	6.63622	6.42509	6.31569	6.70438	6.42731	6.22698	6.46142
RLBP1	5.31802	4.98838	5.10158	5.25037	5.61172	5.68191	5.34541	5.17386	5.24547	5.03481	5.6322	5.40182	5.05292	5.42685	5.67562	5.07141	5.20954	5.20454	5.27059	5.12067	5.42406	5.29637	5.1189	5.30009	5.43998	5.27437	5.38049	5.37211	5.16474	5.48444	5.36441	5.42129	5.24672	5.07438	5.27753	5.46428	5.28678	5.25082	5.21815	5.18811	5.32884	5.3487	5.23382	5.47119	5.26209	5.39456	5.14919	5.50679	5.2146
RNASE4	8.72716	8.40414	8.0625	8.40874	9.08239	7.99769	8.32433	8.62501	8.81213	8.07441	8.24435	8.79509	8.85085	8.41578	8.36223	8.56286	8.84114	8.51979	8.14882	8.60532	9.14799	8.73127	8.29534	8.18497	8.54722	8.63248	8.54722	9.0279	8.39692	8.00776	8.78613	8.58952	8.14927	8.54722	8.21192	8.81826	8.66973	8.48323	8.2551	8.15869	8.49517	8.56391	8.45497	8.64877	8.43356	7.99928	8.30775	9.15299	8.28285
RNASEH1	8.57676	8.35843	8.2585	8.69209	8.72637	8.19692	8.42312	8.29103	8.42134	8.04235	8.25515	8.88254	7.88957	7.88677	8.44663	8.70127	8.3956	8.39394	8.14157	8.60009	8.31039	8.4273	8.35364	8.35907	8.09141	8.71545	8.23091	8.18756	8.36777	8.39489	8.45045	8.016	8.64743	8.31353	8.36963	8.59748	8.56514	8.11155	8.34248	8.62408	8.37587	8.62396	8.46761	8.29472	8.84624	8.54851	8.567	8.3513	8.58828
RND3	9.20867	8.85735	8.93623	9.34918	9.64354	10.1759	9.34505	9.31504	9.27795	9.28951	9.08406	9.93931	9.68518	8.94042	9.587	9.81976	9.33849	9.19146	9.89154	9.02849	9.2901	9.76546	9.50522	10.0702	9.15237	9.6427	10.5312	10.1374	10.2714	9.73806	9.98915	9.30684	9.51932	9.70104	9.89559	10.0216	9.8051	9.79557	10.0351	9.93803	10.0177	8.87904	9.4768	8.15253	10.0512	9.44164	9.84138	10.0471	10.0142
RNPEPL1	7.07904	7.58846	7.19393	7.22121	7.49339	7.68337	6.93918	7.08052	7.67082	7.15234	7.75983	7.35106	7.13148	7.54491	7.41609	6.92792	7.49653	7.56314	7.27449	7.07462	7.21147	7.26854	7.28688	7.19251	7.58682	7.05711	7.28364	7.26854	7.28882	7.26854	7.21319	7.54957	7.59082	7.458	7.33493	7.36248	7.1588	7.42755	7.28808	7.27905	7.47899	7.07957	7.13249	7.29919	6.89425	7.43785	7.17406	7.15974	7.23919
ROBO4	7.45782	7.3876	7.23774	7.28497	6.76942	7.54138	7.57219	7.34073	7.52086	7.44114	7.53912	7.37619	7.10039	7.29452	7.43981	7.3861	7.39037	7.48784	7.30185	7.18996	6.96361	7.44603	6.7025	7.40635	7.34282	6.59846	7.0924	6.85531	6.56744	7.1024	7.72524	7.05445	7.664	7.46154	7.06536	6.85997	7.33982	7.4294	7.05556	7.25834	7.47684	7.17145	7.38825	7.22688	7.02684	7.60603	6.84695	7.67806	7.19048
RPA3	8.91598	8.50194	8.78714	8.83729	8.7535	8.39581	8.95999	8.40467	8.56379	9.08673	8.90955	8.54283	8.10125	9.01762	8.4875	8.8411	8.44579	8.54076	8.66811	8.66811	8.64531	8.91008	8.71683	8.86013	8.58688	8.95941	8.52571	8.59951	8.89972	8.70445	8.65551	8.84377	8.7639	8.74669	8.58467	8.54462	8.16037	8.53439	8.62826	8.7639	8.56228	8.93045	8.71959	9.17521	8.56382	8.65877	8.94111	8.7219	8.86159
RPS6KA3	7.85352	7.93243	7.65908	8.09073	7.66242	8.16484	7.52399	7.97998	7.99854	7.43998	7.98851	7.72156	8.2193	7.64594	7.50032	7.92082	8.07204	7.86127	8.06881	7.89692	7.42565	7.91467	8.3907	7.7908	7.31272	8.31211	7.8066	7.81918	8.11499	7.73268	7.75869	7.72302	7.9515	7.8746	7.74586	8.11476	8.14757	8.10947	8.01586	7.81	7.91382	7.57497	7.78269	7.58541	7.62518	7.98324	7.81684	7.57862	7.64204
RRAGB	7.83858	7.62193	7.3864	7.82806	6.95805	7.24062	7.32756	7.21552	7.19061	7.44334	7.19494	6.9218	8.16937	6.85487	7.69119	7.67996	7.05725	7.15964	7.43505	7.90362	8.0318	7.62154	7.3252	7.18571	7.45064	7.45071	7.26907	7.59868	7.43201	7.42431	7.50838	7.67242	7.88155	7.96929	7.52452	7.51353	7.24757	7.51353	7.56911	7.36797	7.55912	7.51353	7.44182	7.60499	7.09088	6.73481	7.157	7.55634	7.40474
RRBP1	7.82649	7.86606	7.51468	7.30526	7.41615	8.18137	7.89231	7.46021	7.52153	7.84562	7.6456	7.7559	7.7276	7.42848	7.82044	7.58805	7.85453	7.64518	7.88227	7.64518	7.61986	7.61402	7.65497	7.672	7.59135	7.33006	7.74277	7.47467	7.54629	7.51575	7.59809	7.58222	7.77131	7.85956	7.56872	7.57619	7.61957	7.67384	7.43627	7.69213	7.39125	7.63525	7.50212	7.26458	7.54523	7.93065	7.4942	7.4849	7.77313
RSPH6A	5.2248	4.84968	5.14576	5.21568	5.53018	5.76416	5.33141	5.44021	5.30052	5.32438	5.74583	5.36104	5.39438	5.20078	5.86938	5.24798	5.22296	5.45721	5.24798	5.26627	5.42407	5.34652	5.27429	5.25597	5.38764	5.05538	5.39485	5.50626	4.96969	5.32672	5.36961	5.61215	5.34687	5.29574	5.1714	5.37839	5.11129	5.26321	4.9826	5.35889	5.41349	5.51911	5.38434	5.8108	5.38886	5.3474	5.37724	5.44061	5.42891
RSRC2	9.51633	9.29985	9.36335	9.48012	9.41118	9.44978	9.54896	9.5391	9.49946	9.52521	9.61448	9.70029	9.22192	9.45332	9.32468	9.71479	9.50055	9.24806	9.52689	9.55838	9.80496	9.77771	9.91327	9.63284	9.41059	9.53699	9.58187	9.40812	9.62211	9.37702	9.58598	9.42102	9.5468	9.76206	9.52393	9.47324	9.69479	9.64366	9.64223	9.74039	9.91825	9.53458	9.59867	9.17497	9.77985	9.53298	9.56713	9.46376	9.79852
RTN1	5.16837	6.27185	6.35724	6.42393	6.18903	6.12514	5.79475	6.67185	5.69128	6.38057	6.68007	5.7954	5.89316	6.13909	5.86451	5.87967	6.39237	6.23051	6.13909	6.18571	4.87838	5.2659	5.72073	5.97778	5.25516	7.49457	6.37953	5.683	6.62496	5.80048	5.73509	5.99626	5.00917	5.50951	5.68614	6.35153	6.30546	6.25557	6.47291	5.53491	4.93039	5.53319	5.12473	5.84559	5.34228	5.70612	5.65476	5.57283	5.37512
RUFY1	8.86827	9.03576	8.87668	9.21146	9.18254	9.07392	8.87944	8.92156	8.93438	8.70194	9.57497	9.1326	8.92977	8.5239	8.84788	9.06628	9.30796	9.151	9.04312	9.16341	9.13238	8.9814	9.23619	9.01712	9.22086	9.20387	9.29829	9.26631	9.26729	9.25355	8.9314	9.08562	9.04002	8.97109	8.9168	9.00349	8.87086	8.91522	9.03347	9.14063	9.27987	9.24331	8.98866	9.11552	9.18311	9.11506	9.27442	8.78717	9.0654
RUNX3	5.42776	6.57293	6.13453	5.74058	6.15197	6.05624	5.36598	5.51134	5.99344	5.60815	6.15572	5.60899	5.59877	5.70282	5.66361	5.40923	6.52325	5.82625	5.82625	5.82625	5.23573	5.77592	6.3553	5.62708	5.5218	5.60848	5.61818	5.58462	5.82232	5.65086	5.60227	6.10954	5.23658	5.6011	5.61931	5.88322	6.52843	5.69854	5.86336	5.739	5.57868	5.47825	6.0108	5.69503	5.80907	5.75756	5.73672	5.49803	5.66538
RYR3	7.3439	6.64599	7.48401	6.726	8.19197	5.85748	5.51798	6.0285	6.37512	6.67212	7.46511	7.42964	6.60119	7.55075	6.75097	6.69646	5.9901	6.56323	7.12446	6.75097	7.23531	6.20309	7.11786	6.57207	7.67312	8.25734	6.16757	6.87384	6.41488	7.17719	6.81611	6.10089	6.51821	7.17158	6.95031	6.49541	6.68916	7.52097	6.97142	6.44651	7.50344	7.14591	6.84494	6.98102	6.2401	7.41537	6.01748	6.98538	6.5796
SAMHD1	6.97298	7.60814	7.47477	7.57864	7.20974	7.17008	7.47695	7.7189	8.45563	7.73105	7.6855	8.29743	7.19163	7.48149	8.22305	6.96439	8.04904	7.68045	7.50046	7.57114	6.59169	7.14644	8.23024	7.67542	7.07799	7.29331	7.23868	6.89431	7.85982	7.69348	7.29575	7.56401	6.57569	7.13075	7.1443	7.98215	7.39817	7.3151	7.23493	7.4984	6.69711	6.81026	7.22107	7.1272	6.96994	7.16701	7.12238	7.25697	7.50352
SAMSN1	4.40451	6.88065	6.54657	5.98387	4.95588	5.32404	5.08129	6.52725	5.54555	5.46025	6.30134	6.44887	4.43153	5.37815	5.67574	5.63868	6.65318	5.13408	5.74111	5.60816	4.55161	4.84046	7.34038	5.79609	4.46469	7.4528	4.93482	5.07165	7.15227	6.0858	5.09507	5.37417	5.59714	5.16963	6.26022	7.66067	6.75041	5.99758	6.73699	5.27591	4.52399	4.90045	5.24305	5.0316	4.7918	5.14342	5.87508	4.89774	5.08102
SASH3	6.05214	7.03481	6.83228	6.85089	7.27722	6.40221	6.65429	7.02658	6.48957	6.62275	7.74299	6.88435	6.90938	6.03188	6.95399	6.95399	7.61647	7.08803	6.4057	6.9438	5.81734	6.37828	7.63453	6.83304	6.53641	6.89969	6.31234	6.54757	7.30421	7.05444	6.38637	6.86136	6.10271	6.51399	6.73547	7.47101	7.5628	6.71441	6.45473	6.7985	6.23986	6.35478	6.68405	6.47024	6.37545	6.63217	6.66955	6.15904	6.6233
SATB1	8.88456	8.16834	8.41579	8.08528	8.40356	8.62273	8.89388	8.47335	8.78236	8.74986	8.72287	8.48872	9.03427	8.31338	8.15858	8.6604	8.6604	8.6604	9.11782	8.6604	8.35434	8.53492	8.64397	8.46364	8.35633	7.92093	8.08331	8.3105	7.81751	8.56839	8.53169	8.31329	8.46819	8.7756	8.89576	8.54026	8.66128	8.30525	8.31706	8.83426	8.52335	8.88172	8.88792	8.31188	9.63554	9.03422	8.18513	8.39997	8.74474
SCAPER	7.80143	7.39471	7.63065	7.72	7.7847	6.99941	7.27897	7.5842	7.77201	7.76831	7.45708	7.10812	7.82352	7.57553	7.10754	7.94076	7.6487	6.96451	7.6487	7.93518	8.05476	7.62822	7.91539	7.44525	8.0629	7.9056	7.37647	7.90536	7.10477	7.95144	7.81138	7.46158	7.90841	7.90422	7.87835	7.26783	7.35237	7.76402	7.6133	7.33739	7.65916	7.30808	7.21373	7.16602	7.77002	7.22291	7.26249	8.02784	7.49324
SCARF1	5.73715	5.40189	5.5906	5.55905	5.14132	5.7441	5.84025	5.848	5.50189	5.59023	5.49192	5.56648	5.84423	5.38891	5.59656	5.84244	5.59656	5.6783	5.59656	5.57453	5.63793	5.80682	6.11724	5.45016	5.4832	5.58222	5.43466	5.44948	5.28335	5.81358	5.36885	5.29367	5.65098	5.79685	5.50518	5.18587	5.60555	5.37107	5.46677	5.53755	5.83579	5.4992	5.7175	5.18896	5.89255	5.68833	5.23619	5.24285	5.42754
SCML1	7.2682	6.47518	7.07387	7.10635	6.67842	6.8641	7.24785	6.97867	6.84245	6.1351	6.91162	6.36234	6.74898	7.54897	6.44159	6.83773	6.74128	6.42962	6.75325	6.87596	7.03439	6.91264	7.35302	6.498	7.26643	7.07642	6.81401	7.01511	6.56418	6.73626	7.09405	7.03936	7.70709	7.30401	6.9987	6.87211	6.9204	7.60686	6.91302	6.99081	6.36	6.64133	6.77104	6.41913	6.66245	7.09177	6.93189	7.14794	7.03444
SCN10A	5.03521	5.47233	5.55817	5.90715	5.85561	6.07168	5.718	5.62282	5.32818	5.87296	5.62282	6.33055	5.47069	6.30781	6.10537	5.55998	5.35042	5.35042	5.55998	5.55998	5.29007	5.46874	5.28709	5.74948	5.86379	5.35586	5.55598	5.65602	5.59127	5.69901	5.60061	5.64274	5.63599	5.5939	5.48367	5.59868	5.56765	5.65393	5.41345	5.95263	5.45819	5.50555	5.6302	5.66768	5.49355	5.51151	5.39465	5.75219	6.3695
SCN5A	5.31507	4.63646	5.26617	5.31254	5.04072	5.36512	5.24334	5.74789	5.49098	4.7262	5.33739	5.4631	5.36991	5.25829	5.66914	5.29046	4.94184	5.43584	5.07247	5.25829	5.32476	4.9833	5.23591	5.52999	5.60985	5.18073	5.06354	5.34545	5.27776	5.29961	5.15341	5.40558	5.08494	5.27698	5.3034	5.21299	5.22778	5.3353	5.2463	5.25588	5.43081	5.32451	5.41877	5.16311	5.27322	5.31183	5.30851	5.16335	5.34486
SCN8A	4.33665	4.44866	4.75519	4.70314	4.90242	4.78078	4.80651	4.66946	4.6346	4.64003	4.75749	4.72277	4.48665	4.60831	4.9009	4.83397	4.68351	4.60831	4.40285	4.60831	4.64513	4.71907	4.55295	4.56533	4.75228	4.51908	4.69793	4.68398	4.59436	4.53435	4.52652	4.64677	4.81701	4.59907	4.6483	4.65351	4.91036	4.69697	4.59041	4.46086	4.46117	4.76947	4.70452	4.81466	4.61265	4.76872	4.66493	4.53849	4.45103
SEC14L5	5.0174	4.83145	4.83596	5.11873	5.16873	5.18488	5.07489	4.88526	4.97066	5.25427	5.55212	4.73952	4.93905	5.60836	5.412	5.05763	4.73142	4.93097	4.83732	4.7706	4.73011	5.17097	5.08689	5.03002	5.13534	5.02398	5.24103	5.06127	4.89333	4.88882	5.061	5.19356	5.06895	4.93675	5.02736	4.86993	5.08312	4.88455	4.87518	4.92674	4.86631	4.94184	5.11842	5.27859	5.05048	5.18978	5.16667	5.14551	4.97486
SEC24D	6.82376	7.14194	7.53239	7.33128	6.47489	6.65442	6.50738	7.49361	6.747	7.05164	6.30385	6.53389	7.05598	6.81729	7.10113	7.10113	7.1195	6.3672	7.26337	6.39542	6.87707	6.71895	7.74267	6.66405	6.51903	7.25326	7.13792	6.65436	7.47341	6.97993	6.53192	6.69802	6.52283	6.87479	6.96457	6.78636	6.81243	6.92578	7.34766	6.85595	6.46625	6.6986	6.74312	6.31925	6.3134	6.29989	7.13677	6.39654	6.75222
SECISBP2	7.83388	7.88512	7.71486	7.29104	7.35768	7.59716	7.39374	7.40145	7.83108	7.83319	7.63578	7.47765	7.48513	7.56024	7.52452	8.00078	7.45771	7.21013	7.53563	7.79829	7.94765	7.84116	8.40025	7.97172	7.87343	8.68867	7.73639	7.73316	7.83887	7.39814	8.281	7.71088	7.70373	7.7966	8.21117	7.63718	7.52737	7.78458	8.13889	7.51316	7.57176	7.59068	7.73483	7.51603	7.67476	7.52011	7.16325	8.29326	7.50803
SECTM1	6.69079	7.70245	7.48945	7.23148	7.71813	7.56008	7.51576	7.63926	7.45421	7.56286	6.76861	7.42439	7.01136	7.57773	8.08471	7.14578	6.9968	7.76477	6.87285	7.07769	7.10703	7.19095	7.70569	7.2904	7.25062	7.50824	7.80127	7.02292	7.66905	7.37468	7.26026	7.76769	6.91857	7.34873	7.40318	7.76827	7.68086	7.81565	7.49848	7.33108	7.51156	7.13914	7.47653	7.67842	7.20573	7.90672	6.96753	7.12289	7.2147
SEL1L3	5.77884	6.09192	6.83451	6.53601	7.23421	6.61413	6.87869	7.22371	6.35065	6.81192	6.88194	6.4293	6.22152	6.65758	7.07568	6.34986	6.50372	6.35509	6.50372	6.75792	6.14489	5.80249	5.59812	5.90802	5.93022	5.96217	7.66055	6.32849	7.51884	6.11062	6.37665	6.81389	6.23374	5.90052	6.08174	7.72109	6.16424	6.34677	6.66154	6.55483	6.53082	6.2902	5.91245	6.32749	5.97409	6.531	7.17015	6.34024	6.51277
SEMA3F	6.84409	7.07984	6.99844	6.80719	7.12697	7.48896	7.18408	6.8329	6.92785	6.93861	6.92279	7.44464	6.54591	7.12051	7.34641	6.67296	7.05747	7.10546	6.74003	7.00096	6.63906	6.80582	7.25321	6.86035	7.23954	6.97753	7.12126	6.86764	6.56946	7.06376	6.959	7.11269	7.53184	7.04846	6.96219	7.16571	7.28843	6.97206	6.8035	6.96851	6.96594	6.86164	7.20491	6.89793	6.96755	7.1862	6.86622	6.85109	6.89303
SEMA6D	6.35256	5.98146	6.1379	6.29416	6.48206	6.13747	5.75398	6.25305	5.99927	6.54044	6.37732	5.65216	6.4154	6.59745	5.82438	6.36403	6.18625	5.85358	6.10056	6.3111	5.69791	6.23486	6.12202	6.11726	6.01357	5.54299	5.93117	6.39768	6.18774	6.06	6.3541	6.11993	6.15181	6.10791	6.15181	6.10785	6.28489	6.04186	6.12617	6.08251	6.07648	6.38658	6.01896	6.41227	6.20604	6.39088	6.1908	6.53396	6.19491
SEPTIN9	7.88983	8.18041	7.63137	7.87262	7.96802	8.17226	7.71162	8.02178	7.97575	7.89174	8.16829	7.84533	7.84566	7.67753	7.93063	7.93063	7.84769	8.08296	7.94826	8.14398	7.49675	7.3957	8.04476	7.52906	8.03658	8.08627	8.07442	7.99763	7.88056	7.8258	7.69041	7.86067	7.94426	7.61527	7.76398	7.79609	7.79618	7.96233	7.89835	7.61631	7.92955	7.59306	7.79801	7.93222	7.88508	8.00743	7.79888	7.63629	7.52679
SERPIND1	4.79685	4.49358	5.23584	5.06017	6.49132	5.09078	4.74343	5.18288	5.04391	4.09842	5.88294	5.17698	5.11257	6.34483	5.33092	4.96375	4.70606	4.90649	4.70606	4.87538	6.45466	5.01908	5.60523	5.2182	5.62087	5.95886	4.91965	5.29798	4.90063	5.79347	5.20451	4.89613	5.28325	4.87902	5.25277	4.81408	5.35948	5.156	4.70822	4.85185	5.9196	5.06012	5.01126	5.51746	5.13061	4.84596	5.02559	5.30363	4.82257
SERPINI2	5.05882	4.31146	4.82852	4.54887	5.2266	4.76269	5.29034	4.94077	5.38987	4.66407	4.90566	4.66747	4.70681	5.13169	4.87624	4.97277	4.14975	5.01109	5.12244	4.97277	4.75838	4.81825	4.77815	4.7834	5.0857	4.80906	4.57457	4.88723	4.93481	4.90797	4.66731	4.9015	4.76715	4.84417	4.76503	4.81826	4.85398	4.70502	4.73249	4.81576	4.65891	4.7483	4.89588	4.80356	4.79479	4.9345	4.69796	4.6562	4.93629
SEZ6L	5.4889	5.399	5.72639	5.65165	5.53081	5.95015	5.72062	5.63604	5.59086	5.71202	5.83136	5.86487	5.35711	6.08688	5.82086	5.4579	5.51766	5.58198	5.51766	5.47059	5.45966	5.60392	5.42514	5.53909	5.74937	5.36348	5.66726	5.59289	5.42316	5.40114	5.54234	5.53412	5.58686	5.48369	5.45477	5.73358	5.653	5.59415	5.47907	5.57328	5.5694	5.63833	5.75133	5.78308	5.50907	5.62851	5.38831	5.69286	5.76143
SFT2D2	7.50165	7.82166	8.40826	8.27909	7.37435	8.08581	7.64396	8.39726	7.05316	7.33736	7.53606	7.34778	8.11466	7.47826	7.78106	7.7376	7.80242	7.7376	7.65526	7.94022	7.48964	7.85253	7.80385	7.81091	7.59701	8.17852	7.71443	7.52516	8.02391	7.7898	7.07115	7.80229	7.43274	7.24847	7.59796	8.13702	7.68252	7.72733	7.73923	7.45643	7.75998	7.3847	7.59382	7.84246	7.14733	7.34367	7.93132	7.11445	7.37481
SFTPB	5.40336	5.37964	5.2765	5.31713	5.47915	5.54433	5.29279	5.26139	5.4732	5.412	5.41573	5.64814	5.52097	5.36043	5.72702	5.36043	5.34591	5.36043	5.36043	5.36043	5.17474	5.32107	5.27328	5.51361	5.47646	5.30859	5.37591	5.44709	5.27873	5.28887	5.37263	5.41343	5.2722	5.30833	5.23853	5.44484	5.42589	5.46021	5.25509	5.4028	5.31968	5.4606	5.55056	5.44885	5.38512	5.44704	5.2689	5.41676	5.4566
SH2B3	9.90024	10.2236	10.2877	10.4239	9.63691	10.2809	10.4656	10.6319	9.54504	9.40699	10.1306	9.80063	10.3536	9.40717	10.3299	10.5602	10.2178	10.1214	9.88607	9.97885	9.60055	9.97883	10.5955	9.71818	9.9436	10.0096	10.3508	9.89383	10.1192	10.4145	9.52514	10.0308	10.3878	10.0602	10.2172	10.4583	10.9329	10.5417	10.3336	10.246	9.97547	9.77463	10.0667	9.61531	9.98749	10.3472	10.0534	9.31476	9.76602
SH3BGR	7.09975	7.84069	7.07783	6.78599	6.88457	6.46938	7.26944	7.58828	7.15751	6.70254	7.1114	7.42946	8.13007	7.88199	6.81789	7.88118	7.39102	6.65064	6.89443	7.11371	7.59723	7.13639	7.16418	8.10466	6.83486	7.65339	6.88028	7.27563	7.14315	7.09822	6.71877	7.25668	7.16079	6.98995	7.06877	6.8242	6.99249	6.61313	6.58919	7.08993	7.7902	7.59499	7.68148	7.27643	7.57426	7.11034	6.90823	6.81481	7.25847
SH3BGRL3	8.89158	10.0693	9.20146	9.79512	9.25747	9.76163	9.51184	9.55032	9.66188	9.5547	9.93826	9.80373	9.16149	9.19786	10.0921	9.56492	9.85096	9.48216	9.33985	9.37971	8.87533	9.03508	9.7203	9.53784	9.31012	9.98822	9.5756	8.99421	10.1773	9.46269	9.30745	9.24392	9.72952	9.20653	9.19257	10.2836	9.94927	9.41417	9.68359	9.29356	9.22605	8.78634	9.26038	9.19236	8.64101	9.51749	9.84357	9.09399	9.06794
SH3BP2	6.67436	6.94136	6.89255	6.7934	6.71031	6.86186	6.72867	6.94075	6.87629	6.72051	7.10711	6.88243	6.8777	6.81346	7.20312	6.81989	6.81346	6.81346	6.69388	6.81346	6.54713	6.60142	6.75776	6.56229	6.73943	6.61539	6.69125	6.63908	6.63404	6.61218	6.6077	6.79479	6.62077	6.58688	6.65308	6.82155	6.68134	6.62913	6.48097	6.64094	6.56932	6.66844	6.63313	6.92041	6.60275	6.81333	6.69996	6.73232	6.70029
SH3GLB1	9.95583	10.1328	9.95227	10.383	9.6208	9.75849	10.1352	9.96149	9.62049	9.68578	9.7383	10.0932	9.93616	9.76978	9.717	10.1983	9.96828	9.65761	10.0488	9.99826	9.84907	9.76449	9.96993	10.0985	9.59918	9.90438	9.53891	9.63363	10.3527	10.1013	9.98886	9.71486	10.15	9.98528	9.9594	10.3399	10.4181	10.2425	9.88225	9.99432	9.72022	9.64386	9.7945	9.47713	9.77779	9.71403	10.1866	9.9073	9.9419
SH3PXD2A	5.56862	5.52322	5.49538	5.56459	5.64494	5.61728	5.85623	5.59935	5.70521	5.91096	5.60834	5.71567	5.66934	5.65546	5.65546	5.75701	5.47955	5.62104	5.86764	5.65546	5.2869	5.40591	5.52639	5.48235	5.46029	5.35018	5.62221	5.49944	5.28414	5.61766	5.49923	5.43322	5.55335	5.49291	5.4572	5.46757	5.35202	5.44842	5.30964	5.28384	5.41187	5.53661	5.57854	5.79831	5.5527	5.50904	5.32822	5.50138	5.31762
SHC3	5.35278	5.14671	5.59355	5.528	5.91285	5.51039	5.47214	5.40202	5.36126	5.41936	5.62556	5.83295	5.20675	5.68273	5.8423	5.29825	5.30273	5.45912	5.45912	5.32817	5.30751	5.45516	5.32548	5.60888	5.62799	5.43809	5.59708	5.51216	5.17317	5.31703	5.46881	5.6514	5.36781	5.43752	5.51402	5.61301	5.59345	5.55239	5.32588	5.5196	5.50419	5.6567	5.72734	5.57689	5.5416	5.59051	5.34505	5.76988	5.6166
SIGLEC6	4.65022	4.49974	4.84523	4.81488	4.9751	4.90232	4.53915	4.79947	4.80655	4.94034	4.75381	4.91106	4.52462	4.98277	5.06189	4.57156	4.7382	4.7155	4.7155	4.4892	4.64543	4.84485	4.6787	4.60612	4.90453	4.53573	4.7731	4.82247	4.69594	4.72549	4.58667	4.76702	4.73962	4.6678	4.68313	4.81691	4.83815	4.62666	4.67015	4.70085	4.86975	4.87605	4.90784	4.95213	4.82958	4.83831	4.56243	4.6856	4.88897
SIGLEC8	4.52721	4.75377	4.45619	4.61132	4.83104	4.6753	4.5824	4.61991	4.84597	4.61991	4.73458	4.82206	4.6866	4.84039	5.084	4.62545	4.56482	4.68943	4.43295	4.4963	4.5941	4.62179	4.56097	4.67972	4.65397	4.45146	4.65325	4.61385	4.52655	4.61897	4.62754	4.7279	4.49831	4.5946	4.51289	4.77481	4.71339	4.5892	4.61401	4.67247	4.77226	4.69518	4.69526	4.84204	4.74449	4.65929	4.57844	4.69892	4.76837
SKP1	11.0898	10.915	10.7182	10.9	10.8435	10.4517	10.7923	10.8827	10.8164	11.3716	10.825	10.7423	10.6622	11.0504	10.7731	11.0868	10.6925	10.7665	10.7268	10.8091	11.1156	10.9971	10.9838	10.7539	10.6167	11.1976	10.9144	11.0539	10.8091	10.9918	10.8556	10.5099	10.8017	10.89	10.902	10.4503	10.9735	10.7465	11.1869	10.7495	10.9923	10.9249	11.0919	10.7735	10.9114	10.7165	10.7949	11.1088	10.6681
SLC12A4	6.81049	6.73787	6.76992	7.02765	6.92633	7.21234	7.14061	6.71597	7.18143	6.76964	6.6895	6.89794	6.77183	7.03975	7.15765	6.70259	6.86597	6.95722	6.85391	6.69267	6.76154	6.8765	6.76154	6.99702	6.76154	6.61722	6.92124	6.63063	6.55863	6.72586	6.72345	6.79569	6.8303	6.88686	6.672	6.76154	6.82169	6.88756	6.6712	6.94446	7.05255	6.91696	6.976	6.62453	6.93202	6.96064	6.67782	6.71274	6.95239
SLC14A2	5.33448	4.95965	5.65488	5.50191	5.50344	5.68427	5.23691	5.54963	5.00362	5.40542	5.41717	5.37769	5.69402	5.51296	5.5078	4.97191	5.45696	5.45696	5.17195	5.6117	5.11091	5.35847	5.02613	5.56577	5.4361	5.04554	5.35149	5.56293	5.34028	5.50428	5.68163	5.28166	5.2826	5.28446	5.2085	5.34042	5.55371	5.16497	5.21554	5.31413	5.2815	5.49359	5.2711	5.53867	5.36648	5.35007	5.31413	5.95692	5.40299
SLC17A7	6.02401	5.98142	6.19369	6.543	6.81143	6.31837	6.2247	6.29882	6.23676	6.12458	6.48899	6.21299	6.31189	6.58535	6.6867	6.11685	6.19181	6.30037	6.07446	5.93533	6.11089	6.31923	5.9905	6.34286	6.26938	5.98982	6.33353	6.36576	6.21044	6.22289	6.25256	6.18616	6.09025	6.23854	6.19108	6.52043	6.27319	6.20939	6.15255	6.21878	6.0866	6.22787	6.33918	6.5157	6.14641	6.22117	6.04363	6.3523	6.30444
SLC1A4	7.00774	7.62429	7.25037	7.39518	7.26811	7.7592	7.42011	6.78874	7.02508	7.15728	7.16217	7.62507	7.8172	6.72124	7.40157	7.71118	7.40157	6.91941	7.40157	7.7215	7.03943	7.07903	7.51393	7.57775	7.0962	7.60496	7.2272	7.24853	7.51525	7.28483	7.20855	7.26837	7.27011	7.00068	7.45947	7.38195	7.28969	7.31702	7.44687	7.00124	6.87272	6.89714	7.25204	7.19355	7.14964	7.20284	7.4612	7.12958	6.82978
SLC1A5	6.91098	7.32586	7.06632	7.04416	7.41375	7.24265	7.01896	7.05791	7.0997	7.45088	7.37758	7.22395	7.01527	7.17253	6.95869	7.34961	7.46373	6.80756	7.109	7.37037	7.63116	7.03929	7.09055	7.07046	7.42565	7.2272	7.38744	7.42432	6.95827	7.00327	7.40077	7.30841	7.1268	7.21316	7.17514	7.78842	7.27838	6.60203	7.02137	7.03799	7.13262	7.30567	7.2388	7.21208	7.42451	7.31533	6.99958	7.52361	7.09416
SLC22A14	7.145	7.32996	7.15878	7.24729	7.60284	7.44128	6.98503	7.0652	7.25125	7.65499	7.51434	7.68022	7.43173	7.45309	7.5076	7.45257	7.30234	7.02175	7.59357	7.06525	7.20406	7.27144	7.18985	6.99334	7.48272	7.07472	7.29578	7.5584	7.27714	7.47401	6.9259	7.31803	7.23972	7.11092	7.18321	7.63548	7.3762	7.1828	7.08353	7.32948	7.29578	7.39056	7.35713	7.57709	7.20971	7.53003	7.02327	6.98697	7.36639
SLC25A12	7.91137	7.61172	7.9097	7.8314	8.17708	7.54854	7.94597	7.34088	7.86487	7.70715	7.80266	7.95615	7.79196	8.04806	7.71203	7.75904	7.81486	7.83543	7.65908	7.73801	8.10986	7.57812	7.73601	7.76725	8.03673	8.59766	7.7324	7.76824	7.8735	7.67964	8.21231	7.49265	8.14454	8.02276	7.76689	8.07094	7.84649	7.94524	7.87704	7.95654	8.02824	7.5303	8.00685	7.96215	7.90993	7.87767	7.66651	8.24072	7.99437
SLC25A28	7.99351	7.86033	7.75475	7.94325	7.91935	7.85848	8.02049	7.75328	8.20156	7.84826	8.11748	8.31322	8.16816	8.22571	7.79227	7.8629	7.97546	8.19551	8.21749	7.72952	8.40358	7.90249	8.24183	8.29262	8.37077	8.06718	7.89682	7.96938	7.58741	8.27039	8.18506	7.79065	7.74136	7.90442	8.18668	7.49457	8.08453	8.02478	7.57832	8.187	8.28433	7.85981	8.05012	8.13792	8.15934	7.97246	7.7923	8.24105	8.24371
SLC2A6	5.7492	5.69536	5.92444	5.71931	5.05083	6.05829	5.49807	5.49695	5.33993	5.41917	5.94637	5.60526	5.44111	5.42081	5.3592	5.35055	5.92044	5.32761	6.32549	5.55935	5.32192	5.60309	6.15689	5.59326	5.55529	5.52014	5.45092	5.4996	5.36465	5.81072	5.56825	5.60335	5.73927	5.94087	5.62703	5.43136	5.69677	5.68457	5.7517	6.06032	5.14676	5.56354	5.48186	5.69402	5.48003	5.9112	5.92196	5.49137	6.01798
SLC2A8	7.12547	7.31824	7.20323	7.21714	7.55666	7.30538	7.342	7.39404	7.01267	7.17325	7.69122	7.14708	7.20609	7.52604	7.57005	7.15322	7.38229	6.98329	7.18198	7.1695	6.99232	7.23825	7.07914	7.24949	7.50123	7.78129	7.35501	6.94393	7.15541	7.07405	7.07877	6.97042	7.04959	7.15302	7.37602	7.30132	7.10476	7.28747	7.32638	7.12452	6.95838	7.213	7.46352	7.35184	7.05297	6.84375	7.52264	7.15165	7.00573
SLC35G2	8.11315	7.50903	7.27936	8.15067	7.02397	6.58539	7.22418	6.83678	7.18639	7.00123	7.15264	7.69525	7.56352	7.06524	6.69867	7.24	8.18112	7.24	7.74616	7.2001	7.14617	7.75031	7.39936	7.87295	7.43391	7.33585	7.3732	6.73919	7.4125	7.12616	7.43105	7.15011	8.88876	8.16155	7.73548	8.21994	7.85742	7.65417	7.30545	7.16825	6.99086	7.20826	7.90932	6.96995	7.00315	8.12677	7.44511	7.22942	6.98468
SLC6A16	6.71594	6.16641	6.64202	6.26071	7.62911	5.81556	6.53333	6.4663	6.86105	7.63712	7.31216	5.99218	6.19847	7.54139	6.4532	6.99357	6.4532	6.27142	6.60213	6.38391	6.97357	6.58141	6.77787	6.3649	7.47691	7.48012	5.87946	6.9909	5.60294	6.39376	7.38889	6.45015	6.38459	6.6319	6.31806	6.30835	6.1201	6.80535	6.11219	6.76111	7.21445	6.47304	6.42003	6.76381	7.16392	6.54774	6.47284	7.72123	7.05272
SLC7A10	5.37983	5.08362	5.16696	5.2145	5.31276	5.17815	5.29912	5.54172	5.58975	5.08254	5.057	5.03683	5.26199	5.59166	5.65627	5.1752	4.99774	5.37965	4.964	5.02545	5.18407	5.29655	5.24615	5.24557	5.2389	4.94611	5.21769	5.34135	5.14048	5.343	5.11615	5.17822	5.18363	5.22463	5.18298	5.62804	5.27826	5.31475	5.00807	5.13156	5.07806	5.44589	5.30632	5.47217	5.40539	5.41302	4.93071	5.17587	5.19179
SLC8B1	6.97534	7.31129	7.16502	7.11584	7.34332	7.04417	7.13031	6.97823	7.46784	6.75621	7.12677	7.37808	7.01213	6.95991	7.0951	7.15038	7.15038	6.9646	7.44492	7.15038	6.54884	6.89508	6.82939	6.93948	7.10699	6.92631	6.93319	6.74923	6.91973	6.892	6.96254	6.80526	7.03446	6.87412	6.89491	6.966	6.93595	6.78335	6.74275	6.88159	6.88875	6.76352	6.76759	6.87917	6.81912	6.9619	7.00555	7.07478	6.9163
SLIT1	4.59632	5.17303	4.85978	5.01184	5.06259	5.16502	5.09796	5.09498	5.06286	4.72019	5.04098	5.22043	5.09008	5.00897	5.33255	4.82516	4.86014	5.06805	4.99082	5.00897	5.00336	4.97484	4.87864	5.04429	5.10571	5.0263	5.26499	5.06637	4.93373	4.95625	5.11644	5.04447	5.20112	4.86506	4.97688	5.06027	5.06503	4.9207	4.80194	4.86906	5.12447	5.01635	5.19324	5.08489	4.89622	5.14341	4.9584	5.07413	4.97923
SLIT3	8.29678	7.49853	7.54334	7.63229	8.01623	7.99699	7.11821	8.03726	7.91753	7.7708	7.26435	7.05006	7.92258	7.52803	7.13001	7.79003	7.67416	8.00548	7.81537	7.74201	7.10018	7.32453	6.68665	7.86343	7.14217	7.11889	8.85177	7.46078	7.60026	7.69989	7.66683	7.29682	7.65272	7.35876	7.63418	7.30525	7.21148	8.00834	8.13513	7.48946	7.52739	7.40939	7.1739	7.32491	7.0283	7.49715	7.90187	7.518	7.39314
SLTM	9.46886	9.25448	9.67821	9.90477	10.0594	9.70209	9.46206	9.90385	9.9803	9.67813	9.653	9.08856	9.17047	9.91499	8.82356	9.66191	9.80566	9.80087	9.64774	9.55023	9.81725	9.45117	9.98084	9.82585	10.0693	10.1039	9.67972	9.70079	9.46778	9.86771	9.83607	9.57698	9.51281	9.75009	9.82919	9.19791	8.92621	10.0633	10.005	9.74391	9.29381	9.35264	9.77998	9.47088	9.66178	9.462	9.26305	9.91061	9.81979
SMAD7	8.91452	8.71281	8.72591	8.80849	7.90418	8.60779	8.58141	8.76232	8.55246	8.91521	9.04147	8.52679	8.60367	7.73665	8.7383	9.01478	8.98861	8.66393	8.78264	8.75735	8.39849	8.36553	8.82823	8.35633	8.65184	7.89483	8.43942	8.47297	8.7421	8.50118	8.3987	8.31466	8.17506	9.11849	8.55527	7.67259	8.29438	8.63836	8.87768	9.17515	8.79349	8.42705	8.59974	8.08544	9.10884	8.74438	8.9969	8.18656	9.11703
SMCP	5.28044	5.88926	5.99723	5.75877	6.07302	6.20146	6.03609	6.25639	5.7262	5.58544	5.9721	5.82782	5.74683	5.75522	6.59351	5.75522	5.75522	6.00443	5.45692	5.75522	5.70634	5.69742	5.3269	5.65573	5.97187	5.52021	5.59931	5.951	5.71704	5.90524	5.47896	5.80509	5.84048	5.74216	5.61798	5.83818	5.55522	5.56201	5.50519	5.66364	5.59253	5.74122	5.52713	6.08191	5.96638	5.72824	5.51846	5.48347	5.80043
SMG5	7.58966	7.65541	7.38799	7.40937	7.41775	7.69797	7.61623	7.76201	7.63426	7.39749	7.69741	7.37066	7.74438	7.31774	7.74652	7.34335	7.53701	7.51376	7.92258	7.64427	7.52765	6.99985	7.68478	7.53554	7.97679	8.01362	7.54866	7.47607	7.27234	7.6127	7.17047	7.84083	7.60619	7.53992	7.75397	7.39834	7.38302	7.70479	7.62175	7.47433	7.47433	7.29526	7.67898	7.52232	7.29678	7.5096	7.48936	6.96447	7.33121
SNAI1	5.91485	6.25672	5.82469	5.87374	6.11461	6.13973	5.94348	5.82833	5.44872	6.00643	5.75145	5.9021	5.7527	5.86081	5.94462	5.86081	6.00346	5.86081	5.69762	5.86081	5.83429	6.10614	5.58526	6.15668	6.11987	5.94903	6.10623	5.94822	5.93381	6.05472	5.98281	6.19012	6.11032	5.88337	5.95409	6.2214	6.16671	6.35451	5.63195	5.87306	6.02382	6.19878	5.89838	6.02026	5.83593	6.07355	6.14886	5.96667	6.30437
SNCAIP	6.91079	6.53361	6.8575	6.6572	6.80522	6.4658	7.43419	6.68663	6.98974	7.11269	7.05925	6.22645	6.93377	7.097	6.44965	6.93952	6.83353	6.91146	7.01424	6.77653	6.3314	6.62798	6.42216	6.48514	6.82085	6.36427	7.08812	7.00806	6.40113	6.76629	6.57862	6.47918	6.49095	6.79689	6.67623	6.49801	6.44759	6.73135	6.58748	6.58155	6.345	6.64159	6.81897	6.98728	7.76304	6.71747	6.65282	6.56276	6.57115
SNN	6.36592	6.38391	6.34029	6.07428	6.09471	6.37123	6.01647	6.46226	6.72504	6.13985	6.26945	6.31159	6.2229	5.97429	6.32914	6.32914	6.32914	6.44198	6.32914	6.32914	5.9348	6.43374	6.59325	6.20355	6.2519	6.54778	6.34978	6.16955	6.1195	6.21555	5.96447	6.23542	6.3041	6.18563	6.36763	6.28584	6.68028	6.3113	6.28625	6.39079	6.30086	6.07421	6.22893	6.14472	6.24323	6.35033	6.03495	5.82832	6.34867
SNRNP200	10.643	10.5733	10.7001	10.6478	10.4968	10.9771	10.8167	10.8851	10.6599	10.9136	10.6361	10.6858	11.0644	10.7838	10.3159	10.7748	10.9715	10.6913	10.8968	10.8345	10.7818	10.4004	10.7556	10.4201	10.7423	10.6982	10.9724	10.6113	10.6569	10.8489	10.4169	10.555	10.5585	10.5123	10.5595	10.4252	10.2742	10.6552	10.6305	10.3406	10.7778	10.6154	10.2977	10.556	10.5801	10.6438	10.6444	10.3646	10.2661
SNTA1	7.77704	7.79606	7.76618	7.2232	7.76722	7.93711	8.01264	7.83371	7.81031	7.28014	7.81581	7.58201	7.53408	8.09633	7.36566	7.86954	7.8744	7.36044	7.4753	7.85135	8.17459	7.61736	8.05112	7.9049	8.30066	7.915	7.50259	7.89939	7.09462	7.97962	7.6425	7.4357	7.9284	7.774	7.56405	7.30741	7.50295	7.69972	7.31449	7.54354	8.1705	7.72606	7.96931	8.17941	7.52598	8.01479	7.58185	7.78952	7.68947
SNTB2	7.79826	7.47748	7.4793	7.56855	7.50287	7.917	7.40653	7.8796	7.89949	7.40818	7.28705	7.86611	7.71698	7.16547	7.91117	7.41694	7.84917	7.51235	7.95548	7.56411	7.51447	7.85594	7.80972	7.43817	7.10441	7.09521	7.05042	7.09543	7.05269	7.38014	7.76263	7.12508	7.5775	7.33045	7.20452	7.38699	7.36182	7.28178	7.23877	7.98503	7.95088	8.03636	7.88083	7.09722	8.82327	8.23083	7.39892	7.58454	7.80607
SOAT1	5.95408	6.27163	6.51565	6.16161	6.05539	6.67475	5.56246	6.20787	5.96505	6.71931	5.89397	6.16617	5.86875	6.54853	5.87143	5.8758	6.09619	6.00803	6.38264	6.09619	5.79699	5.92439	6.37268	6.14002	5.71432	6.38763	6.15039	6.32389	7.51339	6.11337	6.04553	6.23846	6.25142	6.05867	6.02319	6.42059	6.40647	6.03023	6.12986	6.2338	5.97559	5.93533	6.06605	6.10637	5.89111	5.75508	6.46961	5.94528	6.12392
SOCS3	5.77272	5.8426	5.61467	5.85778	5.81887	6.05594	5.36405	5.54611	5.37618	5.28127	5.4789	5.51365	5.39042	5.48853	5.9991	5.55566	5.1656	5.55566	5.55566	5.55566	5.41134	5.65288	5.86422	5.85728	6.2554	5.83403	5.80731	5.57794	5.9113	5.50576	6.5313	5.96602	5.7046	5.69427	5.91016	5.99758	5.76662	5.9177	5.50922	6.23146	5.74109	6.05594	5.69713	5.85413	5.70548	6.14908	5.68773	6.47373	6.34007
SOD2	6.88248	9.66541	8.76857	8.42551	7.41728	9.00339	7.34438	8.14865	7.56476	7.60602	8.2509	7.74695	7.11875	8.03872	8.48507	7.6636	8.16867	8.08965	7.75425	7.85833	7.79701	7.65312	8.73787	7.94436	7.71102	10.4815	8.48302	8.38756	9.92742	7.94926	8.24073	8.23963	8.10522	7.50341	8.30811	9.85208	8.90707	8.6657	9.42861	7.65097	8.09647	7.31485	7.19669	7.92846	7.37599	8.09464	9.00572	7.93835	7.40126
SOX17	7.36612	7.56858	7.9109	7.74209	7.05561	6.9073	7.7591	7.58145	7.64006	7.44878	7.26974	6.91203	7.40747	7.3907	7.02029	7.18523	7.65475	7.4592	7.72095	7.6013	7.53246	6.95489	6.74444	7.21115	7.56963	7.05735	6.81732	7.11868	6.68972	7.70425	7.18885	6.34535	8.15986	7.86423	6.89888	6.8478	6.68297	7.40073	7.36411	7.34467	7.45189	7.28554	7.19375	7.50872	7.21468	7.98144	7.25787	6.67089	6.90725
SOX4	7.95651	7.97074	7.79278	7.55323	7.84585	8.19962	8.12018	8.0563	7.91878	7.77621	7.49195	7.07081	7.81879	7.30913	7.59964	7.87086	8.04987	7.86621	8.12742	7.87086	7.34596	7.30936	7.35183	7.46625	7.25432	7.83563	8.08671	7.80015	7.84929	7.60224	7.53868	7.40693	7.6997	7.72147	7.5622	7.55801	7.63533	7.63533	8.30721	7.70185	7.57515	7.79915	7.14633	7.1759	8.12954	8.02772	9.09114	7.32866	7.51889
SPAG16	6.5484	6.54614	6.66622	6.31051	6.75614	5.95466	6.50314	7.00931	6.89111	6.69643	6.14932	6.71206	6.59349	7.12537	6.21954	6.51786	6.65079	6.63764	6.37666	6.51786	6.83761	6.76688	6.66345	6.43396	6.24743	7.11814	6.44552	6.82399	6.73159	6.50367	6.28853	6.55234	6.39252	6.6574	6.51245	5.929	6.19888	6.58407	6.56512	6.40932	6.81331	6.55234	6.55234	6.56469	6.88067	6.59299	6.32009	6.32788	6.47747
SPAM1	4.89258	4.42758	5.25855	4.71224	4.87537	4.94395	5.09545	5.01367	4.9476	5.26745	4.88381	4.83997	4.88797	5.0972	5.27107	4.88132	4.76213	5.0972	4.88132	4.53093	4.71675	4.82975	4.58851	4.96814	4.83315	4.6462	4.781	4.95234	4.80119	4.88006	4.95274	4.95589	4.94936	4.80623	4.82763	4.82619	4.8837	4.86928	4.75027	4.93956	4.85814	4.91818	4.9797	5.08602	4.85039	4.89682	4.82458	5.1239	5.09734
SPCS3	8.81624	8.78754	8.8019	9.03897	8.18616	8.32048	8.48436	8.59258	8.51794	8.39807	8.42604	8.85391	8.70583	8.49952	8.8718	8.83378	8.60542	8.52207	8.48064	8.45792	8.60112	8.36176	8.97122	8.91316	8.12528	9.17079	8.06549	8.38197	9.01441	8.66022	8.80514	8.52878	8.57813	8.54323	8.48494	8.7937	8.70055	8.77962	8.65269	8.53029	8.44216	8.4254	8.73726	8.42755	8.27414	8.05462	8.53029	8.50765	8.45015
SPDEF	7.2345	7.1126	7.28816	7.33337	7.69826	7.67385	7.41923	7.58338	7.5253	7.44732	7.54003	7.79728	7.44732	7.90238	7.57808	7.42782	7.22153	7.42782	7.42782	7.28157	7.06941	7.3919	7.07116	7.3908	7.5621	7.07521	7.51208	7.31762	7.14247	7.34901	7.56644	7.43059	7.24063	7.27027	7.29205	7.3501	7.45732	7.32728	7.1424	7.50442	7.36619	7.46613	7.49871	7.59817	7.53741	7.54247	7.31079	7.67256	7.68391
SPHK1	5.94367	6.48815	5.85745	6.11369	6.78834	6.74003	5.70435	5.6434	6.07462	6.09282	6.45672	5.84764	5.69014	6.44954	6.41368	5.84535	5.47735	6.41368	6.2414	5.84535	5.71745	5.87353	6.23368	6.07334	6.13764	7.05671	6.62928	5.86994	7.51109	5.95307	6.24683	5.89843	5.93365	5.76468	5.90042	6.27629	6.63787	6.37336	6.3944	5.93929	5.94631	5.87768	6.08611	6.07477	5.89611	6.16008	7.66481	6.09402	5.8115
SPI1	5.23348	5.32206	5.52248	5.39138	5.16054	5.48923	5.3894	5.48046	5.34242	5.98653	5.49547	5.44274	5.21664	5.52582	5.88123	5.19425	5.58677	5.40442	5.17501	5.29627	5.08055	5.24453	5.3912	5.59916	5.46821	5.26113	5.30572	5.08063	5.66077	5.29549	5.56788	5.52609	5.25241	5.38635	5.40286	5.59997	5.74058	5.64947	5.24113	5.70039	5.50626	5.15521	5.8763	5.27157	5.32192	5.23624	5.08657	5.50241	5.62351
SPINK5	4.95803	4.86806	5.55972	5.12814	5.34943	5.49594	4.82316	5.55935	4.98956	5.37188	5.44622	5.56358	5.07088	5.4004	5.74678	5.19788	5.19788	5.23691	5.05903	4.9187	4.75077	5.37572	5.1022	5.42241	5.42555	4.87311	5.47687	5.41921	5.13289	5.29631	4.69424	5.38305	5.75885	5.19707	5.2806	5.10553	5.27986	5.40566	5.55878	5.27027	5.57167	5.12644	5.31543	5.31543	5.35932	5.07253	5.31543	4.80464	5.60569
SPINT2	10.9134	11.176	10.6432	11.3325	11.5614	10.5582	10.8811	11.6516	11.3179	11.2843	11.0063	10.8416	10.8819	11.4681	10.7603	10.9098	11.0443	11.3202	10.9005	11.2192	11.4987	11.4276	10.8222	11.2694	11.5197	11.5352	11.1379	10.8777	10.8691	10.8116	11.2537	10.9297	11.2673	11.0119	10.5033	10.2178	10.6725	10.9121	11.1804	10.989	11.4371	11.5899	11.3022	11.1499	11.1364	11.1208	11.6147	11.3433	11.0566
SPRY2	7.74552	7.70791	7.75938	7.97114	7.35168	7.88376	7.41879	7.27532	7.52594	7.45234	7.3087	7.65515	7.70341	6.88431	7.86202	7.72537	7.75301	7.65449	7.59482	7.65449	8.01989	7.82295	8.03912	7.81809	7.51567	8.43504	7.90451	7.98982	8.12848	7.75332	7.55619	7.95305	7.91258	7.97803	8.17787	7.55951	8.02342	8.35695	8.23489	7.91701	7.82392	7.76298	7.31097	7.57245	7.72378	7.72239	7.62638	7.64859	8.2018
SPTBN1	7.77451	7.58495	7.45404	7.49501	7.47848	7.81579	7.81732	7.69364	7.43288	7.72875	7.87845	7.58944	7.79976	7.54686	7.40862	7.89194	7.6785	7.67487	7.7597	7.6785	7.45705	7.50699	7.66034	7.58785	7.64681	6.94464	7.43129	7.22356	7.14287	7.4946	7.64019	7.4429	7.5096	7.65905	7.51446	7.29784	7.60223	7.51439	7.45088	7.64472	7.59183	7.54909	7.45601	7.31881	7.76785	7.70138	7.24386	7.70986	7.65598
SQLE	8.26286	9.09913	8.05107	8.0419	7.76404	7.95955	8.42131	7.86101	8.05654	7.95211	8.09907	7.83924	7.86169	7.7487	7.89553	8.30597	8.34134	8.06935	8.40137	7.98728	7.70303	7.76166	8.06263	8.48782	7.5647	8.23599	7.87788	7.92734	8.20102	8.10411	8.5762	7.80668	8.33727	8.08819	8.12003	8.04688	8.33704	8.02667	8.13879	7.96089	7.67827	7.67371	8.10401	7.74565	7.98515	7.82915	7.81844	8.62142	7.91961
SRM	7.66655	8.1948	7.50068	7.73221	8.42469	8.25291	7.7419	7.31512	7.91796	8.04287	8.15007	8.13595	7.67485	7.62018	8.34357	7.69058	7.83687	8.17049	7.8398	7.77568	7.75739	7.73935	7.75457	8.04733	7.677	8.00233	7.99484	7.58196	8.31419	7.66422	8.10165	7.73173	7.94006	7.63677	7.42674	7.93453	7.93267	8.07804	7.87121	7.57975	7.73954	7.61103	7.16149	7.68508	7.16455	7.85366	8.108	8.08584	7.48835
SRPRB	9.084	9.69505	9.35755	9.51754	9.17704	9.39872	9.24729	9.04637	9.28878	9.31633	9.19419	9.83173	8.82275	9.27141	9.51266	9.11365	9.25074	9.00612	9.27141	9.5781	9.40854	9.19759	9.14506	9.38964	8.94139	9.56356	9.48535	9.08822	9.6054	9.07241	9.17705	9.24562	9.3065	9.02481	9.0456	9.5477	9.34733	9.10197	9.11369	9.11354	8.85504	9.32546	8.77238	9.04253	9.02412	8.98954	9.52825	9.13526	9.05028
SRSF11	10.0524	9.72107	10.0914	10.1611	10.0239	9.73333	9.97108	10.0905	9.97179	9.79397	10.0486	10.0399	10.0673	9.9699	9.87199	10.4718	9.64272	9.75166	9.96143	10.1535	10.223	10.0416	10.5766	9.74734	10.3835	10.7711	10.2055	10.205	10.5366	10.1334	9.95799	10.0582	10.1161	10.113	10.1444	10.1922	9.84341	10.2146	10.169	9.91191	10.1159	9.96183	9.96719	9.90374	9.882	9.75565	10.4459	9.80804	9.97244
SSX3	4.68234	5.19483	5.68129	5.56059	5.7851	5.71129	5.36921	5.07845	5.47721	5.41806	5.50944	5.36594	5.11355	5.41505	5.63928	5.08846	5.62595	5.34662	5.36719	5.14973	5.01342	5.10944	5.12976	5.36891	5.44018	5.07866	5.18871	5.45518	5.2387	5.34827	5.34004	5.36219	5.32705	5.23982	5.30451	5.64865	5.50524	5.33247	5.38106	5.35753	5.07371	5.47859	5.51675	5.64463	5.41105	5.33014	5.11835	5.17453	5.52833
ST3GAL2	6.38991	6.55717	6.55163	6.37987	6.18662	6.73377	6.55357	6.37808	6.44467	6.39845	6.68519	6.60229	6.34983	6.49042	6.57039	6.34535	6.61884	6.35066	6.52459	6.49042	6.28148	6.0453	6.44105	6.15388	6.61829	6.25781	6.38422	6.22072	6.12146	6.18691	6.43373	6.39384	6.2919	6.11058	6.37246	6.27222	6.3953	6.01951	6.24083	6.08264	6.40341	6.02128	6.60719	6.60381	6.30308	6.42859	6.50975	6.24251	6.1053
ST6GAL1	8.85456	8.37104	8.64142	8.98404	8.36792	8.1429	8.54124	8.03505	8.61903	8.66428	8.45968	8.72677	9.22376	8.4121	8.22369	8.98214	8.63204	8.60756	8.42821	8.86359	8.2367	8.57494	9.15424	8.85953	8.56098	8.05263	8.47314	8.62911	8.3088	8.803	9.03662	8.47055	8.30868	8.78223	8.77881	8.20966	8.7336	8.30273	8.476	8.73797	8.65224	8.62505	8.7115	8.25066	8.83491	8.35308	8.26193	9.11725	8.72346
ST8SIA4	5.17946	5.35678	5.13177	5.31582	4.69976	4.77845	5.24973	5.02348	5.07798	4.92657	5.05125	5.37499	4.8513	4.59345	5.25661	5.49604	5.09593	4.93285	5.09593	5.09593	4.70487	4.86681	5.26517	5.04366	4.65794	4.71772	5.15834	4.93521	4.87279	4.97259	4.99321	4.76753	4.94508	4.88772	5.07617	5.57564	5.65525	5.03878	4.95469	4.9558	4.77499	4.95853	5.29065	4.99036	4.88801	4.62861	4.75586	4.9278	4.88619
STAB1	7.36357	7.92984	7.36174	7.09517	7.89767	7.42336	7.40338	7.71403	7.48621	7.22313	7.43798	8.03834	7.28766	7.25517	8.16328	7.46266	7.43987	7.43987	7.43987	7.39374	6.96355	7.35846	7.54079	6.98392	7.57576	7.01275	7.72488	7.1078	7.53853	7.1652	7.31281	7.12157	7.4757	7.16767	7.17879	8.46921	8.12654	7.27962	7.31944	7.18235	7.30593	7.13311	7.43958	7.66962	7.18338	7.66561	8.02033	7.06911	6.90539
STAB2	4.83174	4.76521	5.51263	5.46757	5.3338	5.5339	5.19568	5.32131	5.4083	4.9469	5.7214	5.51308	5.14277	5.79557	5.72568	5.15166	5.03794	5.21249	4.89802	5.21249	5.02064	5.20941	4.95154	5.6375	5.44179	5.00204	5.29899	5.41786	5.26095	5.17342	5.32854	5.16954	5.19119	5.07562	5.04498	5.36279	4.85115	5.21625	5.15905	5.36581	4.9513	5.14444	5.21744	5.41633	5.274	5.14347	4.99281	5.48279	5.54269
STAT2	6.39455	6.44233	6.44387	6.45071	6.4254	6.81095	6.48373	6.62789	6.65496	6.55221	6.51193	6.6181	6.60965	6.35001	6.46999	6.53553	6.61685	6.79797	6.58895	6.48059	6.34695	6.43777	6.33151	6.46058	6.2898	6.11253	6.4383	6.35295	6.21834	6.41536	6.39402	6.28975	6.3228	6.39402	6.36795	6.29942	6.73539	6.35915	6.37377	6.20597	6.56414	6.36233	6.67519	6.57306	6.43232	6.51672	6.39402	6.38249	6.13467
STAT6	9.48066	9.35037	9.20029	9.10099	9.36694	8.87484	9.27224	9.69327	9.40115	9.2622	9.28229	9.19885	9.40158	9.31556	9.31556	9.05402	9.31556	9.31556	9.33666	9.43517	9.1139	9.06151	8.98516	8.98744	9.53783	9.23197	9.26832	9.3805	9.20842	9.45543	9.07005	9.17462	9.25389	9.20455	9.12328	9.2208	9.24682	9.26799	9.29287	9.28739	9.18789	9.25842	9.27414	9.3104	8.97414	9.27777	9.02437	9.02725	9.31268
STEAP1B	4.92712	4.37724	4.83819	5.21658	4.66674	5.43036	5.11558	4.83019	4.78089	4.58961	4.70994	4.80979	4.73427	4.83383	4.90525	4.60284	4.42617	5.1295	5.12449	4.83383	4.69269	4.7914	4.62874	4.86571	5.00452	4.71673	4.66588	4.83516	4.63711	4.68286	4.7765	4.79557	4.66764	4.83295	4.73551	4.68069	4.90378	4.87511	4.45184	4.54365	4.58677	4.79538	4.60719	4.77769	4.74833	4.6596	4.55777	4.90498	4.54958
STIMATE	6.9926	7.36245	7.23775	7.22184	7.11655	7.25182	7.26619	7.02865	7.30593	7.31672	7.32473	7.28919	6.9272	7.2866	7.19848	7.19848	7.19848	6.92015	7.37193	7.2256	6.94794	6.83636	7.12001	6.84286	7.05293	7.69726	6.81822	6.85207	7.06314	6.86849	6.73662	7.43577	6.99314	6.99994	6.84576	7.42404	7.13785	6.92666	6.87359	6.97398	7.00063	7.0111	7.18131	7.36785	7.11585	6.60551	7.10138	6.61899	6.99384
STK10	7.43666	7.78049	7.77394	7.45813	7.21811	7.70863	7.67128	7.66188	7.47736	7.74787	7.67569	7.70195	7.72435	6.8611	7.70538	7.54214	8.03192	7.78151	7.70538	7.77438	7.11857	7.42056	8.30346	7.39639	7.57705	8.00002	7.62997	7.19166	7.58505	7.59134	7.37463	7.49455	7.8728	7.76904	7.69403	7.82305	8.22843	7.79791	7.62125	7.58174	7.4382	7.20545	7.6069	7.1965	7.24933	7.56464	7.40508	7.05752	7.326
STK38L	8.75877	8.65475	8.69131	8.8336	8.22391	8.12086	9.0179	8.47978	8.4943	8.5217	8.2439	8.29414	8.85495	8.45398	8.45059	8.61776	8.53779	8.08702	8.80193	8.8675	8.13501	8.23663	8.67611	8.31681	8.05772	8.68495	8.35309	8.32782	9.37364	8.25441	8.44636	8.35642	8.36368	8.51737	8.5106	7.96907	8.8978	8.77765	8.93044	8.40193	7.90538	8.29851	8.31234	8.14546	8.29022	8.25097	9.04285	8.33918	8.26606
STOM	11.3194	11.2135	11.4267	11.779	11.1794	11.6468	11.4926	11.7841	11.343	11.4022	11.4026	11.2398	11.6108	11.3818	11.1808	11.3837	11.4621	11.6617	11.5353	11.49	11.3596	11.3016	11.6852	11.376	11.3355	11.1143	11.209	11.2823	10.7804	11.2997	11.6526	11.3249	11.7115	11.7084	11.3958	11.6672	11.5166	11.3876	11.3268	11.7365	11.4899	11.5317	11.6463	11.2049	11.8252	11.8554	11.2388	11.5302	11.6404
STX6	7.02286	7.00912	6.76169	6.97408	7.04384	6.59591	6.79525	6.82339	6.72648	6.65674	7.04984	6.34748	6.6864	6.84321	6.66477	6.86619	6.95624	6.40283	6.86619	6.86619	6.84843	6.78852	6.78924	6.89345	6.72335	6.92571	6.78079	6.89184	7.4784	7.07959	6.80354	6.86409	6.81838	6.81377	6.84428	7.25918	7.10925	6.73229	6.96097	6.86689	7.02009	6.74271	7.02511	6.77259	6.94426	6.80138	7.0273	6.71414	6.78333
STXBP1	10.9891	10.604	10.4493	11.1216	10.5045	10.7652	10.7643	10.5753	10.6952	10.8542	10.7246	10.5415	10.9851	10.6256	10.373	10.861	10.5908	10.8079	10.9082	10.9244	10.5245	10.4743	10.7406	10.2929	10.6749	10.355	10.3983	10.8903	10.2138	11.0688	10.741	10.7244	11.0249	11.0649	10.9593	10.0828	10.7837	10.5843	10.5272	10.4327	10.6128	10.5704	10.8838	10.3804	10.8268	10.8629	9.89204	10.6763	10.3509
STXBP5L	4.29495	4.36481	4.37156	4.66256	4.72133	4.30998	4.42104	4.08269	4.29889	4.752	4.64774	4.33405	4.59211	4.74391	4.73651	4.39855	4.11923	4.4045	4.4238	4.28117	4.39355	4.3075	4.31304	4.51886	4.39503	4.20386	4.52613	4.50825	4.32375	4.50617	4.34962	4.45917	4.37067	4.38817	4.31602	4.37538	4.61497	4.40941	4.42472	4.45754	4.34517	4.33072	4.46003	4.45103	4.38873	4.34004	4.35266	4.55412	4.53592
SUMO4	8.7176	8.37593	8.48969	8.28674	8.37544	7.66615	8.61762	8.31162	8.00449	7.77007	7.59177	7.88504	8.2031	7.63723	8.19279	8.33847	8.23357	8.61917	7.83158	8.19279	8.06778	8.18441	8.51214	8.00932	7.70168	8.40049	7.92831	8.41054	8.39357	7.81747	8.08861	8.16616	8.05239	8.26098	8.29472	8.70145	7.91126	8.02133	8.21892	7.93253	8.33042	8.11611	8.14914	7.74829	8.02479	8.07092	8.20417	7.99206	7.87416
SV2A	6.93155	7.03133	7.20118	6.8179	7.28175	7.41404	6.83718	6.83993	7.38586	6.94915	6.83914	6.47986	7.26691	6.94456	6.94532	7.04465	6.78189	6.94456	7.7917	6.58862	6.54794	6.68939	6.70136	6.77717	6.93488	6.42281	7.19283	7.07662	6.34501	6.88179	6.82806	6.9186	6.76372	6.9628	6.92846	6.87663	7.31504	6.84671	6.7464	6.78767	6.83276	6.63139	6.92413	6.83426	7.06874	7.08753	6.75637	6.91975	7.05182
SYK	6.19344	7.38105	6.61988	6.74316	6.89904	6.88358	6.42633	6.70707	6.59926	6.7211	5.96855	6.79311	6.27018	6.13375	6.84524	6.33629	6.68545	7.00332	6.69958	6.68545	5.68232	6.41228	7.39291	6.23419	5.83201	6.4793	7.16892	6.15933	7.24391	6.51152	6.32954	6.74991	6.10898	6.12608	6.00889	6.882	6.63292	6.60984	6.6316	6.43443	6.05368	6.19651	6.27999	6.58189	6.55684	6.75669	7.59999	6.26978	6.36912
SYNE2	8.64702	8.28085	8.35623	7.68778	7.82026	8.6943	8.40616	8.43907	7.73365	7.93303	8.75089	8.09903	8.57024	8.40207	7.43014	8.79677	8.37003	8.06299	8.54346	8.40207	8.08583	8.02377	8.53242	7.95805	8.37918	7.70325	8.1093	8.30743	7.76634	8.43923	8.09042	8.07327	8.1875	8.38399	8.1762	8.16764	7.86083	8.24392	8.40697	8.30309	8.24697	8.07163	8.21425	7.86504	8.3428	8.38946	7.75587	8.18041	8.58696
SYNGR2	9.79528	10.0539	9.99008	9.75725	9.81569	9.89801	10.0958	10.0879	9.74933	10.114	10.0156	9.92675	9.77641	10.1307	9.79226	9.85687	9.80248	10.3612	9.85687	9.71134	9.97115	10.1698	9.97893	10.1086	9.8782	9.93166	10.2005	9.44079	10.1767	9.98661	9.93068	9.69961	9.75762	10.0384	9.89531	9.84504	10.1078	9.76232	9.89372	9.58534	10.1217	9.76232	10.1854	9.75665	9.71271	9.86982	10.0005	10.0167	9.46093
SYT11	6.52856	6.66635	6.89357	6.91833	6.47625	6.7521	7.38649	6.90678	7.03389	7.07373	7.0808	6.57278	6.73879	6.7479	6.42311	6.65426	7.38356	7.03501	7.00336	6.92373	6.2226	6.4431	7.265	6.55364	6.44603	6.58943	7.4331	6.13347	6.78065	6.44219	6.33627	6.70235	7.69231	6.80692	6.96121	6.75077	6.59051	7.21711	6.83216	7.10148	6.38159	6.78207	6.31872	6.22211	6.42186	7.34678	6.80312	5.90695	6.79817
TAC3	6.27207	6.6363	6.58496	7.41026	7.10718	6.72115	6.59912	7.0477	7.17374	6.64939	6.40483	7.0113	6.85656	7.41815	7.07201	6.51628	6.61474	6.52783	6.89892	6.54451	6.49768	6.67861	6.38948	6.45949	6.89918	6.43554	6.93949	7.03515	6.69816	6.58801	6.67219	6.72079	6.60859	6.76923	6.71097	6.81471	6.72563	6.46725	6.6031	6.71494	6.42288	6.83594	6.6448	6.97116	6.77585	6.89822	6.61303	6.80534	6.86983
TAOK3	8.92443	8.2831	8.44037	8.51962	8.6893	8.14462	8.1905	8.19938	8.64639	8.41811	8.94414	8.43532	8.40628	8.4347	8.27719	8.02467	8.87357	8.52175	8.52175	8.65322	8.42973	8.40084	9.09172	8.30763	8.45683	8.43175	7.89964	8.10573	8.03571	8.30891	8.56843	8.12355	8.22817	8.62809	8.47153	8.53412	8.31147	8.16955	8.35103	8.59607	8.59414	8.98282	8.69916	8.3737	9.19067	8.50028	8.26422	8.43202	8.48006
TAP1	9.57546	10.1185	10.101	9.54494	9.34203	10.3252	9.79341	9.4884	10.0831	9.98868	10.0123	9.08834	9.74488	9.79738	9.73693	9.14851	10.1513	10.3076	9.76497	9.60097	9.41824	9.56772	10.7133	10.2589	10.0186	10.3822	9.66556	9.51936	9.66956	10.3727	9.88638	9.9819	9.87697	9.79225	10.1929	9.06652	9.85075	9.93721	10.1529	9.77856	10.2768	9.47983	10.3829	9.83475	9.66444	9.78644	9.73597	9.66132	9.53678
TBC1D12	7.35295	6.78383	7.36207	7.49457	7.31864	7.2265	7.65778	7.30233	6.93847	7.22254	7.51542	7.12445	7.40856	7.59038	7.15312	7.23723	7.23723	7.23723	7.23723	7.23723	7.00377	7.37048	7.49533	7.0068	7.46832	7.66347	7.68001	7.15361	7.47337	6.80616	7.25533	7.08786	7.59204	7.18015	7.19313	7.00142	7.06691	7.13539	7.37361	7.0625	7.50051	7.16735	7.31039	7.14621	7.10277	7.06343	7.94144	7.15428	6.95885
TBC1D2	5.73221	5.89738	5.80562	5.88277	5.85567	6.3688	5.90445	5.53895	5.92816	5.82072	5.74497	6.40197	5.61185	5.98997	6.20669	5.67641	6.01496	5.91262	5.52076	5.80059	5.47809	5.60501	6.02844	5.93358	6.25901	5.88651	5.97342	5.51823	6.16867	5.62953	5.78168	6.21497	5.46822	5.64009	5.70746	6.18811	5.90309	6.05441	6.03873	5.95019	5.91796	5.51534	5.60168	5.6844	5.58694	5.62924	6.25793	5.6683	5.8545
TBX3	9.05373	8.88688	8.74965	8.85791	8.10732	9.08681	9.24141	8.93489	9.04867	9.11393	8.80027	8.67522	8.84434	8.89147	8.49938	9.33591	8.89147	8.85135	9.01163	8.73647	8.45982	8.83098	9.37729	8.29082	8.48171	8.43903	7.76616	8.82912	8.0342	9.01181	8.60727	8.31671	9.24856	9.3354	8.81029	8.45322	8.45287	8.45038	9.23803	8.7884	8.61242	8.53727	9.32285	8.43115	9.16212	8.9849	8.31083	8.3058	8.56031
TBX5	4.81225	4.49135	4.76544	4.40819	4.57579	4.55389	4.73942	4.55952	4.64777	4.38089	4.75205	4.91838	4.50732	4.78722	4.9064	4.4651	4.52611	4.71528	4.4326	4.52611	4.49506	4.53887	4.47571	4.69809	4.79423	4.38193	4.62728	4.74847	4.61685	4.6546	4.64538	4.76402	4.58189	4.56953	4.49082	4.72608	4.64422	4.68192	4.59013	4.63739	4.69893	4.76488	4.78513	4.78004	4.74894	4.75517	4.5146	4.70371	4.69297
TBX6	5.17945	5.26244	5.10709	5.1006	5.66612	5.45425	5.27522	5.33646	5.14304	5.02142	5.56968	5.17953	4.86039	5.16086	5.8369	5.01343	5.15339	5.15339	5.15339	5.16726	5.15609	5.27386	5.01808	5.21759	5.41909	5.12304	5.14922	5.21874	5.08175	5.1512	5.30754	5.31392	5.1407	5.13353	5.20312	5.30635	5.21994	5.21452	5.11654	5.22878	5.25549	5.25681	5.21531	5.29001	5.1938	5.19075	5.16419	5.38777	5.24589
TCAP	5.69541	6.09544	6.38359	5.64249	6.00418	6.12544	6.11735	5.60936	5.94196	6.16579	5.93265	6.34038	6.04914	6.52801	6.14688	5.76012	5.76649	6.23522	5.88888	5.74278	5.89975	5.75933	6.00943	6.00313	6.05409	5.72505	5.88302	5.8626	5.51917	5.9939	6.0085	6.34539	5.87728	6.0755	5.91436	6.20019	6.15041	6.23585	5.92112	6.26158	6.05577	6.02503	6.09719	6.0085	6.0349	6.08281	6.02144	6.08927	6.43338
TCEA2	7.49884	7.84507	7.11926	7.01121	7.32724	7.28501	7.629	7.53478	7.32559	7.12711	7.73388	7.34956	7.4666	7.81131	7.58638	7.26116	6.90993	7.57277	7.33022	7.37031	7.64814	7.24824	6.90763	7.48957	7.71545	7.2337	7.66406	7.25397	6.92594	7.4392	7.62304	7.26419	7.30941	7.07933	7.22387	6.54164	7.41145	7.30361	7.55378	7.30494	7.43449	7.17496	7.4821	7.38035	7.10266	7.4038	7.31859	7.8156	7.4165
TCEAL1	9.72561	9.48106	9.57994	9.84968	9.71134	8.9353	9.47097	9.31659	9.8069	9.77789	9.60537	9.69587	9.63527	9.19073	9.68569	9.72331	9.68569	9.47016	9.64922	9.68569	9.71717	9.66671	9.56414	9.6546	9.31973	9.97897	9.73787	9.56998	9.31424	9.41505	9.91603	9.63077	9.29945	9.91265	9.89602	9.65832	9.47551	9.7942	9.84906	9.45969	9.76109	9.45682	9.39556	9.00875	9.46303	9.45795	9.64907	10.0145	9.53454
TCF3	6.71284	6.49915	6.91592	6.76611	6.86569	6.85855	6.98001	6.79088	6.87497	6.78892	7.18692	6.6367	6.78716	6.80357	6.63699	6.90279	7.06963	6.87207	6.69347	6.8265	6.54458	6.62352	6.70964	6.5232	6.75951	6.77993	7.05273	6.65483	6.8561	6.66171	6.73789	6.75909	6.82833	6.75909	6.75636	6.72804	6.84532	6.79992	6.76188	6.75909	6.76621	6.74001	6.85436	6.82673	6.91068	6.9313	6.94875	6.765	6.72395
TCP11	4.97389	5.67906	5.87016	4.80467	5.1721	4.99524	5.57703	5.0383	5.80579	5.17024	5.31816	5.46167	5.30596	4.90517	5.26171	5.46797	5.54515	5.45385	5.33802	5.33802	5.27904	5.41303	5.13653	5.2217	5.61525	5.13258	5.13921	5.4074	5.31944	5.25978	4.96888	5.10304	5.21689	5.11119	5.23159	5.32545	5.39721	5.18288	4.83596	5.04776	5.15306	5.44701	5.23013	5.25931	5.08534	5.4434	5.06515	4.96632	5.09325
TELO2	6.6703	6.92094	6.87993	6.35935	6.62729	7.21689	6.97242	6.54581	6.84479	6.61973	6.69741	6.94813	7.02398	7.07838	6.87954	6.52595	6.67551	6.91973	6.6896	6.76662	6.74147	6.46333	6.93555	6.55543	7.02911	6.91776	6.90991	6.4254	6.40012	6.40433	6.56183	6.78558	6.76842	6.53797	6.88421	6.2664	6.74872	6.71108	6.47906	6.67512	6.76792	6.6247	6.8382	6.80051	6.84531	7.09968	6.91866	6.51724	6.63469
TENT5A	7.34537	6.98047	7.0949	7.09829	8.59148	7.51714	7.82672	7.4282	7.19426	6.9147	7.13614	7.0092	7.19355	7.53383	7.43056	6.99169	7.84456	6.82222	7.35264	7.3649	7.25138	7.5795	8.6579	7.31855	7.25661	8.5393	7.4238	7.41701	7.23897	7.66423	7.34152	7.37061	7.70698	7.24609	7.45558	7.67776	8.06556	7.49396	7.33778	7.93336	7.62807	8.14658	7.84136	6.96164	9.19741	7.73016	7.55645	7.31883	7.96384
TES	7.36879	7.74527	7.79315	7.44908	7.48163	7.78488	7.7591	7.24231	7.51256	7.44108	7.08749	7.13409	7.18482	7.17045	7.84986	7.1394	7.51551	7.77744	7.40243	7.19531	7.38179	7.1563	7.28677	7.69103	6.87998	7.43097	8.30652	7.46896	8.66256	7.18232	7.07966	7.34944	7.44538	7.18806	7.57624	7.75949	7.3987	7.227	7.77448	7.37434	6.90334	7.36058	7.24489	7.16816	7.22597	6.99239	8.40597	6.87777	7.31057
TF	5.25413	5.32008	5.24167	5.08063	5.11151	4.70269	4.926	5.20039	5.08557	5.51667	5.12742	6.1699	5.28911	5.23888	5.47379	5.16661	5.23888	5.23888	5.0514	5.47379	4.96311	5.00126	4.93244	5.02228	5.26593	5.26241	5.01012	5.16345	4.87092	5.02968	4.87598	5.07564	4.97846	5.06446	5.03691	4.96155	5.10315	5.2475	5.06169	5.01487	5.35439	5.07271	5.077	5.07026	5.05863	5.10154	4.91083	4.82763	5.11285
TFAP4	6.23431	6.33026	6.49933	6.71251	6.66265	6.46606	6.47999	6.71075	6.46424	6.64018	6.48712	6.48709	6.50194	6.53998	6.53998	6.1675	6.53998	6.65838	6.53998	6.6204	6.29022	6.44593	6.29265	6.58571	6.7526	6.25786	6.5964	6.55113	6.55948	6.61683	6.56575	6.53716	6.37565	6.48599	6.545	6.60694	6.59387	6.55732	6.2833	6.73771	6.1774	6.5058	6.59172	6.66354	6.517	6.57187	6.25912	6.67676	6.87874
TFPI2	10.02	8.29611	10.2189	9.66385	8.2266	9.0134	9.69924	9.01759	9.35066	9.43295	9.17972	7.20137	9.66288	9.59672	7.68553	9.59469	9.70219	9.21045	9.4911	8.7579	8.29958	9.25963	8.71523	7.98099	9.19681	8.19839	8.23493	8.14475	10.285	10.1265	10.1865	7.58306	9.4184	9.44057	9.56583	7.49291	7.80608	9.08551	9.12892	9.03396	8.83062	8.27299	9.12367	8.7895	9.65574	10.1794	9.78211	9.48021	8.69532
TGFB1	5.73244	6.00492	5.67322	5.79286	6.32606	5.73158	6.01229	6.00561	5.78952	6.00203	6.12766	6.00757	5.64174	5.8283	6.21236	5.85692	5.7881	5.85692	5.85692	5.95835	5.38724	5.66294	5.83731	5.68244	5.91382	5.39986	5.85865	5.77882	5.75926	5.54907	5.80779	5.89905	5.76329	6.12853	5.61637	6.06023	5.72503	5.97573	5.76483	5.72111	5.59761	5.76906	5.72444	5.82868	5.51093	6.0499	5.9565	5.60201	5.65854
TGFBI	8.75951	10.2956	8.62911	9.73033	10.1493	9.56324	9.03006	9.60408	9.36556	9.74185	8.96113	9.25667	8.66873	8.66978	10.1799	8.99941	9.75463	8.95806	9.51713	9.53988	8.81148	8.53648	8.98073	9.34184	8.17515	9.63355	9.65577	8.30565	11.8134	9.21117	8.24089	9.25155	8.4198	8.03659	8.59422	10.852	9.98852	9.77908	9.95523	9.3394	8.55508	8.45167	7.8765	8.29875	7.35872	9.31095	10.798	7.69551	8.7485
TGFBR2	11.652	11.0748	10.8997	11.3528	10.7744	10.8765	11.3689	11.263	11.396	11.2704	11.4844	11.1162	11.6798	10.9461	10.6816	11.4913	11.453	11.4462	11.4469	11.4708	11.0265	11.3118	11.5682	11.6082	11.2477	10.4969	10.6379	11.0855	10.7861	11.5878	11.741	10.7602	11.2923	11.5591	11.327	10.9087	11.0748	11.1804	11.1307	11.4337	11.4356	11.1716	11.5802	10.5992	11.4499	11.3575	10.8839	11.7278	11.313
TGM2	7.00619	6.96102	6.99463	7.01335	6.78483	7.36435	6.70663	6.89601	6.99347	6.98247	7.06044	7.14119	6.49443	6.79716	7.0708	6.63503	6.98246	6.98246	7.16995	6.98246	6.55649	6.81336	6.72184	7.00622	6.7407	6.55549	6.95612	6.78042	7.32643	6.78042	6.77521	6.84145	7.0934	7.18298	6.78042	7.23372	6.85869	7.1146	6.77716	7.06658	6.82011	6.61874	6.94959	6.49542	6.806	6.85671	6.91445	6.62928	7.00952
TGM5	5.85289	5.95963	6.29996	6.61131	6.84823	6.63192	6.53656	6.40195	6.22581	6.43261	6.77827	6.37503	6.38573	6.56864	6.99512	6.20082	6.53731	6.26719	6.20587	6.02165	6.26659	6.20223	6.01896	6.16329	6.64605	6.06577	6.2434	6.33952	6.14192	6.30191	6.32893	6.44467	6.14325	6.27869	6.17039	6.61335	6.19656	6.24898	6.16277	6.52091	6.20454	6.40844	6.28631	6.58844	6.33114	6.36256	6.03202	6.50753	6.8061
THBD	8.04372	7.87432	7.70258	8.87755	8.01984	8.06868	8.23005	7.58184	7.85221	7.53368	7.61269	7.11018	7.31005	8.09888	7.57857	7.43438	8.33719	8.23118	7.48199	7.55089	7.46243	7.36181	7.17899	7.40894	7.73364	8.36993	7.84298	7.27743	8.20306	7.75467	7.73962	7.26052	9.33306	8.04941	7.4753	7.86955	8.12177	8.07681	7.55266	7.86145	7.1466	8.50676	7.88182	7.72353	7.63751	8.6064	7.36317	7.42637	7.55987
THBS2	6.57811	7.01275	6.86862	6.8294	9.20812	8.45794	6.94905	8.27136	7.28494	7.52773	6.52269	7.93728	6.8341	6.27149	7.63685	7.83034	8.02047	6.9787	8.13956	7.20726	6.26305	6.37671	6.46487	6.39528	6.77055	6.77552	8.319	7.60705	8.02733	6.73057	6.40426	6.63079	7.14119	6.24392	6.37698	8.30595	6.79759	7.11663	8.369	6.69597	6.53733	6.42548	6.34464	6.61558	6.88937	6.35374	9.77468	6.16516	6.48402
THBS4	5.90655	5.68204	6.17011	5.9879	6.36968	6.31412	5.95179	6.1448	6.11299	5.75223	6.31291	6.49869	6.18022	6.62269	6.41754	5.64981	6.19432	5.9716	5.87239	6.06586	6.20154	6.42312	5.89429	6.16994	6.1246	6.03972	6.12847	6.10583	5.73893	5.79018	6.48935	6.11007	5.75865	5.94532	5.84317	6.03853	5.68131	6.16891	5.60456	6.33165	6.03935	6.20244	5.98101	6.2902	6.1704	6.06384	6.3424	6.71456	6.51187
THRA	6.57342	6.21844	6.38196	6.37676	6.59256	6.65859	6.6665	6.56726	6.63545	6.51814	6.5993	6.98507	6.62373	6.63603	6.36507	6.87884	6.57662	6.57662	6.34199	6.68858	6.55916	6.34131	6.7461	6.33961	6.89789	6.54172	6.50447	6.56292	6.12322	6.27656	6.61838	6.53676	6.4229	6.7082	6.5761	6.28272	6.49407	6.51227	6.21416	6.58472	6.6761	6.53813	6.79207	6.46546	6.65928	6.63556	6.48455	6.68968	6.67163
TIE1	7.89033	7.60221	7.77371	7.0152	6.9309	7.61054	7.7184	7.91353	7.86903	7.89039	7.7869	7.61171	8.40091	6.72168	7.50041	7.79295	8.15482	8.08788	7.87408	8.15589	6.91067	7.01745	7.81926	7.28509	7.68584	6.66425	7.51744	7.34	6.2444	7.62365	8.13129	7.61884	8.43031	8.63766	7.47452	7.36508	7.83326	8.01323	7.13096	7.93627	7.41935	6.82586	8.07471	6.8366	7.87118	8.511	6.85371	7.94799	7.77325
TIGAR	7.52795	7.30998	7.70159	7.77615	6.85763	7.24018	7.84793	6.3254	7.2091	7.69398	7.47353	7.60865	7.37769	6.65274	6.84156	7.53964	7.73891	7.07605	8.12961	7.70024	7.0736	7.84514	8.06261	7.47107	6.7442	8.21597	7.18853	6.31273	7.57165	7.55465	7.68628	7.39913	7.28206	7.30253	7.53371	8.08153	8.2687	7.5235	7.70173	7.40325	6.93642	7.37768	7.40512	6.88608	6.69375	7.17156	7.65149	7.39886	7.09457
TIMM17B	8.50501	8.65882	8.39636	8.25037	8.42658	8.46411	8.18189	7.85749	8.35712	8.18437	8.15455	8.19902	8.03325	7.70555	8.43755	8.38293	8.0936	8.34964	8.34335	8.31274	8.61827	8.34792	8.25898	8.31375	8.68868	9.15526	8.55707	8.48205	8.44845	8.06997	8.45328	8.46453	8.23232	8.36213	8.29983	7.93084	8.22949	8.20663	8.06065	8.30863	8.85894	8.40435	8.44407	8.57145	8.32821	8.56052	8.50796	8.57344	8.26293
TK1	6.269	6.6109	6.53802	6.14998	6.13327	6.66882	6.64781	5.97761	6.3881	6.34336	5.93886	6.33459	6.3876	6.17322	6.32883	6.07803	6.12187	6.60051	6.99379	6.02681	6.16584	6.34904	6.05008	6.06852	6.37144	5.95394	6.08893	6.10725	6.84213	6.27599	6.20628	6.19304	6.53729	6.39332	6.34076	7.19865	6.65253	6.33294	6.16911	6.14332	6.33685	6.25075	6.39635	6.37686	6.34755	6.45026	6.84832	6.12269	6.04914
TKT	7.88715	8.71106	7.28439	7.89984	7.97043	7.65456	7.82867	7.52939	7.45697	7.3236	7.54211	8.11761	7.30708	7.41491	8.28144	7.74105	7.6851	7.32315	7.74105	7.75936	7.34213	7.47816	7.76788	7.52404	7.2622	7.9971	8.1151	7.5519	8.49607	7.82856	7.40629	7.68923	8.15092	7.52387	7.62795	8.95494	8.14777	7.63233	7.70107	7.58234	7.67947	7.27975	7.21435	7.53175	7.51664	7.66963	8.33466	7.26282	7.45754
TLE3	5.49902	5.79243	5.52814	5.45836	5.35481	5.92161	5.65689	5.25561	5.19087	5.56669	5.88922	5.38079	5.65369	5.57319	5.72014	5.3912	5.22387	5.44605	5.84397	5.64921	5.24667	5.41789	5.59617	5.39866	5.78122	5.65581	5.27789	5.5233	5.93545	5.52587	5.28486	5.54839	5.54839	5.562	5.44635	5.60809	5.79266	5.62819	5.63336	5.58798	5.83428	5.40834	5.59187	5.44952	5.46542	5.39296	5.61537	5.30992	5.3343
TLR1	4.53333	6.12413	6.09046	6.03491	5.2329	6.18682	5.6683	5.78843	4.82004	5.29127	4.79617	6.35127	5.78088	4.86413	6.20004	5.15295	6.43369	5.16439	5.67909	5.67909	4.77462	5.37035	6.73453	5.09484	4.8761	6.20358	5.37989	5.10132	6.88143	5.28248	5.17438	5.48358	5.21014	5.11298	5.53821	7.01133	5.65351	5.64674	5.55569	5.65385	4.84847	4.71114	4.9078	5.8278	4.99041	5.18148	6.15651	4.75522	5.27925
TLR2	6.17825	8.59797	7.96917	7.97395	7.81259	8.42424	7.89368	8.47579	7.60323	7.48857	8.51827	8.74209	7.59703	7.67029	9.27124	6.92688	8.46052	7.48303	7.58093	8.47524	6.67335	7.36826	9.09109	7.91049	7.03141	9.85892	8.14135	6.74165	9.43819	8.20638	7.71185	8.20108	7.58512	7.60895	8.05507	8.96389	8.69349	8.16708	8.25946	7.81569	7.12179	7.04372	7.64744	7.72358	7.16272	7.63553	8.90494	7.35322	7.39644
TLX1	4.95614	5.16477	5.09821	4.96732	5.06432	5.31465	5.19887	5.26093	5.06901	5.14617	5.2144	5.27518	5.15883	5.24869	5.19411	5.16659	4.95072	5.16659	5.13271	5.16659	5.17635	5.38311	5.17392	5.3805	5.17896	4.99725	5.17983	5.13705	5.15932	5.06795	5.26591	5.3705	5.17111	5.27094	5.24404	5.24125	5.1173	5.16631	5.08038	5.24091	5.17392	5.12673	5.22444	5.17392	5.15912	5.22647	5.10902	5.21992	5.25907
TM6SF1	6.0353	6.3592	6.39199	6.9742	5.53541	5.69316	6.05972	6.44252	6.25436	6.01085	5.30366	7.06607	6.84473	6.14359	6.71455	6.33506	5.95875	6.8879	5.57181	6.14359	5.65917	5.88397	5.61342	5.68562	5.1304	6.93817	6.33136	5.9157	7.45875	5.8812	5.79397	5.78983	6.31247	5.76111	5.78064	7.00758	6.46272	6.48237	6.08835	5.97358	5.27555	5.97714	5.90055	5.80064	6.06751	6.4612	6.50029	5.71787	5.89698
TMBIM1	10.7339	11.2441	10.8789	10.2743	10.8881	11.0309	10.9938	10.6696	11.1081	10.5911	10.4814	10.7842	10.9607	10.4583	10.641	11.0994	10.893	10.7743	10.9267	10.9358	10.717	10.8673	11.0531	11.0307	10.4852	10.6924	10.5875	10.6075	10.7486	11.1376	10.4144	10.6705	11.1343	11.0364	10.8831	10.7319	11.2504	11.0776	11.0022	10.6623	10.8173	10.8384	10.845	10.5587	10.7216	10.9112	10.629	10.0946	10.4283
TMED9	10.8981	11.4238	11.336	10.7938	10.9475	11.603	11.0085	11.2257	10.8689	10.8396	11.0377	11.0139	11.6007	11.0857	11.2214	11.1504	11.2025	11.0869	11.0173	11.1401	11.1303	11.0363	10.8991	11.3294	11.3484	11.0081	11.3371	11.0937	11.2518	11.668	10.9018	11.2321	11.4926	11.1788	11.4859	10.9295	11.4894	11.4639	11.1205	11.0572	10.9261	11.298	11.2578	10.9559	11.1652	11.1669	11.3848	10.7298	10.945
TMEM11	7.88824	8.15114	8.17716	8.07815	8.41753	8.19196	8.03757	8.63483	8.31762	8.10528	8.24501	8.57598	8.09857	8.06644	8.57894	8.22089	8.19325	8.11832	8.28384	8.22089	8.02839	8.19069	8.75192	8.34542	8.45145	9.03894	8.54365	7.79751	8.37021	8.20718	8.56089	8.04829	8.52024	8.35679	8.52176	8.16465	8.53923	8.28574	8.17828	8.08087	8.2867	7.91531	8.40004	7.93503	8.28122	8.06765	8.16867	8.61228	8.15698
TMEM127	9.18029	9.43321	9.15511	9.28497	9.20193	9.53322	8.99929	9.43129	9.15671	9.02469	9.34352	9.25966	9.53962	8.74612	9.23698	9.4848	9.38401	9.23585	9.42556	9.3265	9.0495	9.24358	9.27407	9.39146	9.48114	9.08307	9.53476	9.08172	9.13643	9.37121	9.08221	9.23595	9.33429	9.22398	9.1249	8.90092	9.19363	9.49199	9.33284	9.2591	9.10036	9.2863	9.46622	9.10184	9.2101	9.33129	9.37273	8.88202	9.16426
TMEM132A	6.44568	6.73453	6.60201	6.4685	6.59869	6.48665	6.62998	6.47786	6.49538	6.56943	6.81801	6.69711	6.07192	6.77384	7.02903	6.4357	6.29046	6.3906	6.4468	6.4357	6.37501	6.05846	6.37959	6.40517	6.73712	6.40124	6.75891	6.2034	7.08075	6.444	6.35157	6.41921	6.83787	6.4852	6.60317	6.14772	6.68981	6.60567	6.67634	6.18008	6.44931	6.40121	6.33446	6.31402	6.61141	6.59477	7.03713	6.26667	6.08246
TMEM165	8.64539	9.19213	9.07202	8.77587	8.81555	9.4125	9.14709	9.13442	8.45473	9.25621	9.23059	9.11499	9.16317	8.44135	9.10892	9.29592	9.12353	9.13803	8.96074	9.10892	9.2029	9.23577	8.99807	9.40735	8.93932	9.47259	8.81973	8.81914	9.7445	9.15529	9.38069	8.83141	9.4185	9.20053	9.10774	9.33173	9.83614	9.26021	9.48684	9.1575	9.06726	9.13913	9.09288	8.83589	8.81594	8.92086	9.67868	9.25293	9.05211
TMEM184B	8.66707	8.93317	8.50861	8.70359	8.3974	8.90674	8.64075	8.51267	8.82508	8.78513	8.78921	8.26095	8.82508	9.0205	8.60636	8.17721	8.81707	8.88199	8.65521	8.55835	8.41535	8.38361	8.83614	8.64606	8.76361	8.48611	8.69758	8.60785	8.62931	8.80082	8.74523	8.91242	9.1694	8.98735	8.72421	8.17455	8.27787	8.86143	8.80709	8.62961	8.44968	8.82492	8.66295	8.32993	8.80614	8.94489	8.75734	8.6126	8.46825
TMEM185B	7.61416	7.94465	7.54866	7.60645	7.20567	7.16815	7.30007	7.42133	7.43138	7.01044	6.8288	7.17465	7.48903	7.3027	6.7817	7.35992	7.59964	7.38313	7.6062	7.38313	7.83227	7.45921	7.8083	7.66263	7.21978	8.03925	7.48558	7.51673	7.97523	7.30608	7.26246	7.30636	7.54137	7.08884	7.83515	7.19752	7.90661	7.33035	7.60753	6.93015	7.39474	7.36333	7.21279	7.05138	7.18421	7.11568	8.01014	7.11863	6.87962
TMEM53	8.11338	8.42966	7.91636	7.77828	8.29806	7.72791	7.63322	7.65796	7.89176	8.399	7.91394	8.52658	7.71231	7.94002	7.64128	7.83012	8.50467	8.30957	7.84978	7.85439	8.162	8.31681	7.96765	7.96528	8.03657	8.03405	7.95923	7.84416	7.45879	7.90929	7.89012	8.06689	8.35453	8.06201	7.94438	7.95168	7.94824	7.69052	7.57793	7.69594	8.13967	8.08743	8.29906	8.33995	8.02786	8.00324	8.08827	7.93703	7.72636
TNF	5.79003	6.53231	6.44886	5.82802	6.00627	6.67692	5.78595	6.10003	6.19875	6.39651	6.62155	5.68466	6.19236	5.94403	6.09458	5.83365	6.97328	6.09458	6.27444	5.94938	5.81126	6.04653	6.8261	6.21564	6.32655	6.59493	5.97377	6.25437	6.29064	5.99555	6.19346	6.13694	6.42362	6.15181	7.00241	6.21961	6.41479	6.51493	6.22604	5.99454	6.20768	6.06755	6.13639	6.60643	6.15181	6.43151	6.1244	6.10986	5.84944
[truncated: 97 more rows]
[truncated: 51 more columns]
