# Supplementary material for: Fucose as a potential therapeutic molecule against the immune-mediated inflammation in IgA nepharopathy: An unrevealed link
Source: Front Immunol. 2022 Aug 17;13:929138. doi: 10.3389/fimmu.2022.929138 (PMC9428610; doi:10.3389/fimmu.2022.929138)
Supplement: Supplementary file 4 [file Table_4.xlsx]

## Sheet: Sheet1
Sample	Group	DC	B cell	Monocyte	Macrophage	NK	Neutrophil	CD4+T cell	CD8+T cell	NKT	Tgd	CD4_naive	Tr1	nTreg	iTreg	Th1	Th2	Th17	Tfh	CD8_naive	Cytotoxic	Exhausted	MAIT	Central_memory	Effector_memory
GSM2462555	C1	0.127	0.241	0.075	0.017	0.075	0.009	0.06	0.118	0.15	0.129	0.001	0.001	0.001	0	0	0.002	0.003	0.003	0.001	0.003	0.001	0.008	0.007	0.007
GSM2462557	C1	0.064	0.214	0.093	0.097	0.071	0.056	0.073	0.112	0.071	0.149	0.001	0.001	0.003	0.001	0.003	0.003	0.004	0.002	0.002	0	0.001	0.005	0.003	0.006
GSM2462558	C1	0.134	0.225	0.041	0.122	0.041	0.071	0.028	0.14	0.103	0.095	0	0	0	0.001	0.001	0.001	0.001	0.001	0.002	0.005	0.001	0.006	0.006	0.004
GSM2462559	C1	0.104	0.132	0.074	0	0.106	0.068	0.134	0.158	0.048	0.176	0.002	0.002	0.003	0.002	0.008	0.002	0.004	0.005	0.005	0.003	0.005	0.005	0.005	0.009
GSM2462561	C1	0.115	0.268	0.066	0.098	0.074	0.027	0.012	0.16	0.104	0.076	0	0	0	0	0	0	0.001	0.001	0.003	0.005	0.004	0.009	0.002	0.007
GSM2462562	C1	0.126	0.192	0.099	0.055	0.091	0.125	0.055	0.101	0.069	0.087	0.001	0.001	0.001	0.001	0	0.001	0.004	0.002	0.003	0.003	0.004	0.001	0.004	0.006
GSM2462564	C1	0.153	0.215	0	0.098	0.037	0.205	0.031	0.108	0.067	0.086	0	0	0	0	0.001	0.002	0.002	0	0.002	0.007	0.001	0.004	0.002	0.002
GSM2462567	C1	0.096	0.189	0.047	0.104	0.078	0.071	0.047	0.093	0.149	0.125	0	0.001	0.001	0.001	0.002	0.003	0.002	0.001	0.004	0.002	0.001	0.002	0.003	0.005
GSM2462568	C1	0.12	0.196	0.004	0.056	0.044	0.135	0.054	0.137	0.139	0.115	0	0.001	0.001	0.001	0.002	0.001	0.003	0.002	0.004	0.007	0.006	0.003	0.004	0.005
GSM2462570	C1	0.1	0.16	0.07	0.068	0.109	0.06	0.021	0.145	0.123	0.143	0	0	0	0	0.001	0.001	0.001	0.001	0.004	0.005	0.003	0.001	0.003	0.003
GSM2462572	C1	0.112	0.224	0.047	0.093	0.091	0.045	0.03	0.116	0.123	0.119	0	0	0.001	0	0.001	0.001	0.002	0.002	0.002	0.004	0.004	0.001	0	0.007
GSM2462574	C1	0.127	0.213	0.101	0.08	0.044	0.084	0	0.108	0.095	0.148	0	0	0	0	0	0	0	0	0.004	0.004	0	0.002	0.002	0.003
GSM920401	C1	0.129	0.191	0.044	0.095	0.062	0.081	0.046	0.137	0.083	0.131	0	0	0	0	0.002	0.002	0.003	0.002	0.002	0.002	0.001	0.009	0.003	0.006
GSM920402	C1	0.102	0.27	0.048	0.022	0.058	0.1	0.069	0.108	0.078	0.145	0	0.001	0.002	0.001	0.003	0.003	0.004	0.003	0.002	0	0.001	0.006	0.002	0.005
GSM920403	C1	0.157	0.166	0.071	0.088	0.062	0	0.033	0.155	0.113	0.155	0	0.001	0.001	0	0.001	0.001	0.001	0.001	0.001	0	0.003	0.01	0.007	0.01
GSM920405	C1	0.111	0.226	0.088	0.024	0.049	0.113	0.045	0.12	0.105	0.118	0	0	0.001	0.001	0.002	0.002	0.002	0.001	0.004	0.004	0.003	0.005	0.004	0.004
GSM920407	C1	0.136	0.259	0.034	0.051	0.113	0.057	0.071	0.125	0.047	0.107	0.001	0.001	0.001	0.001	0.004	0.002	0.004	0	0.004	0.004	0.001	0.007	0.004	0.006
GSM920408	C1	0.089	0.207	0.071	0.041	0.081	0.15	0.063	0.126	0.047	0.126	0	0.001	0.001	0.001	0.001	0.003	0.003	0.003	0.006	0.003	0.002	0.005	0.002	0.001
GSM920411	C1	0.098	0.153	0.089	0.055	0.064	0.105	0.049	0.107	0.122	0.158	0	0.001	0.001	0	0.002	0.001	0.002	0.003	0.003	0.003	0.002	0.005	0.003	0.004
GSM920413	C1	0.088	0.21	0.093	0.093	0.074	0.067	0.069	0.082	0.093	0.13	0.001	0.001	0.002	0.001	0.003	0.001	0.004	0.002	0.001	0.001	0.002	0.004	0.004	0.005
GSM920414	C1	0.113	0.227	0.038	0.055	0.06	0.066	0.046	0.126	0.144	0.124	0	0.001	0.001	0	0.001	0.001	0.003	0.002	0.002	0.003	0.002	0.004	0.005	0.007
GSM920415	C1	0.112	0.182	0.08	0.08	0.076	0.037	0.056	0.117	0.125	0.134	0	0.001	0.001	0	0.001	0.001	0.003	0.001	0.003	0	0.003	0.008	0.005	0.008
GSM920421	C1	0.149	0.212	0.065	0.055	0.023	0.01	0.076	0.176	0.113	0.122	0	0.001	0.002	0.001	0.003	0.003	0.004	0.005	0.004	0.002	0.001	0.006	0.004	0.011
GSM920422	C1	0.102	0.192	0.063	0.069	0.054	0.125	0.063	0.101	0.128	0.102	0.001	0.001	0.001	0.001	0.003	0.002	0.003	0.003	0.002	0.005	0.001	0.003	0.002	0.001
GSM920425	C1	0.116	0.198	0.03	0.104	0.052	0.089	0.043	0.128	0.135	0.107	0.001	0.001	0.001	0.001	0.001	0.001	0.003	0.001	0.004	0.008	0	0.003	0.007	0.003
GSM920426	C1	0.118	0.224	0.053	0.085	0.062	0.066	0.064	0.103	0.134	0.09	0.001	0.001	0.002	0.001	0.002	0.002	0.004	0.002	0.003	0.004	0.002	0.004	0.003	0.002
GSM2642335	C1	0.064	0.161	0.079	0.03	0.055	0.154	0.05	0.104	0.139	0.164	0	0.001	0.001	0.001	0.002	0.002	0.003	0.003	0.004	0.002	0.002	0.003	0.003	0.002
GSM2642337	C1	0.126	0.223	0.069	0.04	0.008	0.034	0.082	0.166	0.118	0.134	0	0.001	0.002	0.001	0.003	0.003	0.004	0.005	0.005	0.003	0.001	0.004	0.004	0.01
GSM2642338	C1	0.059	0.186	0.065	0.069	0.052	0.16	0.095	0.093	0.122	0.1	0.001	0.001	0.001	0.002	0.005	0.004	0.004	0.006	0.003	0.004	0.001	0.002	0.004	0
GSM2642341	C1	0.094	0.214	0.02	0.085	0.041	0.134	0.055	0.118	0.134	0.105	0	0.001	0.001	0.002	0.001	0.001	0.004	0.001	0.004	0.008	0	0.004	0.008	0.001
GSM2642342	C1	0.082	0.225	0.036	0.064	0.051	0.12	0.113	0.076	0.14	0.093	0.002	0.001	0.002	0.002	0.001	0.004	0.006	0.003	0.003	0.004	0.002	0.002	0.004	0.002
GSM2642344	C1	0.102	0.184	0.044	0.079	0.058	0.117	0.046	0.132	0.09	0.148	0	0	0	0.001	0.002	0.003	0.003	0.002	0.001	0.003	0.001	0.007	0.005	0.006
GSM2642345	C1	0.085	0.265	0.049	0.008	0.051	0.13	0.086	0.107	0.066	0.154	0	0.001	0.002	0.002	0.004	0.003	0.005	0.004	0.003	0	0.001	0.006	0.001	0.004
GSM2642346	C1	0.159	0.168	0.065	0.077	0.063	0.027	0.02	0.15	0.124	0.148	0	0	0.001	0	0.001	0	0.001	0.001	0	0.003	0.003	0.009	0.006	0.008
GSM2642348	C1	0.075	0.243	0.082	0.004	0.044	0.148	0.073	0.117	0.088	0.126	0	0	0.001	0.002	0.003	0.002	0.003	0.003	0.005	0.004	0.003	0.005	0.004	0.002
GSM2642350	C1	0.116	0.29	0.032	0.02	0.087	0.105	0.101	0.12	0.018	0.11	0.002	0.002	0.002	0.001	0.005	0.001	0.007	0.001	0.005	0.003	0.002	0.006	0.003	0.005
GSM2642351	C1	0.066	0.228	0.076	0.026	0.076	0.2	0.076	0.104	0.024	0.122	0.001	0.001	0	0.002	0.001	0.003	0.004	0.004	0.006	0.003	0.002	0.003	0.003	0
GSM2642355	C1	0.07	0.212	0.087	0.094	0.068	0.094	0.079	0.059	0.094	0.142	0	0.002	0.001	0.001	0.004	0.001	0.005	0.002	0.002	0.001	0.001	0.002	0.005	0.003
GSM2642356	C1	0.094	0.243	0.034	0.047	0.051	0.091	0.062	0.114	0.147	0.118	0	0.001	0.001	0.001	0.001	0.002	0.004	0.003	0.003	0.003	0.002	0.001	0.005	0.009
GSM2642359	C1	0.116	0.185	0.068	0.098	0.079	0.098	0.004	0.096	0.103	0.153	0	0	0	0	0	0	0	0	0.002	0.004	0.002	0.004	0.002	0.002
GSM2810679	C1	0.07	0.147	0.081	0.034	0.063	0.147	0.05	0.106	0.134	0.17	0.001	0.001	0.001	0.001	0.002	0.001	0.003	0.003	0.004	0.002	0.003	0.003	0.003	0.003
GSM2810680	C1	0.117	0.181	0.045	0.089	0.047	0.101	0.052	0.134	0.085	0.15	0	0	0	0.001	0.002	0.003	0.003	0.002	0.001	0.002	0.001	0.007	0.005	0.006
GSM2810681	C1	0.087	0.279	0.051	0.004	0.066	0.13	0.077	0.098	0.058	0.149	0	0.001	0.002	0.002	0.003	0.003	0.004	0.003	0.003	0	0.001	0.005	0.001	0.004
GSM2810684	C1	0.091	0.228	0.079	0.013	0.053	0.147	0.074	0.106	0.091	0.119	0	0.001	0.001	0.002	0.003	0.002	0.003	0.003	0.004	0.004	0.003	0.004	0.003	0.003
GSM2810686	C1	0.124	0.29	0.03	0.03	0.101	0.105	0.103	0.103	0.008	0.103	0.002	0.002	0.002	0.001	0.005	0	0.006	0.001	0.005	0.003	0.002	0.006	0.003	0.006
GSM2810687	C1	0.076	0.232	0.062	0.032	0.082	0.19	0.076	0.106	0.02	0.122	0	0.001	0.001	0.003	0.001	0.003	0.004	0.004	0.006	0.003	0.002	0.004	0.002	0
GSM2810692	C1	0.072	0.223	0.087	0.094	0.076	0.09	0.074	0.063	0.092	0.131	0	0.001	0.001	0.001	0.003	0.001	0.004	0.002	0.002	0.001	0.002	0.002	0.004	0.004
GSM2810693	C1	0.093	0.244	0.038	0.055	0.055	0.075	0.06	0.118	0.142	0.122	0	0.001	0.001	0.001	0.001	0.002	0.004	0.003	0.002	0.003	0.002	0.001	0.005	0.008
GSM2810694	C1	0.082	0.181	0.086	0.071	0.086	0.06	0.071	0.095	0.128	0.137	0	0.001	0.001	0.001	0.001	0.001	0.005	0.001	0.003	0.001	0.003	0.006	0.006	0.007
GSM2810699	C1	0.125	0.224	0.069	0.031	0.029	0.025	0.073	0.182	0.113	0.13	0	0.001	0.002	0.001	0.003	0.003	0.004	0.005	0.005	0.003	0.002	0.005	0.003	0.01
GSM2810700	C1	0.061	0.182	0.059	0.065	0.048	0.169	0.095	0.096	0.126	0.098	0.001	0.001	0.001	0.002	0.005	0.003	0.004	0.005	0.003	0.004	0.001	0.002	0.003	0
GSM2810703	C1	0.093	0.214	0.018	0.08	0.047	0.13	0.051	0.115	0.148	0.104	0.001	0.001	0.001	0.002	0	0.001	0.003	0.001	0.005	0.008	0	0.003	0.007	0.001
GSM2810704	C1	0.078	0.237	0.034	0.065	0.058	0.12	0.107	0.071	0.139	0.091	0.002	0.001	0.002	0.001	0.002	0.004	0.006	0.003	0.003	0.003	0.002	0.002	0.003	0.001
GSM2462556	C2	0.173	0.203	0.055	0.17	0.049	0.041	0.006	0.113	0.074	0.117	0	0	0	0	0	0	0	0	0.002	0.003	0.003	0.003	0.001	0.003
GSM2462560	C2	0.127	0.183	0.037	0.093	0.105	0.146	0.075	0.09	0.073	0.071	0.002	0.001	0.002	0.001	0.005	0.001	0.002	0.003	0.003	0.002	0.003	0.002	0	0.004
GSM2462563	C2	0.142	0.095	0.024	0.126	0.051	0.035	0.066	0.162	0.171	0.129	0.001	0.001	0.001	0.001	0.002	0.001	0.003	0.005	0.004	0.005	0.004	0.008	0	0.008
GSM2462565	C2	0.127	0.162	0.064	0.11	0.06	0.062	0.004	0.173	0.089	0.15	0	0	0	0	0	0	0	0	0.009	0.001	0.009	0	0.003	0.008
GSM2462566	C2	0.132	0.166	0.061	0.162	0.065	0.122	0.04	0.088	0.055	0.109	0	0.001	0.001	0.001	0.002	0.001	0.002	0.002	0.003	0.003	0	0.004	0.001	0.003
GSM2462569	C2	0.159	0.185	0.06	0.205	0.038	0.117	0.119	0.074	0.044	0	0	0.002	0.002	0.003	0.005	0.004	0.002	0.005	0.003	0.003	0.003	0.004	0	0.003
GSM2462571	C2	0.096	0.178	0.056	0.111	0.054	0.086	0.067	0.159	0.107	0.086	0.001	0.001	0.002	0.001	0.003	0.001	0.003	0.003	0.004	0.002	0.002	0.007	0.006	0.007
GSM2462573	C2	0.146	0.132	0.039	0.146	0.08	0.07	0.056	0.134	0.07	0.126	0.001	0.001	0.001	0	0.002	0.003	0.003	0.002	0.003	0.004	0.001	0.006	0.004	0.005
GSM920404	C2	0.139	0.069	0.063	0.078	0.065	0.147	0.056	0.182	0.095	0.108	0.001	0.001	0.001	0.001	0.001	0.001	0.003	0.004	0.003	0.003	0.008	0.007	0.004	0.002
GSM920406	C2	0.187	0.176	0.058	0.153	0.056	0.077	0.058	0.064	0.044	0.127	0	0.001	0.002	0.001	0.004	0.004	0	0	0.001	0	0	0.004	0.004	0.004
GSM920409	C2	0.094	0.14	0.071	0.209	0.094	0.079	0.104	0.061	0.043	0.104	0.003	0.002	0.003	0.001	0.012	0.001	0.001	0.003	0.002	0	0.001	0.003	0.002	0.006
GSM920410	C2	0.118	0.125	0.076	0.087	0.096	0.092	0.055	0.142	0.127	0.083	0.001	0.001	0.001	0.001	0.001	0.001	0.003	0.003	0.004	0.002	0.002	0.007	0.004	0.003
GSM920412	C2	0.128	0.137	0.077	0.134	0.083	0.06	0.047	0.149	0.092	0.092	0.001	0	0.001	0	0.003	0.002	0.003	0.001	0.005	0.004	0.001	0.003	0.002	0.003
GSM920416	C2	0.149	0.167	0.117	0.113	0.091	0.141	0.095	0.034	0.042	0.052	0.001	0.001	0.002	0.002	0.003	0.005	0.005	0.001	0.002	0.001	0	0.001	0.001	0.001
GSM920417	C2	0.146	0.211	0.084	0.127	0.065	0.055	0.046	0.112	0.082	0.072	0.001	0.001	0.001	0.001	0.001	0.002	0.003	0.003	0.003	0	0.004	0.002	0.004	0.004
GSM920418	C2	0.145	0.166	0.07	0.128	0.081	0.06	0.015	0.121	0.104	0.111	0	0	0	0	0	0.001	0.001	0	0.003	0.003	0.003	0.006	0.003	0.003
GSM920419	C2	0.163	0.122	0.054	0.079	0.09	0.056	0.058	0.144	0.125	0.109	0.001	0.001	0.002	0	0.003	0.002	0.003	0.002	0.003	0	0.001	0.009	0.003	0.004
GSM920420	C2	0.113	0.06	0.091	0.104	0.06	0.129	0.056	0.137	0.128	0.122	0	0.001	0.001	0.001	0.002	0.001	0.004	0.002	0.003	0.005	0.004	0.005	0.004	0.002
GSM920423	C2	0.151	0.117	0.045	0.092	0.068	0.094	0.042	0.134	0.091	0.166	0	0.001	0.001	0.001	0.001	0.001	0.003	0.001	0.004	0.001	0.003	0.008	0.003	0.007
GSM920424	C2	0.127	0.092	0.077	0.16	0.081	0.133	0.065	0.094	0.069	0.102	0	0.001	0.002	0.002	0.004	0.002	0.004	0.001	0.003	0.003	0	0.003	0.001	0.003
GSM920427	C2	0.142	0.052	0.082	0.161	0.1	0.015	0.048	0.134	0.107	0.159	0	0.001	0.001	0	0.003	0.001	0.002	0.001	0.004	0.004	0.004	0.007	0.002	0.007
GSM2642336	C2	0.102	0.066	0.084	0.098	0.056	0.162	0.06	0.137	0.122	0.113	0	0.001	0.001	0.001	0.002	0.001	0.004	0.002	0.005	0.005	0.005	0.005	0.005	0
GSM2642339	C2	0.119	0.111	0.04	0.088	0.066	0.124	0.044	0.126	0.117	0.166	0	0.001	0.001	0.001	0.001	0.001	0.003	0.001	0.005	0.001	0.003	0.007	0.003	0.005
GSM2642340	C2	0.087	0.108	0.072	0.126	0.079	0.189	0.092	0.079	0.075	0.092	0	0.002	0.002	0.003	0.006	0.003	0.005	0.002	0.004	0.003	0	0.001	0.001	0.001
GSM2642343	C2	0.106	0.061	0.085	0.154	0.085	0.027	0.07	0.127	0.112	0.173	0	0.001	0.002	0	0.004	0.001	0.003	0.001	0.004	0.004	0.005	0.006	0.003	0.007
GSM2642347	C2	0.097	0.064	0.064	0.064	0.062	0.184	0.051	0.193	0.1	0.12	0	0.001	0.001	0.001	0.001	0	0.003	0.004	0.006	0.006	0.01	0.003	0.005	0
GSM2642349	C2	0.183	0.157	0.062	0.155	0.056	0.122	0.033	0.058	0.025	0.148	0	0.001	0.001	0	0.002	0.002	0	0	0.001	0.002	0	0.004	0.003	0.003
GSM2642352	C2	0.05	0.137	0.077	0.201	0.095	0.112	0.116	0.042	0.042	0.127	0.002	0.002	0.002	0.001	0.013	0.001	0.003	0.002	0.002	0.001	0.001	0.001	0.003	0.003
GSM2642353	C2	0.094	0.139	0.07	0.07	0.083	0.139	0.059	0.128	0.115	0.104	0	0.001	0.001	0.002	0.002	0.001	0.004	0.003	0.006	0.002	0.002	0.005	0.002	0.002
GSM2642354	C2	0.103	0.122	0.058	0.107	0.084	0.122	0.071	0.148	0.092	0.092	0.001	0.001	0.002	0	0.004	0.004	0.005	0.002	0.006	0.004	0.002	0.002	0.002	0.002
GSM2642357	C2	0.117	0.18	0.101	0.107	0.077	0.213	0.138	0	0.018	0.049	0.001	0.001	0.002	0.004	0.004	0.007	0.008	0.003	0	0	0	0	0.002	0
GSM2642358	C2	0.132	0.206	0.074	0.121	0.062	0.072	0.062	0.111	0.085	0.075	0.001	0.001	0.002	0.002	0.001	0.002	0.003	0.004	0.003	0.002	0.005	0.001	0.004	0.004
GSM2642360	C2	0.169	0.122	0.048	0.08	0.076	0.089	0.057	0.133	0.112	0.114	0.001	0.001	0.001	0.001	0.003	0.002	0.003	0.002	0.003	0.001	0.002	0.007	0.004	0.002
GSM2810682	C2	0.163	0.156	0.069	0.096	0.054	0.018	0.025	0.145	0.121	0.152	0	0	0.001	0	0.001	0	0.001	0.001	0	0.003	0.003	0.009	0.006	0.008
GSM2810683	C2	0.108	0.04	0.068	0.062	0.068	0.194	0.051	0.19	0.097	0.121	0	0.001	0.001	0.001	0.001	0	0.002	0.004	0.005	0.006	0.011	0.003	0.005	0
GSM2810685	C2	0.195	0.153	0.068	0.157	0.06	0.103	0.025	0.058	0.031	0.151	0	0	0	0	0.001	0.002	0	0	0.001	0.002	0	0.004	0.003	0.002
GSM2810688	C2	0.065	0.145	0.073	0.22	0.098	0.096	0.112	0.041	0.024	0.127	0.002	0.002	0.003	0.001	0.013	0	0.001	0.003	0.001	0.001	0.001	0.001	0.002	0.002
GSM2810689	C2	0.097	0.144	0.069	0.073	0.08	0.137	0.057	0.113	0.128	0.102	0	0.001	0.001	0.002	0.002	0.001	0.004	0.003	0.005	0.002	0.002	0.005	0.003	0.001
GSM2810690	C2	0.094	0.052	0.087	0.101	0.067	0.165	0.056	0.13	0.13	0.118	0	0.001	0.001	0.001	0.002	0.001	0.004	0.002	0.004	0.005	0.004	0.005	0.004	0
GSM2810691	C2	0.112	0.121	0.058	0.108	0.086	0.114	0.067	0.149	0.099	0.088	0.001	0.001	0.002	0	0.004	0.003	0.004	0.001	0.006	0.003	0.003	0.002	0.002	0.002
GSM2810695	C2	0.125	0.157	0.106	0.112	0.074	0.207	0.143	0	0.022	0.055	0.001	0.001	0.002	0.004	0.005	0.008	0.007	0.002	0	0	0	0	0.002	0
GSM2810696	C2	0.133	0.213	0.074	0.118	0.065	0.08	0.07	0.108	0.063	0.078	0.001	0.001	0.002	0.002	0.001	0.002	0.003	0.005	0.003	0.002	0.005	0.001	0.004	0.004
GSM2810697	C2	0.115	0.178	0.074	0.098	0.083	0.102	0.002	0.106	0.098	0.143	0	0	0	0	0	0	0	0	0.002	0.004	0.003	0.004	0.002	0.002
GSM2810698	C2	0.168	0.113	0.047	0.081	0.087	0.083	0.055	0.136	0.113	0.119	0.001	0.001	0.001	0.001	0.003	0.002	0.003	0.002	0.004	0.002	0.002	0.008	0.002	0.002
GSM2810701	C2	0.132	0.104	0.034	0.097	0.065	0.138	0.047	0.121	0.093	0.168	0	0.001	0.001	0.001	0.001	0.001	0.003	0.001	0.004	0.001	0.003	0.007	0.003	0.005
GSM2810702	C2	0.097	0.103	0.078	0.139	0.08	0.183	0.086	0.074	0.061	0.099	0	0.001	0.002	0.003	0.005	0.003	0.005	0.002	0.003	0.003	0	0.001	0	0.001
GSM2810705	C2	0.125	0.047	0.089	0.159	0.085	0.023	0.066	0.123	0.116	0.167	0	0.001	0.002	0	0.004	0.001	0.003	0.001	0.004	0.004	0.005	0.006	0.003	0.006
