# Supplementary material for: Fucose as a potential therapeutic molecule against the immune-mediated inflammation in IgA nepharopathy: An unrevealed link
Source: Front Immunol. 2022 Aug 17;13:929138. doi: 10.3389/fimmu.2022.929138 (PMC9428610; doi:10.3389/fimmu.2022.929138)
Supplement: Supplementary file 5 [file Table_5.xlsx]

## Sheet: 1_Profile_13
id	Con.Expression Change(v(i)-v(0))	Clusrer1.Expression Change(v(i)-v(0))	Clusrer2.Expression Change(v(i)-v(0))	Con.raw	Clusrer1.raw	Clusrer2.raw
C3AR1	0	0.3	1.21	7.23701	7.54079	8.44693
CD53	0	0.37	1.32	8.43932	8.80923	9.76247
CTSS	0	0.22	0.94	7.03795	7.25799	7.9773
CYBB	0	0.27	1.22	6.08991	6.36001	7.30741
FCER1G	0	0.41	1.22	7.84447	8.25379	9.06567
HCK	0	0.39	1.3	6.61089	7.00285	7.90707
IFI30	0	0.4	1.27	10.034	10.4345	11.3078
IL10RA	0	0.41	1.3	6.65218	7.06468	7.95544
ITGB2	0	0.3	1.3	6.84502	7.14388	8.14656
RAC2	0	0.25	0.87	8.05892	8.30535	8.93319
TYROBP	0	0.58	1.63	7.5143	8.09226	9.14256
HCLS1	0	0.5	0.95	8.49044	8.98688	9.44197
