# Supplementary material for: Fucose as a potential therapeutic molecule against the immune-mediated inflammation in IgA nepharopathy: An unrevealed link
Source: Front Immunol. 2022 Aug 17;13:929138. doi: 10.3389/fimmu.2022.929138 (PMC9428610; doi:10.3389/fimmu.2022.929138)
Supplement: Supplementary file 6 [file Table_6.xlsx]

## Sheet: DSigDB_table-2
Term	Overlap	P-value	Adjusted P-value	Old P-value	Old Adjusted P-value	Odds Ratio	Combined Score	Genes
pergolide HL60 UP	7/312	6.56922e-10	2.94301e-07	0	0	64.5279	1364.34	HCK;FCER1G;TYROBP;NCF2;IL10RA;CYBB;IFI30
testosterone enanthate CTD 00000155	5/533	2.16378e-05	0.00406316	0	0	20.4735	219.907	CD53;HCK;FCER1G;HCLS1;CTSS
Tamibarotene CTD 00002527	5/559	2.72087e-05	0.00406316	0	0	19.4866	204.842	CD53;HCK;FCER1G;TYROBP;CYBB
fucose TTD 00008125	44610	6.91712e-05	0.00573605	0	0	208.021	1992.62	FCER1G;CTSS
tetryzoline HL60 UP	3/119	7.12638e-05	0.00573605	0	0	46.7163	446.1	NCF2;IL10RA;IFI30
mebendazole HL60 UP	4/346	7.68221e-05	0.00573605	0	0	22.9754	217.67	FCER1G;NCF2;IL10RA;C3AR1
isotretinoin HL60 UP	3/136	0.00010597	0.00678206	0	0	40.7102	372.594	IL10RA;CYBB;IFI30
niclosamide HL60 UP	3/178	0.000234732	0.0125438	0	0	30.8743	258.018	HCK;NCF2;C3AR1
Phorbol 12-myristate 13-acetate CTD 00006852	4/483	0.000277379	0.0125438	0	0	16.2898	133.415	HCK;TYROBP;NCF2;CYBB
Superoxide BOSS	3/189	0.000279997	0.0125438	0	0	29.0323	237.505	NCF2;CYBB;TLR2
aspirin CTD 00005447	4/561	0.000489964	0.0199549	0	0	13.9526	106.335	HCK;FCER1G;HCLS1;IFI30
astemizole HL60 UP	2/51	0.000568878	0.0212381	0	0	67.8129	506.688	C3AR1;IFI30
Retinoic acid CTD 00006918	9/4258	0.000621718	0.0214253	0	0	6.66665	49.22	CD53;HCK;FCER1G;TYROBP;NCF2;IL10RA;RAC2;CYBB;IFI30
benzene CTD 00005481	4/615	0.000692954	0.0221745	0	0	12.6841	92.2713	NCF2;IL10RA;RAC2;TLR2
valsartan CTD 00002971	2/63	0.000867219	0.0254509	0	0	54.4399	383.813	CYBB;CTSS
verteporfin HL60 DOWN	3/283	0.000908959	0.0254509	0	0	19.1942	134.421	CYBB;CTSS;TLR2
mephentermine HL60 UP	2/70	0.00106937	0.0281811	0	0	48.8186	333.953	NCF2;IL10RA
perhexiline HL60 UP	2/74	0.0011941	0.0297199	0	0	46.0972	310.251	IL10RA;C3AR1
Bathocuproine disulfonate CTD 00001350	2/80	0.00139368	0.0327475	0	0	42.5385	279.725	HCK;TYROBP
Lead(II) acetate CTD 00000394	2/84	0.001535	0.0327475	0	0	40.4553	262.119	HCK;CYBB
acetoacetic acid BOSS	2/85	0.00157136	0.0327475	0	0	39.9659	258.012	NCF2;CYBB
NADP(+) BOSS	2/86	0.00160814	0.0327475	0	0	39.4881	254.014	NCF2;CYBB
zardaverine HL60 UP	2/93	0.00187699	0.0365605	0	0	36.4377	228.759	IL10RA;IFI30
Hydroxyzine dihydrochloride BOSS	2/100	0.00216577	0.0404276	0	0	33.8231	207.504	CD53;TLR2
piperlongumine HL60 DOWN	3/389	0.00226583	0.0406037	0	0	13.8483	84.3337	NCF2;C3AR1;TLR2
apigenin HL60 DOWN	3/396	0.00238377	0.0410741	0	0	13.5968	82.1121	HCK;NCF2;TLR2
ionomycin CTD 00007090	2/112	0.00270667	0.0440409	0	0	30.1152	178.042	HCK;TYROBP
dexamethasone CTD 00005779	3/421	0.00283609	0.0440409	0	0	12.7673	74.8844	CD53;NCF2;CYBB
Healon BOSS	2/115	0.00285086	0.0440409	0	0	29.3112	171.768	CD53;TLR2
Chromium(VI) CTD 00002830	2/130	0.00362498	0.0537487	0	0	25.8568	145.313	NCF2;CYBB
co-dergocrine mesilate HL60 UP	2/132	0.00373483	0.0537487	0	0	25.4564	142.303	IL10RA;IFI30
dihydroergotamine HL60 UP	2/136	0.00395917	0.0537487	0	0	24.6915	136.587	TYROBP;IFI30
methylergometrine HL60 UP	2/136	0.00395917	0.0537487	0	0	24.6915	136.587	TYROBP;IL10RA
alprostadil HL60 DOWN	3/500	0.00460303	0.0589799	0	0	10.6945	57.5477	C3AR1;RAC2;TLR2
etoposide HL60 UP	2/147	0.0046078	0.0589799	0	0	22.8057	122.695	HCK;IL10RA
Pyrrolidine dithiocarbamate CTD 00001021	2/159	0.00536781	0.0667994	0	0	21.0499	110.035	HCK;TYROBP
trichostatin A HL60 DOWN	3/543	0.00579416	0.0672949	0	0	9.82121	50.5881	HCK;C3AR1;TLR2
diphenylpyraline BOSS	2/168	0.00597322	0.0672949	0	0	19.8996	101.895	CD53;TLR2
palmitic acid BOSS	2/177	0.00660858	0.0672949	0	0	18.8676	94.7039	CYBB;TLR2
parthenolide HL60 DOWN	2/181	0.00690049	0.0672949	0	0	18.4423	91.7717	IL10RA;TLR2
(-)-isoprenaline HL60 UP	2/182	0.00697438	0.0672949	0	0	18.3389	91.062	IL10RA;IFI30
maltotriose BOSS	2/182	0.00697438	0.0672949	0	0	18.3389	91.062	CD53;TLR2
Prestwick-983 HL60 UP	2/189	0.00750174	0.0672949	0	0	17.6462	86.336	IL10RA;IFI30
GLYCOPROTEIN BOSS	2/189	0.00750174	0.0672949	0	0	17.6462	86.336	CD53;TLR2
AGN-PC-0JHFVD BOSS	2/191	0.00765566	0.0672949	0	0	17.4577	85.0592	CD53;TLR2
streptozocin BOSS	2/191	0.00765566	0.0672949	0	0	17.4577	85.0592	CYBB;TLR2
nitric oxide BOSS	2/191	0.00765566	0.0672949	0	0	17.4577	85.0592	CYBB;TLR2
trimethoprim BOSS	2/191	0.00765566	0.0672949	0	0	17.4577	85.0592	CD53;TLR2
GLYOXAL CTD 00006046	44572	0.00767493	0.0672949	0	0	153.662	748.3	CTSS
Eckol CTD 00002503	44572	0.00767493	0.0672949	0	0	153.662	748.3	CYBB
Isoguanine BOSS	2/192	0.00773316	0.0672949	0	0	17.3649	84.4323	CD53;TLR2
Angiotensin II, human BOSS	2/193	0.00781102	0.0672949	0	0	17.2731	83.813	NCF2;CYBB
methotrexate CTD 00006299	3/619	0.00832247	0.0693526	0	0	8.57586	41.068	FCER1G;TYROBP;CTSS
proscillaridin HL60 DOWN	3/620	0.00835946	0.0693526	0	0	8.56151	40.9614	HCK;NCF2;RAC2
N-methyl-D-aspartic acid BOSS	2/203	0.00860922	0.070126	0	0	16.4055	78.0067	CD53;CYBB
ADAPALENE CTD 00002588	44574	0.00906449	0.0725159	0	0	128.038	602.215	TLR2
methylglyoxal CTD 00006677	44575	0.00975859	0.0766991	0	0	118.183	547.143	CTSS
Arsenenous acid CTD 00000922	4/1283	0.0100368	0.076764	0	0	5.85051	26.9211	HCK;NCF2;IFI30;CTSS
TRIMELLITIC ANHYDRIDE CTD 00000808	44576	0.0104522	0.076764	0	0	109.736	500.5	TLR2
PCB 118 CTD 00002737	44576	0.0104522	0.076764	0	0	109.736	500.5	CYBB
alfacalcidol CTD 00000387	44576	0.0104522	0.076764	0	0	109.736	500.5	TLR2
ethanol CTD 00005337	2/231	0.0110308	0.0797061	0	0	14.3792	64.808	NCF2;CYBB
tretinoin HL60 UP	2/241	0.0119608	0.0850549	0	0	13.7706	60.9502	IL10RA;IFI30
digoxigenin HL60 UP	2/244	0.0122464	0.085067	0	0	13.5978	59.8646	C3AR1;CTSS
quinpirole HL60 UP	2/245	0.0123423	0.085067	0	0	13.5412	59.5096	IL10RA;IFI30
curcumin BOSS	2/257	0.0135187	0.0890479	0	0	12.8961	55.5006	CYBB;TLR2
AB-1010 Kinome Scan	44581	0.0139137	0.0890479	0	0	80.8381	345.573	HCK
ethaverine HL60 UP	44581	0.0139137	0.0890479	0	0	80.8381	345.573	IFI30
Teriflunomide CTD 00002799	44581	0.0139137	0.0890479	0	0	80.8381	345.573	IL10RA
2,2',4,6,6'-pentachlorobiphenyl CTD 00003860	44581	0.0139137	0.0890479	0	0	80.8381	345.573	CYBB
GW559768X GSK	44582	0.0146047	0.0908736	0	0	76.7923	324.556	HCK
maltotetraose BOSS	44582	0.0146047	0.0908736	0	0	76.7923	324.556	TLR2
salbutamol HL60 UP	44583	0.0152952	0.0913632	0	0	73.1319	305.707	IL10RA
Muramyl Dipeptide CTD 00005307	44583	0.0152952	0.0913632	0	0	73.1319	305.707	TLR2
24939-16-0 CTD 00001660	44583	0.0152952	0.0913632	0	0	73.1319	305.707	TLR2
Vitinoin CTD 00007069	3/780	0.0155895	0.0918961	0	0	6.74237	28.056	IL10RA;RAC2;HCLS1
Sapropterin BOSS	44584	0.0159852	0.093005	0	0	69.8042	288.716	CYBB
Arsenic(III) chloride CTD 00002191	44585	0.0166748	0.094561	0	0	66.7659	273.33	NCF2
Nitro-L-arginine BOSS	44585	0.0166748	0.094561	0	0	66.7659	273.33	CYBB
luteolin HL60 DOWN	2/293	0.0173293	0.0948666	0	0	11.2801	45.7447	HCK;TLR2
GW768505A GSK	44586	0.017364	0.0948666	0	0	63.9808	259.337	HCK
bleomycin CTD 00005517	44586	0.017364	0.0948666	0	0	63.9808	259.337	CTSS
Olmesartan BOSS	44587	0.0180527	0.0970807	0	0	61.4185	246.562	CYBB
simvastatin CTD 00007319	2/304	0.0185756	0.0970807	0	0	10.8631	43.2994	RAC2;TLR2
alpha-D-Mannose TTD 00001913	44588	0.0187409	0.0970807	0	0	59.0533	234.857	FCER1G
chrysin TTD 00007164	44588	0.0187409	0.0970807	0	0	59.0533	234.857	CYBB
ALW-II-38-3 LINCS	44589	0.0194287	0.0970807	0	0	56.8632	224.098	HCK
hexadecanal BOSS	44589	0.0194287	0.0970807	0	0	56.8632	224.098	TLR2
parathion BOSS	44590	0.0201161	0.0970807	0	0	54.8297	214.178	CD53
IMIQUIMOD BOSS	44590	0.0201161	0.0970807	0	0	54.8297	214.178	TLR2
diazoxide BOSS	44590	0.0201161	0.0970807	0	0	54.8297	214.178	CYBB
monensin HL60 UP	44590	0.0201161	0.0970807	0	0	54.8297	214.178	IFI30
lycorine HL60 DOWN	3/862	0.0203428	0.0970807	0	0	6.07271	23.6534	HCK;RAC2;TLR2
chlorophyllin CTD 00000324	44591	0.020803	0.0970807	0	0	52.9363	205.004	IFI30
budesonide HL60 UP	44591	0.020803	0.0970807	0	0	52.9363	205.004	TLR2
lamivudine BOSS	44591	0.020803	0.0970807	0	0	52.9363	205.004	CD53
Bortezomib CTD 00003736	3/878	0.0213553	0.0972453	0	0	5.95668	22.9121	RAC2;HCLS1;TLR2
peptidoglycan CTD 00006490	44592	0.0214895	0.0972453	0	0	51.1692	196.5	TLR2
AG1478 LINCS	44592	0.0214895	0.0972453	0	0	51.1692	196.5	HCK
1,6-Diisocyanatohexane CTD 00000793	1/32	0.0221755	0.0983626	0	0	49.5161	188.595	TLR2
etacrynic acid HL60 UP	1/32	0.0221755	0.0983626	0	0	49.5161	188.595	HCK
valsartan BOSS	1/33	0.0228611	0.0994346	0	0	47.9663	181.232	CYBB
Pemetrexed CTD 00003054	1/33	0.0228611	0.0994346	0	0	47.9663	181.232	IFI30
strophanthidin HL60 UP	2/344	0.0234186	0.100464	0	0	9.5731	35.9396	C3AR1;CTSS
POLY I-C CTD 00006579	1/34	0.0235462	0.100464	0	0	46.5105	174.358	TLR2
Fenbuconazole CTD 00004512	1/35	0.0242309	0.101453	0	0	45.1403	167.928	FCER1G
Ki-20227 Kinome Scan	1/35	0.0242309	0.101453	0	0	45.1403	167.928	HCK
fenbendazole MCF7 UP	1/36	0.0249151	0.101516	0	0	43.8484	161.9	TLR2
Dasatinib RBC	1/37	0.0255989	0.101516	0	0	42.6282	156.241	HCK
dioxidanide CTD 00006819	1/37	0.0255989	0.101516	0	0	42.6282	156.241	CYBB
Tenofovir BOSS	1/37	0.0255989	0.101516	0	0	42.6282	156.241	CD53
ivermectin MCF7 UP	1/37	0.0255989	0.101516	0	0	42.6282	156.241	TLR2
Afatinib	1/38	0.0262822	0.101516	0	0	41.474	150.918	HCK
Nilotinib Kinome Scan	1/38	0.0262822	0.101516	0	0	41.474	150.918	HCK
uric acid BOSS	1/38	0.0262822	0.101516	0	0	41.474	150.918	TLR2
Bosutinib RBC	1/39	0.0269651	0.101516	0	0	40.3806	145.903	HCK
Nilotinib FDA	1/39	0.0269651	0.101516	0	0	40.3806	145.903	HCK
oxidopamine CTD 00007130	1/39	0.0269651	0.101516	0	0	40.3806	145.903	CYBB
Ammonium hexachloroplatinate(IV) CTD 00000945	1/39	0.0269651	0.101516	0	0	40.3806	145.903	TLR2
FLUORANTHENE CTD 00000365	1/41	0.0283296	0.10489	0	0	38.3577	136.701	TYROBP
MLN8054 LINCS	1/41	0.0283296	0.10489	0	0	38.3577	136.701	HCK
PLX4032 LINCS	1/42	0.0290112	0.105481	0	0	37.4203	132.471	HCK
N-Formyl-Met-Leu-Phe BOSS	1/42	0.0290112	0.105481	0	0	37.4203	132.471	RAC2
9,12-Octadecadienoic acid CTD 00007296	1/43	0.0296923	0.105481	0	0	36.5275	128.462	NCF2
Acetovanillone CTD 00002374	1/44	0.030373	0.105481	0	0	35.6762	124.66	CYBB
ZM-447439 LINCS	1/44	0.030373	0.105481	0	0	35.6762	124.66	HCK
Vemurafenib FDA	1/44	0.030373	0.105481	0	0	35.6762	124.66	HCK
luteolin TTD 00009051	1/44	0.030373	0.105481	0	0	35.6762	124.66	CYBB
isoflupredone PC3 UP	1/44	0.030373	0.105481	0	0	35.6762	124.66	TLR2
Decitabine CTD 00000750	4/1800	0.0314249	0.1077	0	0	4.05122	14.0179	HCK;FCER1G;RAC2;IFI30
AZD-2171 Kinome Scan	1/46	0.031733	0.1077	0	0	34.0872	117.614	HCK
Inosinic acid BOSS	1/46	0.031733	0.1077	0	0	34.0872	117.614	TLR2
alprostadil HL60 UP	2/409	0.0322744	0.108714	0	0	8.01761	27.5283	IL10RA;IFI30
apigenin TTD 00002101	1/48	0.0330912	0.110233	0	0	32.6334	111.23	CYBB
Staurosporine, N-benzoyl- RBC	1/49	0.0337697	0.110233	0	0	31.9519	108.259	HCK
DICHLOROMETHANE CTD 00006313	1/49	0.0337697	0.110233	0	0	31.9519	108.259	NCF2
Dasatinib TTD 00007441	1/49	0.0337697	0.110233	0	0	31.9519	108.259	HCK
ETHYLBENZENE CTD 00000178	1/50	0.0344477	0.110233	0	0	31.2983	105.422	NCF2
O-XYLENE CTD 00001228	1/50	0.0344477	0.110233	0	0	31.2983	105.422	NCF2
Cabozantinib FDA	1/50	0.0344477	0.110233	0	0	31.2983	105.422	HCK
deptropine HL60 DOWN	2/435	0.036138	0.113747	0	0	7.52617	24.99	RAC2;CYBB
camptothecin PC3 UP	2/437	0.0364425	0.113747	0	0	7.4908	24.8097	NCF2;RAC2
mometasone HL60 UP	1/53	0.0364791	0.113747	0	0	29.4882	97.6358	TLR2
CHEBI:18224 CTD 00001728	1/54	0.0371554	0.113747	0	0	28.9303	95.2574	TLR2
HKI-272 Kinome Scan	1/54	0.0371554	0.113747	0	0	28.9303	95.2574	HCK
acacetin HL60 DOWN	1/54	0.0371554	0.113747	0	0	28.9303	95.2574	HCK
N-NITROSODIETHYLAMINE BOSS	1/55	0.0378312	0.113747	0	0	28.3932	92.9769	TLR2
Vandetanib Kinome Scan	1/55	0.0378312	0.113747	0	0	28.3932	92.9769	HCK
Vandetanib FDA	1/55	0.0378312	0.113747	0	0	28.3932	92.9769	HCK
AZ-628 LINCS	1/56	0.0385066	0.114728	0	0	27.8755	90.7885	HCK
digoxin HL60 DOWN	2/452	0.0387584	0.114728	0	0	7.23556	23.5185	NCF2;RAC2
nadide BOSS	1/57	0.0391815	0.114728	0	0	27.3764	88.6871	CYBB
(3s)-3-Cyclopentyl-6-Methyl-7-[(4-Methylpiperazin-1-Yl)sulfonyl]-3,4-Dihydro-2h-1,2,4-Benzothiadiazine 1,1-Dioxide BOSS	1/57	0.0391815	0.114728	0	0	27.3764	88.6871	TLR2
PONATINIB CTD 00004976	1/59	0.04053	0.117906	0	0	26.4297	84.726	HCK
terfenadine HL60 UP	1/60	0.0412037	0.118328	0	0	25.9804	82.8576	C3AR1
H-89 PC3 DOWN	1/60	0.0412037	0.118328	0	0	25.9804	82.8576	RAC2
Sodium dodecyl sulfate BOSS	1/61	0.0418768	0.118794	0	0	25.5462	81.0585	CD53
CADMIUM CTD 00005555	3/1142	0.0421295	0.118794	0	0	4.51281	14.2921	HCK;RAC2;IFI30
Chromium(III) oxide CTD 00001091	1/62	0.0425496	0.118794	0	0	25.1261	79.3253	HCK
toluene CTD 00006907	1/62	0.0425496	0.118794	0	0	25.1261	79.3253	NCF2
Telmisartan BOSS	1/63	0.0432219	0.118794	0	0	24.7196	77.6544	CYBB
etynodiol HL60 UP	1/63	0.0432219	0.118794	0	0	24.7196	77.6544	TLR2
Dibenziodolium CTD 00000351	1/63	0.0432219	0.118794	0	0	24.7196	77.6544	CYBB
ionomycin BOSS	1/64	0.0438937	0.119905	0	0	24.326	76.0427	CYBB
SODIUM SULFATE BOSS	1/65	0.0445652	0.120272	0	0	23.9447	74.4873	TLR2
papaverine HL60 DOWN	1/65	0.0445652	0.120272	0	0	23.9447	74.4873	C3AR1
Nilotinib	1/66	0.0452361	0.12063	0	0	23.5751	72.9853	HCK
corbadrine HL60 UP	1/66	0.0452361	0.12063	0	0	23.5751	72.9853	IL10RA
Chromium(II) chloride CTD 00000877	1/67	0.0459067	0.121693	0	0	23.2168	71.5343	HCK
3-(1-methylpyrrolidin-2-yl)pyridine CTD 00006393	2/499	0.0463736	0.122026	0	0	6.53555	20.0708	C3AR1;RAC2
histamine CTD 00006100	1/68	0.0465768	0.122026	0	0	22.8691	70.1316	TLR2
desipramine PC3 UP	1/69	0.0472465	0.122349	0	0	22.5317	68.7752	NCF2
(-)-Epicatechin BOSS	1/69	0.0472465	0.122349	0	0	22.5317	68.7752	CYBB
Sodium dodecyl sulfate CTD 00006753	1/72	0.0492529	0.125371	0	0	21.5764	64.9619	TLR2
profenamine PC3 UP	1/72	0.0492529	0.125371	0	0	21.5764	64.9619	NCF2
gossypol HL60 UP	1/72	0.0492529	0.125371	0	0	21.5764	64.9619	C3AR1
guanosine BOSS	1/73	0.0499208	0.126353	0	0	21.2756	63.7699	RAC2
tanespimycin HL60 UP	1/76	0.0519219	0.126509	0	0	20.4215	60.4072	IL10RA
AC1L1FUW CTD 00002630	1/76	0.0519219	0.126509	0	0	20.4215	60.4072	IL10RA
Dibenz[a,h]anthracene CTD 00001246	1/78	0.0532539	0.126509	0	0	19.8891	58.3285	TYROBP
Bosutinib LINCS	1/78	0.0532539	0.126509	0	0	19.8891	58.3285	HCK
clonidine HL60 UP	1/79	0.0539192	0.126509	0	0	19.6331	57.334	IL10RA
rotenone BOSS	1/79	0.0539192	0.126509	0	0	19.6331	57.334	CYBB
Bisphenol A CTD 00000312	3/1262	0.0540916	0.126509	0	0	4.05668	11.8337	NCF2;IFI30;TLR2
Kinome 3629 Roche	1/80	0.0545841	0.126509	0	0	19.3836	56.3679	HCK
withaferin A PC3 UP	1/80	0.0545841	0.126509	0	0	19.3836	56.3679	NCF2
hesperadin TTD 00008420	1/80	0.0545841	0.126509	0	0	19.3836	56.3679	HCK
dinoprost HL60 UP	1/80	0.0545841	0.126509	0	0	19.3836	56.3679	IL10RA
geldanamycin HL60 UP	1/80	0.0545841	0.126509	0	0	19.3836	56.3679	IL10RA
ouabain HL60 DOWN	2/549	0.0550396	0.126509	0	0	5.92291	17.1747	NCF2;RAC2
TRICHLOROETHYLENE CTD 00006932	1/81	0.0552485	0.126509	0	0	19.1404	55.4289	NCF2
bromocriptine HL60 UP	1/81	0.0552485	0.126509	0	0	19.1404	55.4289	IL10RA
biotin BOSS	1/81	0.0552485	0.126509	0	0	19.1404	55.4289	CD53
nicotinamide adenine dinucleotide BOSS	1/82	0.0559125	0.126509	0	0	18.9031	54.516	CYBB
Dasatinib Kinome Scan	1/82	0.0559125	0.126509	0	0	18.9031	54.516	HCK
Dasatinib FDA	1/82	0.0559125	0.126509	0	0	18.9031	54.516	HCK
dihydroergocristine HL60 UP	1/82	0.0559125	0.126509	0	0	18.9031	54.516	IFI30
ebselen BOSS	1/82	0.0559125	0.126509	0	0	18.9031	54.516	CYBB
Dibenzo[def,p]chrysene CTD 00001899	1/84	0.0572393	0.12757	0	0	18.4458	52.7644	TYROBP
fenoterol HL60 UP	1/84	0.0572393	0.12757	0	0	18.4458	52.7644	IL10RA
172889-27-9 BOSS	1/84	0.0572393	0.12757	0	0	18.4458	52.7644	CYBB
lanatoside C HL60 DOWN	2/563	0.0575645	0.12757	0	0	5.77094	16.4752	NCF2;RAC2
WH-4-025 LINCS	1/86	0.0585643	0.12757	0	0	18.01	51.1056	HCK
retinol CTD 00006991	1/86	0.0585643	0.12757	0	0	18.01	51.1056	TLR2
Spectrum 001666 CTD 00000796	1/86	0.0585643	0.12757	0	0	18.01	51.1056	TLR2
vorinostat HL60 DOWN	2/569	0.0586593	0.12757	0	0	5.70811	16.1883	HCK;C3AR1
Gefitinib	1/88	0.0598875	0.128989	0	0	17.5942	49.5326	HCK
IBMX CTD 00007018	1/88	0.0598875	0.128989	0	0	17.5942	49.5326	NCF2
15-Acetyldeoxynivalenol CTD 00002073	1/89	0.0605485	0.12917	0	0	17.3934	48.7764	IL10RA
Dichloromercury CTD 00006273	1/89	0.0605485	0.12917	0	0	17.3934	48.7764	HCK
chrysin CTD 00001976	1/90	0.0612091	0.129347	0	0	17.1971	48.0393	CYBB
Ponatinib FDA	1/90	0.0612091	0.129347	0	0	17.1971	48.0393	HCK
KIN001-111/A770041 LINCS	1/93	0.0631881	0.132903	0	0	16.6338	45.9365	HCK
UNII-768N7QO4KH BOSS	1/95	0.0645054	0.134647	0	0	16.2782	44.6187	CD53
guanine BOSS	1/96	0.0651633	0.134647	0	0	16.1061	43.9834	RAC2
luteolin BOSS	1/96	0.0651633	0.134647	0	0	16.1061	43.9834	CYBB
phenylephrine BOSS	1/97	0.0658209	0.134647	0	0	15.9375	43.363	CYBB
apigenin BOSS	1/97	0.0658209	0.134647	0	0	15.9375	43.363	CYBB
hydrocortisone CTD 00006117	1/97	0.0658209	0.134647	0	0	15.9375	43.363	TLR2
chloroquine BOSS	1/98	0.066478	0.135373	0	0	15.7724	42.7572	TLR2
Toxoflavin TTD 00011503	1/99	0.0671347	0.135582	0	0	15.6107	42.1653	CTSS
D-Sorbitol BOSS	1/100	0.0677909	0.135582	0	0	15.4522	41.587	TLR2
ACMC-20mvek CTD 00002629	1/100	0.0677909	0.135582	0	0	15.4522	41.587	TLR2
TITANIUM BOSS	1/100	0.0677909	0.135582	0	0	15.4522	41.587	TLR2
losartan BOSS	1/102	0.0691022	0.13759	0	0	15.1447	40.4692	CYBB
cholecalciferol CTD 00005655	1/104	0.0704117	0.139577	0	0	14.8491	39.4007	TLR2
L-arginine BOSS	1/105	0.0710658	0.140253	0	0	14.7056	38.8839	CYBB
Dasatinib BOSS	1/106	0.0717195	0.140922	0	0	14.5648	38.3782	HCK
(2E,4E,6E,8E)-3,7-DIMETHYL-9-(2,6,6-TRIMETHYL-3-OXO-1-CYCLOHEXENYL)NONA-2,4,6,8-TETRAENOIC ACID CTD 00000070	1/107	0.0723727	0.141585	0	0	14.4267	37.8835	IL10RA
beta-Levulose BOSS	1/112	0.0756326	0.146681	0	0	13.7734	35.5611	CYBB
apigenin CTD 00007429	1/112	0.0756326	0.146681	0	0	13.7734	35.5611	CYBB
digoxigenin HL60 DOWN	2/662	0.0765475	0.147816	0	0	4.8803	12.5416	HCK;NCF2
Sorafenib	1/116	0.0782329	0.149742	0	0	13.2916	33.868	HCK
PD-173955 Kinome Scan	1/116	0.0782329	0.149742	0	0	13.2916	33.868	HCK
Vandetanib	1/117	0.0788819	0.149742	0	0	13.1764	33.4655	HCK
SKI-606 Kinome Scan	1/117	0.0788819	0.149742	0	0	13.1764	33.4655	HCK
HG-5-113-01 LINCS	1/118	0.0795304	0.150336	0	0	13.0631	33.0708	HCK
INDOMETHACIN SODIUM BOSS	1/119	0.0801786	0.150827	0	0	12.9518	32.6838	CYBB
luteolin CTD 00007430	1/120	0.0808263	0.150827	0	0	12.8423	32.3041	CYBB
CP466722 LINCS	1/120	0.0808263	0.150827	0	0	12.8423	32.3041	HCK
raloxifene CTD 00007367	2/686	0.0814256	0.150827	0	0	4.70322	11.796	NCF2;IL10RA
PP-242 Kinome Scan	1/121	0.0814736	0.150827	0	0	12.7346	31.9317	HCK
niclosamide MCF7 UP	1/123	0.0827669	0.152463	0	0	12.5246	31.2079	TLR2
PKC-412 Kinome Scan	1/125	0.0840586	0.152463	0	0	12.3213	30.5106	HCK
Dabrafenib LINCS	1/125	0.0840586	0.152463	0	0	12.3213	30.5106	HCK
Dabrafenib FDA	1/125	0.0840586	0.152463	0	0	12.3213	30.5106	HCK
CGP74514A LINCS	1/125	0.0840586	0.152463	0	0	12.3213	30.5106	HCK
K-252a, Nocardiopsis sp. RBC	1/126	0.0847038	0.153013	0	0	12.2222	30.1715	HCK
Dinoprostone CTD 00007049	1/127	0.0853486	0.153485	0	0	12.1245	29.8386	TLR2
AZD4547 LINCS	1/128	0.0859929	0.153485	0	0	12.0285	29.5117	HCK
alpha-GalNAc BOSS	1/128	0.0859929	0.153485	0	0	12.0285	29.5117	TLR2
acetaldehyde CTD 00005293	1/129	0.0866368	0.15364	0	0	11.9339	29.1907	CYBB
Fonofos CTD 00005884	2/712	0.0868217	0.15364	0	0	4.52488	11.0584	CD53;TLR2
DEOXYNIVALENOL CTD 00000341	1/130	0.0872803	0.15364	0	0	11.8408	28.8753	HCK
TERBUFOS CTD 00000658	2/715	0.0874516	0.15364	0	0	4.50514	10.9775	CD53;TLR2
Docosahexaenoic acid BOSS	1/131	0.0879234	0.153866	0	0	11.7491	28.5655	TLR2
colchicine HL60 UP	1/132	0.0885661	0.154388	0	0	11.6588	28.2611	IL10RA
tacrolimus BOSS	1/133	0.0892083	0.154904	0	0	11.5699	27.962	TLR2
WH-4-023 LINCS	1/135	0.0904915	0.155237	0	0	11.3961	27.3791	HCK
9001-31-4 BOSS	1/135	0.0904915	0.155237	0	0	11.3961	27.3791	TLR2
AG-012559 PC3 DOWN	1/135	0.0904915	0.155237	0	0	11.3961	27.3791	RAC2
glutathione CTD 00006035	1/136	0.0911325	0.155237	0	0	11.3111	27.0951	TLR2
Ethene BOSS	1/136	0.0911325	0.155237	0	0	11.3111	27.0951	CYBB
pyrvinium HL60 UP	1/137	0.0917731	0.155736	0	0	11.2274	26.8159	IL10RA
ACROLEIN CTD 00005313	1/139	0.0930529	0.157312	0	0	11.0635	26.2713	NCF2
Bosutinib FDA	1/141	0.0943311	0.158053	0	0	10.9044	25.7447	HCK
doxorubicin CTD 00005874	2/750	0.0949068	0.158053	0	0	4.28654	10.0942	HCLS1;CTSS
BMS-536924,KIN001-126 LINCS	1/142	0.0949696	0.158053	0	0	10.8265	25.4878	HCK
Deacetylchitin BOSS	1/143	0.0956077	0.158053	0	0	10.7497	25.235	CD53
CADMIUM BOSS	1/143	0.0956077	0.158053	0	0	10.7497	25.235	CYBB
atorvastatin BOSS	1/143	0.0956077	0.158053	0	0	10.7497	25.235	CYBB
Dasatinib	1/145	0.0968825	0.158987	0	0	10.5994	24.7416	HCK
HG-6-64-01 LINCS	1/145	0.0968825	0.158987	0	0	10.5994	24.7416	HCK
fulvestrant PC3 DOWN	1/146	0.0975193	0.159448	0	0	10.5257	24.5008	RAC2
AST-487 Kinome Scan	1/148	0.0987916	0.160231	0	0	10.3815	24.0304	HCK
EXEL-2880/GSK-1363089 Kinome Scan	1/149	0.0994272	0.160231	0	0	10.3108	23.8007	HCK
lomustine PC3 UP	1/149	0.0994272	0.160231	0	0	10.3108	23.8007	NCF2
clindamycin HL60 DOWN	3/1626	0.0994289	0.160231	0	0	3.0857	7.12276	TYROBP;RAC2;CYBB
parathion CTD 00006472	2/776	0.100567	0.161484	0	0	4.13695	9.50228	CD53;TLR2
nitrate BOSS	1/152	0.101331	0.16213	0	0	10.1044	23.1327	CYBB
HG-9-91-01 LINCS	1/153	0.101965	0.162564	0	0	10.0374	22.9167	HCK
Vanadic sulfate CTD 00001628	1/157	0.104497	0.166009	0	0	9.77811	22.0848	CYBB
luteolin HL60 UP	1/159	0.10576	0.167422	0	0	9.65336	21.6871	C3AR1
GLYCOGEN BOSS	1/167	0.110796	0.174457	0	0	9.18443	20.2063	TLR2
arachidonic acid CTD 00007139	1/168	0.111424	0.174457	0	0	9.12897	20.0327	NCF2
pyrvinium MCF7 UP	1/170	0.112678	0.174457	0	0	9.02003	19.6927	TLR2
captopril HL60 DOWN	1/170	0.112678	0.174457	0	0	9.02003	19.6927	RAC2
morphine BOSS	1/172	0.11393	0.174457	0	0	8.91363	19.3619	TLR2
COBALT CTD 00005696	1/173	0.114556	0.174457	0	0	8.86136	19.1998	TLR2
ALDOSTERONE BOSS	1/176	0.11643	0.174457	0	0	8.70813	18.7265	CYBB
dimethyl sulfoxide BOSS	1/177	0.117054	0.174457	0	0	8.65822	18.5729	CD53
dUTP BOSS	1/179	0.118301	0.174457	0	0	8.56007	18.2716	TLR2
histamine BOSS	1/180	0.118924	0.174457	0	0	8.51182	18.124	TLR2
doxycycline HL60 DOWN	1/180	0.118924	0.174457	0	0	8.51182	18.124	CYBB
CORTICOSTERONE BOSS	1/180	0.118924	0.174457	0	0	8.51182	18.124	TLR2
bilirubin BOSS	1/182	0.120168	0.174457	0	0	8.41691	17.8343	CD53
ellagic acid BOSS	1/184	0.121411	0.174457	0	0	8.32409	17.552	TLR2
Copper(II) chloride CTD 00001408	1/184	0.121411	0.174457	0	0	8.32409	17.552	NCF2
Sunitinib Kinome Scan	1/185	0.122032	0.174457	0	0	8.27843	17.4135	HCK
sucrose BOSS	1/185	0.122032	0.174457	0	0	8.27843	17.4135	CD53
methanol BOSS	1/186	0.122652	0.174457	0	0	8.23326	17.2767	CD53
L-cysteine BOSS	1/186	0.122652	0.174457	0	0	8.23326	17.2767	TLR2
formic acid BOSS	1/186	0.122652	0.174457	0	0	8.23326	17.2767	TLR2
Ethylparaben BOSS	1/186	0.122652	0.174457	0	0	8.23326	17.2767	CYBB
Demecolcine CTD 00005762	2/876	0.123217	0.174457	0	0	3.64455	7.63099	NCF2;IL10RA
Sunitinib FDA	1/187	0.123272	0.174457	0	0	8.18859	17.1417	HCK
Erythorbic acid BOSS	1/187	0.123272	0.174457	0	0	8.18859	17.1417	CYBB
sodium chloride BOSS	1/187	0.123272	0.174457	0	0	8.18859	17.1417	TLR2
D-glucose BOSS	1/188	0.123891	0.174457	0	0	8.14439	17.0083	CYBB
hydrogen peroxide BOSS	1/189	0.12451	0.174457	0	0	8.10065	16.8766	CYBB
metformin BOSS	1/189	0.12451	0.174457	0	0	8.10065	16.8766	CYBB
D-Norepinephrine d-bitartrate BOSS	1/190	0.125129	0.174457	0	0	8.05739	16.7465	CYBB
glutathione BOSS	1/190	0.125129	0.174457	0	0	8.05739	16.7465	CYBB
HEXACHLOROETHANE BOSS	1/190	0.125129	0.174457	0	0	8.05739	16.7465	TLR2
formaldehyde BOSS	1/191	0.125747	0.174457	0	0	8.01457	16.6181	CD53
N-Acetyl-L-cysteine BOSS	1/191	0.125747	0.174457	0	0	8.01457	16.6181	CYBB
1-Phosphatidyl-myo-inositol BOSS	1/192	0.126365	0.174457	0	0	7.97221	16.4911	TLR2
ipratropium bromide HL60 DOWN	1/192	0.126365	0.174457	0	0	7.97221	16.4911	RAC2
ethisterone BOSS	1/193	0.126983	0.174457	0	0	7.93029	16.3658	TLR2
DICHLOROMETHANE BOSS	1/193	0.126983	0.174457	0	0	7.93029	16.3658	TLR2
folic acid CTD 00005997	1/194	0.1276	0.174457	0	0	7.8888	16.2419	IFI30
R406 LINCS	1/194	0.1276	0.174457	0	0	7.8888	16.2419	HCK
PIPERONYL BUTOXIDE BOSS	1/194	0.1276	0.174457	0	0	7.8888	16.2419	TLR2
Aizen uranine BOSS	1/194	0.1276	0.174457	0	0	7.8888	16.2419	TLR2
Dinoprostone BOSS	1/196	0.128833	0.174457	0	0	7.8071	15.9986	TLR2
water BOSS	1/196	0.128833	0.174457	0	0	7.8071	15.9986	TLR2
Staurosporine, Streptomyces sp. RBC	1/197	0.129449	0.174457	0	0	7.76688	15.8792	HCK
LAMININ BOSS	1/197	0.129449	0.174457	0	0	7.76688	15.8792	CD53
5-Fluorouracil BOSS	1/197	0.129449	0.174457	0	0	7.76688	15.8792	CD53
cyclophosphamide BOSS	1/198	0.130064	0.174457	0	0	7.72706	15.7611	TLR2
Acetylcholine bromide BOSS	1/198	0.130064	0.174457	0	0	7.72706	15.7611	CYBB
Acid red 87 BOSS	1/198	0.130064	0.174457	0	0	7.72706	15.7611	TLR2
hydrocortisone BOSS	1/198	0.130064	0.174457	0	0	7.72706	15.7611	TLR2
Andriol CTD 00000567	1/198	0.130064	0.174457	0	0	7.72706	15.7611	IFI30
Bosutinib	1/199	0.130679	0.174759	0	0	7.68765	15.6444	HCK
Capsaicin BOSS	1/202	0.132522	0.175716	0	0	7.57176	15.3026	CYBB
dexamethasone BOSS	1/202	0.132522	0.175716	0	0	7.57176	15.3026	TLR2
R406 Kinome Scan	1/203	0.133135	0.175716	0	0	7.53389	15.1913	HCK
Vitamin D3 BOSS	1/203	0.133135	0.175716	0	0	7.53389	15.1913	TLR2
TAE-684 Kinome Scan	1/204	0.133748	0.175716	0	0	7.4964	15.0812	HCK
HG-14-10-04 LINCS	1/204	0.133748	0.175716	0	0	7.4964	15.0812	HCK
2,2',4,4',5,5'-Hexachlorobiphenyl CTD 00000731	1/208	0.136196	0.177889	0	0	7.35006	14.6535	CYBB
Sodium dichromate CTD 00000827	1/208	0.136196	0.177889	0	0	7.35006	14.6535	IFI30
Alitretinoin CTD 00003402	1/212	0.138638	0.179508	0	0	7.20926	14.2447	IL10RA
NVP-TAE684 LINCS	1/212	0.138638	0.179508	0	0	7.20926	14.2447	HCK
(-)-Epigallocatechin gallate BOSS	1/212	0.138638	0.179508	0	0	7.20926	14.2447	TLR2
LUCANTHONE CTD 00006227	1/213	0.139247	0.179778	0	0	7.17489	14.1453	IFI30
Mustard gas CTD 00006356	1/214	0.139856	0.180045	0	0	7.14085	14.047	IL10RA
dexibuprofen PC3 DOWN	1/219	0.142896	0.18343	0	0	6.9753	13.5714	RAC2
progesterone CTD 00006624	3/1915	0.14398	0.184295	0	0	2.57807	4.9965	RAC2;HCLS1;TLR2
vinblastine CTD 00006986	1/227	0.147737	0.188565	0	0	6.72566	12.8616	HCLS1
FENRETINIDE CTD 00007166	1/228	0.148341	0.188797	0	0	6.6957	12.777	NCF2
Retinoic acid BOSS	1/232	0.15075	0.191321	0	0	6.57842	12.4472	CD53
baclofen HL60 DOWN	1/234	0.151953	0.192302	0	0	6.52129	12.2873	HCLS1
spiperone PC3 UP	1/236	0.153154	0.192946	0	0	6.46514	12.1306	NCF2
OTSSP167 LINCS	1/237	0.153754	0.192946	0	0	6.43742	12.0534	HCK
3,3',4,4',5-Pentachlorobiphenyl CTD 00001077	1/237	0.153754	0.192946	0	0	6.43742	12.0534	CYBB
dorzolamide HL60 DOWN	1/238	0.154353	0.193157	0	0	6.40993	11.977	RAC2
anisomycin HL60 DOWN	2/1034	0.161355	0.201356	0	0	3.06105	5.58381	HCK;RAC2
HEMATOXYLIN BOSS	1/251	0.162111	0.201738	0	0	6.07262	11.049	TLR2
TPEN CTD 00001994	1/253	0.163298	0.202653	0	0	6.02381	10.9162	IL10RA
AZD7762 LINCS	1/254	0.163891	0.202827	0	0	5.9997	10.8508	HCK
alsterpaullone MCF7 UP	1/256	0.165077	0.203731	0	0	5.95204	10.7217	HCLS1
Sunitinib	1/258	0.16626	0.204628	0	0	5.90512	10.595	HCK
quercetin CTD 00006679	4/3158	0.168123	0.206354	0	0	2.13469	3.80627	FCER1G;NCF2;HCLS1;IFI30
PD 98059 CTD 00003206	1/262	0.168623	0.206402	0	0	5.81344	10.3484	TLR2
CEP-701 Kinome Scan	1/272	0.174502	0.213016	0	0	5.59608	9.76974	HCK
puromycin HL60 UP	1/274	0.175674	0.213863	0	0	5.55452	9.66002	IL10RA
phenobarbital CTD 00006510	2/1129	0.185345	0.225025	0	0	2.78897	4.70091	IFI30;TLR2
anisomycin HL60 UP	2/1142	0.188676	0.228451	0	0	2.75526	4.59502	IL10RA;C3AR1
zuclopenthixol PC3 UP	1/301	0.191335	0.230425	0	0	5.04769	8.34752	HCK
helveticoside HL60 UP	1/301	0.191335	0.230425	0	0	5.04769	8.34752	C3AR1
podophyllotoxin HL60 UP	1/306	0.194205	0.233254	0	0	4.96368	8.13469	IL10RA
mitomycin C CTD 00007136	1/308	0.19535	0.234002	0	0	4.93084	8.05188	HCLS1
N-Acetyl-L-cysteine CTD 00005305	1/315	0.199347	0.237519	0	0	4.81921	7.77198	TLR2
Staurosporine Kinome Scan	1/315	0.199347	0.237519	0	0	4.81921	7.77198	HCK
MG-262 PC3 UP	1/320	0.20219	0.240268	0	0	4.74246	7.58105	NCF2
thiostrepton HL60 DOWN	1/325	0.205024	0.242991	0	0	4.66809	7.39719	C3AR1
menadione HL60 UP	1/334	0.210102	0.24771	0	0	4.53985	7.08291	IFI30
amikacin PC3 DOWN	1/335	0.210664	0.24771	0	0	4.52602	7.04924	RAC2
cyclopenthiazide PC3 UP	1/335	0.210664	0.24771	0	0	4.52602	7.04924	HCK
strophanthidin HL60 DOWN	1/341	0.21403	0.250354	0	0	4.4448	6.85227	NCF2
medrysone HL60 UP	1/341	0.21403	0.250354	0	0	4.4448	6.85227	C3AR1
vincristine CTD 00006988	2/1245	0.215407	0.251308	0	0	2.51314	3.85824	NCF2;IL10RA
5-azacytidine CTD 00005455	1/352	0.220167	0.256194	0	0	4.30309	6.51217	C3AR1
diltiazem PC3 DOWN	1/364	0.22681	0.263241	0	0	4.1583	6.16942	NCF2
nocodazole HL60 UP	1/373	0.231759	0.26823	0	0	4.05583	5.92986	IL10RA
3'-Azido-3'-deoxythymidine CTD 00007047	1/374	0.232307	0.26823	0	0	4.04475	5.90411	C3AR1
glibenclamide HL60 DOWN	2/1333	0.238613	0.274803	0	0	2.33596	3.34723	TYROBP;RAC2
Methaneseleninic acid CTD 00000412	1/402	0.247504	0.284312	0	0	3.75695	5.24595	TLR2
Disodium selenite CTD 00007229	2/1370	0.248442	0.28466	0	0	2.26827	3.15868	CD53;RAC2
rosiglitazone CTD 00003139	1/411	0.252329	0.288376	0	0	3.6728	5.05752	NCF2
Vorinostat CTD 00003560	1/425	0.259778	0.295382	0	0	3.54898	4.78378	IFI30
Zoledronic acid CTD 00003127	1/425	0.259778	0.295382	0	0	3.54898	4.78378	IL10RA
cicloheximide HL60 UP	1/485	0.290927	0.329963	0	0	3.09949	3.82689	IL10RA
paclitaxel CTD 00007144	1/493	0.294987	0.333723	0	0	3.04784	3.72088	IFI30
irinotecan PC3 UP	1/501	0.299025	0.337158	0	0	2.99785	3.61908	IFI30
Dasatinib CTD 00004330	1/502	0.299529	0.337158	0	0	2.99171	3.60664	HCK
helveticoside HL60 DOWN	1/534	0.315458	0.354198	0	0	2.80748	3.23907	NCF2
COPPER CTD 00005706	2/1688	0.333489	0.373508	0	0	1.80902	1.98656	NCF2;IFI30
sulfaguanidine PC3 DOWN	1/583	0.339199	0.378955	0	0	2.56463	2.7728	NCF2
4-Hydroxytamoxifen CTD 00000850	1/586	0.340627	0.379604	0	0	2.55108	2.74743	TLR2
cytarabine CTD 00005743	1/594	0.344422	0.382881	0	0	2.51563	2.68138	C3AR1
ambroxol PC3 DOWN	1/622	0.357546	0.396486	0	0	2.39874	2.46708	RAC2
amiodarone CTD 00005381	1/625	0.358937	0.397047	0	0	2.38683	2.44557	IL10RA
estradiol CTD 00005920	4/4336	0.36056	0.39786	0	0	1.44543	1.47448	NCF2;RAC2;CYBB;TLR2
8-Bromo-cAMP, Na CTD 00007044	1/652	0.371336	0.408743	0	0	2.28465	2.26329	NCF2
trichostatin A HL60 UP	1/667	0.378127	0.415198	0	0	2.23146	2.17015	IFI30
irinotecan MCF7 UP	1/671	0.379926	0.416154	0	0	2.21768	2.14622	FCER1G
puromycin PC3 DOWN	1/722	0.40245	0.439154	0	0	2.05537	1.87077	RAC2
digitoxigenin HL60 DOWN	1/723	0.402884	0.439154	0	0	2.05242	1.86587	RAC2
vorinostat HL60 UP	1/727	0.404617	0.439972	0	0	2.04069	1.84644	IFI30
cephaeline HL60 UP	1/767	0.421691	0.457427	0	0	1.93011	1.66661	IL10RA
ampyrone HL60 DOWN	1/781	0.427558	0.462672	0	0	1.89408	1.60933	RAC2
LEAD CTD 00006203	1/791	0.431716	0.466045	0	0	1.86913	1.57005	HCLS1
tamoxifen CTD 00006827	1/802	0.436256	0.469814	0	0	1.84241	1.52832	NCF2
sulfaguanidine PC3 UP	1/809	0.439128	0.471773	0	0	1.82578	1.50255	HCK
emetine HL60 UP	1/849	0.45528	0.487956	0	0	1.73603	1.36598	IL10RA
ARSENIC CTD 00005442	1/853	0.456871	0.488492	0	0	1.72752	1.35326	RAC2
lycorine HL60 UP	1/862	0.460436	0.491131	0	0	1.70866	1.3252	IL10RA
8-azaguanine HL60 DOWN	1/897	0.474092	0.504497	0	0	1.63891	1.22321	HCK
zalcitabine PC3 UP	1/902	0.476016	0.505344	0	0	1.62939	1.2095	HCK
cimetidine PC3 DOWN	1/953	0.495276	0.524548	0	0	1.53798	1.08064	NCF2
Tetradioxin CTD 00006848	3/3768	0.507576	0.536307	0	0	1.17501	0.796784	NCF2;IFI30;CTSS
diazinon CTD 00005790	1/1027	0.522055	0.550308	0	0	1.4215	0.923951	RAC2
trichostatin A PC3 DOWN	1/1133	0.558122	0.586946	0	0	1.28119	0.747161	NCF2
menadione CTD 00007386	1/1140	0.560413	0.587974	0	0	1.27284	0.73708	IFI30
hydrogen peroxide CTD 00006118	2/2673	0.576085	0.603005	0	0	1.08043	0.595859	CYBB;CTSS
danazol HL60 DOWN	1/1233	0.589816	0.615938	0	0	1.17095	0.618199	IL10RA
arsenite CTD 00000779	1/1300	0.609855	0.635384	0	0	1.10659	0.547247	HCK
metronidazole PC3 UP	1/1316	0.614504	0.638742	0	0	1.09219	0.531831	HCK
benzo[a]pyrene CTD 00005488	3/4424	0.628124	0.651388	0	0	0.96019	0.446505	TYROBP;NCF2;IFI30
Copper sulfate CTD 00007279	4/6016	0.647339	0.669765	0	0	0.929741	0.40433	NCF2;IL10RA;RAC2;IFI30
AFLATOXIN B1 CTD 00007128	2/3081	0.658912	0.680167	0	0	0.915178	0.381781	NCF2;RAC2
lobeline HL60 DOWN	1/1510	0.666929	0.686861	0	0	0.941887	0.381531	IL10RA
formaldehyde CTD 00006001	2/3192	0.679369	0.698067	0	0	0.877534	0.339247	NCF2;IL10RA
latamoxef HL60 DOWN	1/1578	0.68368	0.700889	0	0	0.897956	0.341462	CTSS
resveratrol CTD 00002483	1/1601	0.689166	0.704901	0	0	0.883942	0.329068	HCK
cyclosporin A CTD 00007121	3/4825	0.693003	0.70721	0	0	0.85766	0.314522	NCF2;IFI30;TLR2
trichostatin A CTD 00000660	2/3584	0.744549	0.758086	0	0	0.763261	0.225144	HCK;RAC2
calcitriol CTD 00005558	1/1958	0.76376	0.775884	0	0	0.708659	0.190985	TYROBP
METHYL METHANESULFONATE CTD 00006307	2/3864	0.784593	0.795243	0	0	0.69584	0.168804	IL10RA;RAC2
(-)-Epigallocatechin gallate CTD 00002033	1/2114	0.790813	0.799739	0	0	0.650661	0.152706	CYBB
acetaminophen CTD 00005295	2/4135	0.818507	0.825881	0	0	0.639285	0.128032	C3AR1;CTSS
ETHYL METHANESULFONATE CTD 00005938	1/2315	0.821436	0.826973	0	0	0.587461	0.115555	IL10RA
atrazine CTD 00005450	1/2968	0.894571	0.898583	0	0	0.441238	0.0491588	IFI30
7646-79-9 CTD 00000928	1/3094	0.904984	0.907009	0	0	0.42013	0.0419449	HCK
VALPROIC ACID CTD 00006977	3/8312	0.969163	0.969163	0	0	0.383276	0.0120051	HCK;RAC2;IFI30
